# Supplementary material for: Mining Public Metagenomes for Environmental Surveillance of Parasites: A Proof of Principle
Source: Front Microbiol. 2021 Jun 30;12:622356. doi: 10.3389/fmicb.2021.622356 (PMC8278238; doi:10.3389/fmicb.2021.622356)
Supplement: Supplementary file 6 [file Table_2.XLSX]

## Sheet: 4536849.3 results
header	kr_class_status	tax_id	length	kr_LCA_mapping	count	total	confidence	scname	sub_species	tax_id_1	bit-score_1	score_1	evalue_1	identity_1	coverage_1	tax_id_2	bit-score_2	score_2	evalue_2	identity_2	coverage_2	tax_id_3	bit-score_3	score_3	evalue_3	identity_3	coverage_3
HWI-ST916:187:C26B7ACXX:5:1101:14708:90238	C	353152	187	0:34 353152:51 0:5 353152:1 0:1 353152:1 0:5 353152:1 0:7 353152:1 0:1 353152:1 0:1 353152:1 0:2 93969:1 0:1 93969:1 353152:1 5806:1 353152:1 5806:1 353152:24 5806:1 353152:5 5806:1 353152:2 5806:1 353152:3	93	123	75.6098	Cryptosporidium parvum Iowa II		5807	334.008	369	2.05015e-87	186	100
HWI-ST916:187:C26B7ACXX:5:1104:11238:86372	C	353152	142	5806:47 353152:1 5806:1 353152:1 5806:1 353152:1 5806:1 353152:11 5806:1 353152:1 5806:1 353152:1 5806:1 353152:1 5806:1 353152:1 5806:1 353152:5 5806:34	23	65	35.3846	Cryptosporidium parvum Iowa II		5807	257.365	284	9.09024e-65	142	100	857276	194.247	214	9.09828e-46	128	100
HWI-ST916:187:C26B7ACXX:5:1104:1988:49191	C	353152	185	5806:7 353152:1 5806:1 353152:1 5806:1 353152:1 5806:1 353152:1 5806:1 353152:3 5806:1 353152:1 5806:1 353152:3 5806:1 353152:1 5806:1 353152:1 5806:1 353152:1 5806:1 353152:3 5806:1 353152:1 5806:1 353152:1 5806:42 353152:35 5806:1 353152:1 5806:1 353152:1 5806:1 353152:5 5806:14 353152:1 5806:2 353152:5 5806:1 353152:1 5806:1 353152:3 5806:1 353152:1	72	148	48.6486	Cryptosporidium parvum Iowa II		5807	334.91	370	5.79599e-88	185	100	353152	334.91	370	5.79599e-88	185	100
HWI-ST916:187:C26B7ACXX:5:1105:7865:88049	C	353152	180	5806:77 353152:3 5806:1 353152:3 5806:1 353152:3 5806:1 353152:7 5806:1 353152:1 5806:1 353152:11 5806:1 353152:5 5806:1 353152:3 5806:1 353152:1 5806:1 353152:5 5806:1 353152:1 5806:1 353152:19	62	73	84.9315	Cryptosporidium parvum Iowa II		5807	325.893	360	2.90165e-85	180	100
HWI-ST916:187:C26B7ACXX:5:1107:11644:94506	C	353152	143	0:17 353152:96	96	96	100	Cryptosporidium parvum Iowa II		5807	259.168	286	2.62897e-65	143	100	353152	259.168	286	2.62897e-65	143	100	353151	227.609	251	1.55386e-55	136	100
HWI-ST916:187:C26B7ACXX:5:1110:6366:26757	C	353152	178	0:78 353152:1 5806:1 353152:1 5806:1 353152:1 5806:43 353152:7 5806:1 353152:1 5806:1 353152:12	23	70	32.8571	Cryptosporidium parvum Iowa II		5807	322.286	356	3.48583e-84	178	100
HWI-ST916:187:C26B7ACXX:5:1111:10784:47722	C	353152	188	0:52 353152:39 5806:1 353152:9 5806:1 353152:3 5806:1 353152:1 5806:1 353152:3 5806:1 353152:1 5806:10 353152:1 5806:1 353152:15 0:18	72	106	67.9245	Cryptosporidium parvum Iowa II		5807	340.32	376	1.39053e-89	188	100
HWI-ST916:187:C26B7ACXX:5:1111:7939:30135	C	353152	160	5806:7 353152:1 5806:1 353152:1 5806:1 353152:3 5806:1 353152:1 5806:1 353152:1 5806:1 353152:1 5806:1 353152:3 5806:1 353152:1 5806:1 353152:3 5806:1 353152:1 5806:1 353152:3 5806:1 353152:9 5806:1 353152:1 5806:1 353152:21 5806:1 353152:1 5806:1 353152:1 5806:21 353152:1 5806:1 353152:7 5806:1 353152:24 5806:1	84	123	68.2927	Cryptosporidium parvum Iowa II		5807	289.825	320	1.79914e-74	160	100
HWI-ST916:187:C26B7ACXX:5:1112:12204:56369	C	353152	152	353152:1 5806:1 353152:1 5806:1 353152:1 5806:1 353152:3 5806:38 353152:7 5806:1 353152:1 5806:1 353152:1 5806:1 353152:9 5806:1 353152:5 5806:1 353152:1 5806:1 353152:1 5806:1 353152:3 5806:19 353152:10 0:11	43	121	35.5372	Cryptosporidium parvum Iowa II		5807	275.398	304	3.70721e-70	152	100
HWI-ST916:187:C26B7ACXX:5:1112:17580:69164	C	353152	189	353152:5 5806:1 353152:9 5806:1 353152:3 5806:1 353152:5 5806:75 5794:1 5806:1 353152:1 5806:1 353152:1 5806:1 353152:1 5806:1 353152:1 5806:1 5794:1 353152:2 5806:1 353152:5 5806:2 353152:1 5806:4 353152:5 5806:1 353152:1 5806:26	35	154	22.7273	Cryptosporidium parvum Iowa II		5807	342.123	378	4.01015e-90	189	100	353151	328.598	363	8.83294e-86	186	100	242.938	268	2.89005e-60	167	100
HWI-ST916:187:C26B7ACXX:5:1112:18429:93485	C	353152	174	5806:12 353152:1 5806:1 353152:1 5806:1 353152:1 5806:1 353152:1 5806:1 353152:1 5806:1 353152:1 5806:1 353152:1 5806:1 353152:1 5806:1 353152:7 5806:1 353152:1 5806:1 353152:1 5806:1 353152:5 5806:1 353152:3 5806:1 353152:1 5806:1 353152:1 5806:1 353152:1 5806:1 353152:1 5806:1 353152:1 5806:62 0:23	30	132	22.7273	Cryptosporidium parvum Iowa II		5807	315.072	348	5.0277e-82	174	100	353152	315.072	348	5.0277e-82	174	100	353151	306.056	338	2.60441e-79	172	100
HWI-ST916:187:C26B7ACXX:5:1112:18869:85261	C	237895	169	0:19 237895:1 0:7 237895:1 0:1 237895:30 0:3 237895:1 0:1 237895:1 0:1 237895:1 0:1 237895:1 0:1 237895:1 0:1 237895:1 0:20 237895:1 0:1 237895:1 0:3 237895:1 0:3 237895:1 0:1 237895:1 0:1 237895:5 0:27	48	120	40	Cryptosporidium hominis		5807	306.056	338	2.51005e-79	169	100
HWI-ST916:187:C26B7ACXX:5:1113:12145:65766	C	353152	163	353152:14 5806:1 353152:1 5806:1 353152:1 5806:1 353152:1 5806:7 353152:3 5806:1 353152:1 5806:1 353152:1 5806:1 353152:1 5806:1 353152:1 5806:1 353152:1 5806:1 353152:7 5806:1 353152:1 5806:83	19	119	15.9664	Cryptosporidium parvum Iowa II		5807	295.235	326	4.33354e-76	163	100
HWI-ST916:187:C26B7ACXX:5:1115:8120:48991	C	353152	179	0:73 353152:74 5806:1 353152:1	75	76	98.6842	Cryptosporidium parvum Iowa II		5807	324.089	358	1.00574e-84	179	100
HWI-ST916:187:C26B7ACXX:5:1116:14422:21060	C	353152	187	0:12 353152:3 5806:11 353152:3 5806:1 353152:1 5806:1 353152:1 5806:1 353152:5 5806:1 353152:21 5806:1 353152:2 5806:1 353152:4 5806:38 353152:5 5806:1 353152:6 0:38	51	145	35.1724	Cryptosporidium parvum Iowa II		5807	338.516	374	4.8215e-89	187	100
HWI-ST916:187:C26B7ACXX:5:1202:20350:77719	C	353152	177	353152:2 5806:1 353152:3 5806:1 353152:1 5806:1 353152:9 5806:1 353152:24 5806:1 353152:1 5806:1 353152:11 5806:1 353152:10 0:79	59	145	40.6897	Cryptosporidium parvum Iowa II		5807	320.483	354	1.20811e-83	177	100
HWI-ST916:187:C26B7ACXX:5:1205:20019:18261	C	353152	155	5806:1 353152:9 5806:7 0:108	9	124	7.25806	Cryptosporidium parvum Iowa II		5807	269.087	297	5.64427e-68	153	100
HWI-ST916:187:C26B7ACXX:5:1208:13057:33414	C	353152	184	353152:5 5806:1 353152:1 5806:1 353152:1 5806:1 353152:3 5806:1 353152:7 5806:1 353152:7 5806:1 353152:3 5806:1 353152:3 5806:1 353152:1 5806:1 353152:1 5806:5 353152:1 5806:1 353152:1 5806:1 353152:1 5806:1 353152:1 5806:1 353152:1 5806:1 353152:1 5806:1 353152:9 5806:1 353152:3 5806:1 353152:1 5806:1 353152:3 5806:29 353152:1 5806:1 353152:1 5806:1 353152:1 5806:1 353152:1 5806:1 353152:1 5806:…	70	149	46.9799	Cryptosporidium parvum Iowa II		5807	333.106	368	2.00942e-87	184	100	353152	333.106	368	2.00942e-87	184	100	353151	310.564	343	2.29275e-80	179	100
HWI-ST916:187:C26B7ACXX:5:1209:15083:46249	C	5806	180	0:72 5806:78	78	78	100	Cryptosporidium		5807	325.893	360	2.90165e-85	180	100
HWI-ST916:187:C26B7ACXX:5:1210:3948:17824	C	353151	153	0:36 353151:1 0:1 353151:1 0:1 353151:1 0:5 353151:1 0:1 5806:1 0:1 5806:1 0:1 5806:1 0:1 5806:1 0:1 5806:1 0:1 5806:1 0:1 5806:5 353151:1 5806:1 353151:1 93969:1 353151:1 93969:1 353151:1 93969:1 353151:1 93969:1 0:10 353151:1 0:13 353151:1 0:11 353151:1 0:3 353151:1 0:5 353151:1 0:1	14	87	16.092	Cryptosporidium hominis TU502		5807	277.202	306	1.07129e-70	153	100
HWI-ST916:187:C26B7ACXX:5:1210:6417:34400	C	353152	159	5806:42 353152:7 5806:1 353152:1 5806:1 353152:5 5806:1 353152:5 5806:1 353152:7 5806:1 353152:1 5806:36 237895:6 0:1 237895:1 0:5 237895:1 0:6	26	87	29.8851	Cryptosporidium parvum Iowa II		5807	288.022	318	6.22898e-74	159	100	353152	288.022	318	6.22898e-74	159	100	353151	274.497	303	1.37202e-69	156	100
HWI-ST916:187:C26B7ACXX:5:1211:14063:99271	C	353152	162	5806:1 353152:15 5806:1 353152:5 5806:1 353152:5 5806:28 353152:1 5806:1 353152:1 5806:1 353152:6 5806:3 353152:21 5806:1 353152:1 5806:1 353152:11 5806:1 353152:7 5806:1 353152:1 5806:1 353152:3 5806:1 353152:1 5806:1 353152:1 5806:1 353152:1 5806:8	80	131	61.0687	Cryptosporidium parvum Iowa II		5807	293.432	324	1.50065e-75	162	100	353152	275.398	304	4.02679e-70	152	93.8272	353151	252.856	279	4.59457e-63	147	93.8272
HWI-ST916:187:C26B7ACXX:5:1211:6763:73843	C	353152	184	5806:1 353152:5 5806:1 353152:1 5806:1 353152:1 5806:12 353152:1 5806:1 353152:1 5806:1 353152:2 5806:2 353152:2 5806:45 353152:1 5806:1 353152:1 5806:1 353152:7 5806:1 353152:1 5806:1 353152:3 5806:1 353152:5 5806:1 353152:3 5806:1 353152:1 5806:1 353152:1 5806:34 353152:3 5806:1 0:8	39	153	25.4902	Cryptosporidium parvum Iowa II		5807	333.106	368	2.00942e-87	184	100	353152	307.859	340	8.00248e-80	170	92.3913	353151	298.842	330	4.14539e-77	168	92.3913
HWI-ST916:187:C26B7ACXX:5:1211:7548:28909	C	353152	192	5806:1 353152:5 5806:1 353152:1 5806:1 353152:3 5806:1 353152:1 5806:1 353152:7 5806:1 353152:3 5806:1 353152:5 5806:2 353152:1 5806:1 353152:1 5806:1 353152:3 5806:1 353152:9 5806:1 353152:1 5806:1 353152:7 5806:1 353152:1 5806:1 353152:1 5806:78 353152:3 5806:1 353152:3 5806:1 353152:1 5806:1 353152:1 5806:1 353152:7	64	161	39.7516	Cryptosporidium parvum Iowa II		5807	347.533	384	9.61588e-92	192	100	353152	295.235	326	5.32309e-76	163	84.8958
HWI-ST916:187:C26B7ACXX:5:1213:13649:62133	C	353152	175	353152:1 5806:1 353152:1 5806:1 353152:5 5806:1 353152:7 5806:1 353152:1 5806:1 353152:3 5806:18 353152:5 5806:1 353152:26 5806:1 353152:3 5806:1 353152:1 5806:1 353152:1 5806:25 0:36 5806:3	53	144	36.8056	Cryptosporidium parvum Iowa II		5807	316.876	350	1.4509e-82	175	100
HWI-ST916:187:C26B7ACXX:5:1213:7777:10579	C	353152	145	0:52 353152:21 5806:42	21	63	33.3333	Cryptosporidium parvum Iowa II		5807	262.775	290	2.19833e-66	145	100
HWI-ST916:187:C26B7ACXX:5:1214:16658:95498	C	353152	186	5806:7 353152:7 5806:1 353152:1 0:140	8	149	5.36913	Cryptosporidium parvum Iowa II		5807	336.713	372	1.67172e-88	186	100
HWI-ST916:187:C26B7ACXX:5:1214:2406:28686	C	353152	178	353152:8 0:37 5806:5 353152:3 5806:1 353152:3 5806:1 353152:1 5806:1 353152:1 5806:1 353152:1 5806:1 353152:7 5806:1 353152:10 5806:1 353152:23 5806:1 353152:1 5806:1 353152:3 5806:1 353152:1 5806:1 353152:1 5806:1 353152:1 5806:1 353152:1 5806:28	57	140	40.7143	Cryptosporidium parvum Iowa II		5807	322.286	356	3.48583e-84	178	100	353152	309.662	342	2.1998e-80	171	96.0674	353151	296.137	327	4.84538e-76	168	96.0674
HWI-ST916:187:C26B7ACXX:5:1215:18294:97005	C	353152	186	0:28 353152:7 5806:1 353152:3 5806:1 353152:3 5806:1 353152:3 5806:1 353152:5 5806:2 353152:3 5806:1 353152:1 5806:1 353152:3 5806:1 353152:7 5806:1 353152:5 5806:1 353152:1 5806:1 353152:3 5806:47 353152:8 5806:1 353152:3 5806:2 353152:8 5806:3	63	128	49.2188	Cryptosporidium parvum Iowa II		5807	285.317	315	9.25421e-73	167	92.4731
HWI-ST916:187:C26B7ACXX:5:1215:2446:4931	C	353152	190	353152:2 5806:1 353152:5 5806:1 353152:3 5806:1 353152:3 5806:40 2759:1 5806:3 353152:1 5806:1 353152:1 5806:1 353152:1 5806:1 353152:1 5806:1 353152:3 5806:1 353152:1 5806:1 353152:3 5806:1 353152:11 5806:1 353152:1 5806:69	34	158	21.519	Cryptosporidium parvum Iowa II		5807	343.926	380	1.15644e-90	190	100	353152	311.466	344	6.83514e-81	172	90.5263	353151	288.924	319	7.79889e-74	167	90.5263
HWI-ST916:187:C26B7ACXX:5:1215:7041:57392	C	353152	190	353152:12 5806:1 353152:1 5806:1 353152:3 5806:33 353152:1 5806:1 353152:1 5806:1 353152:5 5806:1 353152:3 5806:1 353152:17 5806:40 353152:3 5806:1 353152:3 5806:1 353152:1 5806:1 353152:1 5806:1 353152:1 5806:1 353152:7 5806:1 353152:3 5806:1 353152:1 5806:1 353152:3 5806:6 0:1	54	148	36.4865	Cryptosporidium parvum Iowa II		5807	343.926	380	1.15644e-90	190	100
HWI-ST916:187:C26B7ACXX:5:1216:12942:37858	C	353152	188	5806:45 353152:5 5806:1 353152:1 5806:1 353152:1 5806:1 353152:1 5806:1 353152:1 5806:1 353152:1 5806:1 353152:3 5806:1 353152:5 0:38 5806:50	18	113	15.9292	Cryptosporidium parvum Iowa II		5807	340.32	376	1.39053e-89	188	100
HWI-ST916:187:C26B7ACXX:5:1216:14176:32546	C	353152	189	5806:1 353152:30 5806:1 353152:1 5806:1 353152:3 5806:4 353152:3 5806:1 353152:7 5806:1 353152:1 5806:1 353152:5 5806:1 353152:3 5806:1 353152:1 5806:1 353152:3 5806:1 353152:1 5806:1 353152:3 5806:1 353152:1 0:48 93969:1 0:1 93969:1 0:1 5806:1 0:3 237895:1 0:3 93969:1 0:1 237895:1 0:1 93969:1 0:3 237895:1 0:1 93969:1 0:1 237895:1 0:1 93969:1 0:1 93969:1 0:1 93969:1 0:2	62	158	39.2405	Cryptosporidium parvum Iowa II		5807	342.123	378	4.01015e-90	189	100	353152	353151	306.056	338	2.8875e-79	181	100	175.311	193	1.22997e-39	152	100
HWI-ST916:187:C26B7ACXX:5:1216:8531:74509	C	353152	158	0:2 237895:1 0:1 237895:5 5806:79 353152:2 5806:2 353152:5 5806:2 353152:1 5806:1 353152:7 5806:1 0:19	15	126	11.9048	Cryptosporidium parvum Iowa II		5807	286.219	316	2.15645e-73	158	100
HWI-ST916:187:C26B7ACXX:5:1301:13545:2354	C	353152	174	353152:24 0:106 353152:4 5806:1 353152:3 5806:1 353152:3 5806:1 353152:1	11	120	9.16667	Cryptosporidium parvum Iowa II		5807	315.072	348	5.0277e-82	174	100
HWI-ST916:187:C26B7ACXX:5:1302:11018:11988	C	353152	166	0:17 353152:7 5806:9 353152:38 5806:1 353152:5 5806:1 353152:34 0:24	84	119	70.5882	Cryptosporidium parvum Iowa II		5807	300.646	332	1.04323e-77	166	100
HWI-ST916:187:C26B7ACXX:5:1303:13808:17425	C	353152	190	5806:15 353152:1 5806:1 353152:1 5806:1 353152:1 5806:1 353152:13 5806:1 353152:1 5806:1 353152:1 5806:1 353152:1 5806:1 353152:1 5806:1 353152:3 5806:32 0:48 353152:24 5806:1 353152:1 5806:3 353152:5	53	145	36.5517	Cryptosporidium parvum Iowa II		5807	343.926	380	1.15644e-90	190	100
HWI-ST916:187:C26B7ACXX:5:1305:19817:77466	C	353152	145	353152:1 5806:1 353152:1 5806:1 353152:1 5806:1 353152:1 5806:22 353152:1 5806:1 353152:2 5806:1 353152:9 0:72	15	114	13.1579	Cryptosporidium parvum Iowa II		5807	262.775	290	2.19833e-66	145	100
HWI-ST916:187:C26B7ACXX:5:1306:14732:2384	C	353152	189	5806:13 0:36 353152:23 5806:1 353152:1 5806:1 353152:1 5806:1 353152:1 5806:5 353152:5 5806:1 353152:1 0:7 353152:1 0:1 353152:1 0:1 353152:1 0:5 353152:1 0:3 353152:1 0:1 353152:1 0:1 5806:1 0:1 5806:1 0:3 5806:13 0:25	38	146	26.0274	Cryptosporidium parvum Iowa II		5807	337.615	373	1.70516e-88	188	100
HWI-ST916:187:C26B7ACXX:5:1306:18960:25086	C	353152	174	353152:1 5806:1 353152:3 5806:1 353152:3 5806:1 353152:4 0:106 353152:24	34	143	23.7762	Cryptosporidium parvum Iowa II		5807	315.072	348	5.0277e-82	174	100
HWI-ST916:187:C26B7ACXX:5:1307:16081:53680	C	353152	191	5806:13 353152:1 5806:1 353152:7 5806:1 353152:1 5806:1 353152:7 5806:1 353152:11 5806:117	27	148	18.2432	Cryptosporidium parvum Iowa II		5807	345.73	382	3.33476e-91	191	100	353152	345.73	382	3.33476e-91	191	100	353151	341.221	377	1.41798e-89	190	100
HWI-ST916:187:C26B7ACXX:5:1308:4610:6021	C	353152	183	0:31 353152:9 5806:1 353152:1 5806:1 353152:1 5806:1 353152:1 5806:9 353152:1 5806:1 353152:3 5806:1 353152:1 5806:1 353152:1 5806:1 353152:7 5806:1 353152:1 5806:1 353152:1 5806:1 353152:13 5806:1 353152:5 5806:1 353152:1 5806:1 353152:1 5806:1 353152:1 5806:1 353152:5 5806:1 353152:1 5806:14 353152:1 5806:1 353152:1 5806:1 353152:3 5806:1 353152:10 5806:1 353152:1 5806:1 353152:8	78	122	63.9344	Cryptosporidium parvum Iowa II		5807	331.303	366	6.96618e-87	183	100	117008	353152	331.303	366	6.96618e-87	183	100	299.744	331	4.11738e-77	176	100
HWI-ST916:187:C26B7ACXX:5:1309:12898:21253	C	353152	137	5806:1 353152:1 5806:14 353152:1 5806:1 353152:1 5806:1 353152:1 5806:1 353152:8 5806:1 353152:11 5806:1 353152:6 0:12 93969:1 0:19 93969:1 0:3 93969:1 0:5 93969:1 0:1 93969:2 0:12	29	106	27.3585	Cryptosporidium parvum Iowa II		5807	248.348	274	4.48675e-62	137	100
HWI-ST916:187:C26B7ACXX:5:1310:11570:72817	C	353151	118	5806:22 353151:17 0:49	17	66	25.7576	Cryptosporidium hominis TU502		5807	214.084	236	7.51481e-52	118	100
HWI-ST916:187:C26B7ACXX:5:1311:6562:29038	C	237895	163	0:3 237895:18 5806:1 237895:1 5806:1 237895:16 5806:93	35	130	26.9231	Cryptosporidium hominis		5807	295.235	326	4.33354e-76	163	100	353152	295.235	326	4.33354e-76	163	100	353151	290.727	321	1.84267e-74	162	100
HWI-ST916:187:C26B7ACXX:5:1313:17324:89164	C	353152	182	353152:34 0:49 211522:1 0:31 353152:16 5806:1 353152:1 5806:1 353152:1 5806:1 353152:7 5806:9	25	118	21.1864	Cryptosporidium parvum Iowa II		5807	329.499	364	2.4149e-86	182	100	83540	314.171	347	1.85657e-81	182	103.297	353152	314.171	347	1.85657e-81	182	103.297
HWI-ST916:187:C26B7ACXX:5:1313:17329:99519	C	353152	174	5806:2 0:36 5806:22 353152:1 5806:1 353152:28 5806:1 353152:6 5806:1 353152:5 5806:1 353152:1 5806:1 353152:3 5806:1 353152:1 5806:1 0:32	45	142	31.6901	Cryptosporidium parvum Iowa II		5807	315.072	348	5.0277e-82	174	100
HWI-ST916:187:C26B7ACXX:5:1315:20495:41348	C	5806	177	0:81 5806:66	66	66	100	Cryptosporidium		5807	320.483	354	1.20811e-83	177	100
HWI-ST916:187:C26B7ACXX:5:1316:18158:71586	C	353152	185	5806:66 353152:3 5806:1 353152:1 5806:1 353152:23 5806:1 353152:1 5806:1 353152:1 5806:56	29	89	32.5843	Cryptosporidium parvum Iowa II		5807	334.91	370	5.79599e-88	185	100
HWI-ST916:187:C26B7ACXX:5:1316:9614:73127	C	353152	187	5806:59 353152:1 5806:1 353152:1 5806:1 353152:1 5806:1 353152:1 5806:1 353152:1 5806:1 353152:1 5806:1 353152:8 5806:1 353152:11 5806:1 353152:1 5806:1 353152:3 5806:1 353152:2 0:37 5806:19 353152:1	32	98	32.6531	Cryptosporidium parvum Iowa II		5807	338.516	374	4.8215e-89	187	100
HWI-ST916:187:C26B7ACXX:5:2101:10395:22867	C	237895	174	0:4 237895:1 0:1 237895:1 0:3 237895:1 0:1 237895:1 0:1 237895:1 0:1 237895:1 0:29 237895:1 0:1 237895:1 0:5 237895:1 0:1 237895:1 0:5 237895:1 0:1 237895:1 0:1 237895:6 0:32 237895:1 0:9 5806:1 0:1 237895:1 0:1 237895:1 0:1 237895:1 0:20 237895:1 0:2	23	140	16.4286	Cryptosporidium hominis		5807	315.072	348	5.0277e-82	174	100
HWI-ST916:187:C26B7ACXX:5:2102:13457:95191	C	353152	190	0:1 93969:1 0:54 237895:1 0:1 237895:1 0:1 237895:1 5806:47 353152:7 5806:1 353152:3 5806:1 353152:1 5806:1 353152:7 5806:1 353152:1 5806:1 353152:1 5806:1 353152:1 5806:1 353152:1 5806:1 353152:1 5806:21	23	159	14.4654	Cryptosporidium parvum Iowa II		5807	343.926	380	1.15644e-90	190	100
HWI-ST916:187:C26B7ACXX:5:2106:11980:60134	C	353152	162	353152:4 5806:1 353152:1 5806:1 353152:1 5806:19 353152:1 5806:1 353152:1 5806:1 353152:1 5806:1 353152:1 5806:1 353152:1 5806:1 353152:1 5806:1 353152:1 5806:1 353152:3 5806:1 353152:13 5806:37 353152:13 5806:1 353152:5 5806:1 353152:1 5806:1 353152:7 5806:1 353152:1 5806:6	52	128	40.625	Cryptosporidium parvum Iowa II		5807	293.432	324	1.50065e-75	162	100
HWI-ST916:187:C26B7ACXX:5:2107:3756:50627	C	353152	185	0:22 353152:59 5806:1 353152:1 5806:1 353152:5 5806:1 353152:8 2759:1 353152:1 5806:1 353152:37 5806:1 353152:5 5806:1 353152:5 5806:1 353152:1 5806:1 353152:2	124	133	93.2331	Cryptosporidium parvum Iowa II		5807	334.91	370	5.79599e-88	185	100	353152	334.91	370	5.79599e-88	185	100
HWI-ST916:187:C26B7ACXX:5:2107:8650:82052	C	353152	187	5806:49 353152:3 5806:8 353152:1 5806:1 353152:3 5806:1 353152:1 5806:1 353152:1 5806:1 353152:1 5806:1 353152:1 5806:1 353152:1 5806:1 353152:1 5806:1 353152:1 5806:66 0:12	14	108	12.963	Cryptosporidium parvum Iowa II		5807	338.516	374	4.8215e-89	187	100	353152	338.516	374	4.8215e-89	187	100	353151	329.499	364	2.4976e-86	185	100
HWI-ST916:187:C26B7ACXX:5:2108:15140:42151	C	353152	148	5806:29 237895:2 0:5 237895:1 0:3 237895:1 0:39 5806:14 353152:7 5806:1 353152:1 5806:1 353152:14	22	89	24.7191	Cryptosporidium parvum Iowa II		5807	268.185	296	5.31226e-68	148	100	353152	221.297	244	6.91592e-54	122	82.4324	353151	216.789	239	2.94072e-52	121	82.4324
HWI-ST916:187:C26B7ACXX:5:2109:6576:73166	C	5806	185	0:23 5806:80 0:52	80	132	60.6061	Cryptosporidium		5807	334.91	370	5.79599e-88	185	100	353152	334.91	370	5.79599e-88	185	100
HWI-ST916:187:C26B7ACXX:5:2110:9488:2351	C	353152	177	0:28 353152:24 5806:1 353152:1 5806:11 353152:5 5806:1 353152:3 5806:1 353152:1 5806:1 353152:1 5806:1 353152:3 5806:1 353152:1 5806:1 353152:3 5806:1 353152:1 5806:1 353152:1 5806:1 353152:1 5806:1 353152:1 5806:17 0:34	46	119	38.6555	Cryptosporidium parvum Iowa II		5807	315.974	349	5.137e-82	176	100
HWI-ST916:187:C26B7ACXX:5:2112:13891:17060	C	93969	174	0:25 93969:1 0:3 93969:1 0:1 93969:1 0:7 93969:1 0:3 93969:1 0:5 93969:7 0:88	12	119	10.084	Cryptosporidium meleagridis		5807	315.072	348	5.0277e-82	174	100
HWI-ST916:187:C26B7ACXX:5:2113:20398:15436	C	353152	157	5806:10 353152:7 5806:1 353152:1 5806:1 353152:13 5806:1 353152:5 5806:1 353152:1 5806:1 353152:1 5806:1 353152:3 5806:1 353152:2 0:77	33	117	28.2051	Cryptosporidium parvum Iowa II		5807	284.415	314	7.46506e-73	157	100
HWI-ST916:187:C26B7ACXX:5:2115:11116:40703	C	5806	165	5806:23 0:47 93969:1 0:7 5806:57	57	112	50.8929	Cryptosporidium		5807	298.842	330	3.61321e-77	165	100	353151	298.842	330	3.61321e-77	165	100	353152	298.842	330	3.61321e-77	165	100
HWI-ST916:187:C26B7ACXX:5:2115:15474:4608	C	353152	141	0:97 353152:12 5806:2	12	14	85.7143	Cryptosporidium parvum Iowa II		5807	255.561	282	3.14288e-64	141	100	353152	255.561	282	3.14288e-64	141	100	353151	251.053	277	1.33638e-62	140	100
HWI-ST916:187:C26B7ACXX:5:2115:16174:66093	C	353152	165	0:21 353152:1 5806:1 353152:7 5806:16 353152:1 5806:1 353152:15 5806:1 353152:1 5806:1 353152:3 5806:1 353152:3 5806:1 353152:1 5806:1 353152:1 5806:11 353152:3 5806:1 353152:5 5806:1 353152:13 5806:1 353152:7 5806:14 353152:1 5806:1	62	114	54.386	Cryptosporidium parvum Iowa II		5807	298.842	330	3.61321e-77	165	100
HWI-ST916:187:C26B7ACXX:5:2115:16692:15568	C	353152	177	0:76 353152:1 5806:1 353152:11 5806:1 353152:1 5806:1 353152:1 5806:1 353152:12 5806:1 353152:1 5806:1 353152:22 5806:1 353152:7 5806:1 353152:1 5806:1 353152:1 5806:4	58	71	81.6901	Cryptosporidium parvum Iowa II		5807	320.483	354	1.20811e-83	177	100
HWI-ST916:187:C26B7ACXX:5:2116:3275:74978	C	353152	182	0:36 353152:20 5806:1 353152:3 5806:1 353152:1 5806:1 353152:1 5806:1 353152:1 5806:1 353152:3 5806:7 353152:1 5806:1 353152:1 5806:1 353152:1 5806:1 353152:1 5806:1 353152:3 5806:1 353152:5 5806:1 353152:30 5806:1 353152:3 5806:1 353152:3 5806:1 353152:5 5806:1 353152:12	94	116	81.0345	Cryptosporidium parvum Iowa II		5807	324.991	359	1.02684e-84	181	100
HWI-ST916:187:C26B7ACXX:5:2202:4750:71605	C	237895	191	5806:35 353152:3 5806:1 0:37 237895:1 0:3 237895:27 5806:1 237895:1 5806:1 237895:3 5806:1 237895:3 5806:1 237895:3 5806:5 237895:1 5806:1 237895:22 0:5 237895:1 0:1 237895:1 0:2 93969:1	63	126	50	Cryptosporidium hominis		5807	345.73	382	3.33476e-91	191	100
HWI-ST916:187:C26B7ACXX:5:2204:6184:19969	C	353152	177	0:39 5806:63 353152:3 5806:1 353152:3 5806:1 353152:1 5806:1 353152:1 5806:1 353152:1 5806:1 353152:3 5806:1 353152:7 5806:1 353152:1 5806:1 353152:1 5806:1 353152:1 5806:14	22	108	20.3704	Cryptosporidium parvum Iowa II		5807	320.483	354	1.20811e-83	177	100
HWI-ST916:187:C26B7ACXX:5:2207:20335:47577	C	237895	156	0:81 237895:8 5806:1 237895:3 5806:1 237895:11 A:21	22	24	91.6667	Cryptosporidium hominis		5807	279.005	308	3.14799e-71	155	100
HWI-ST916:187:C26B7ACXX:5:2208:9169:57080	C	353152	180	5806:1 353152:17 5806:1 353152:1 5806:1 353152:1 5806:1 353152:11 5806:1 353152:5 5806:1 353152:6 0:69 93969:11 2759:1 93969:1 A:21	41	128	32.0312	Cryptosporidium parvum Iowa II		5807	322.286	356	3.53493e-84	179	100
HWI-ST916:187:C26B7ACXX:5:2209:9480:69064	C	93969	181	5806:26 0:36 93969:15 0:1 93969:1 0:9 93969:1 0:1 93969:1 0:3 93969:1 0:1 93969:1 0:3 93969:1 0:1 93969:1 0:1 93969:1 0:25 A:21	23	104	22.1154	Cryptosporidium meleagridis		5807	324.089	358	1.01981e-84	180	100
HWI-ST916:187:C26B7ACXX:5:2212:4629:72061	C	353152	176	0:2 237895:1 0:3 237895:14 0:1 237895:1 0:67 353152:8 5806:1 353152:7 5806:11 353152:2 5806:7 A:21	17	123	13.8211	Cryptosporidium parvum Iowa II		5807	310.564	343	2.16882e-80	174	100	857276	188.837	208	5.10959e-44	147	100
HWI-ST916:187:C26B7ACXX:5:2212:7219:70660	C	353152	186	353152:3 5806:1 353152:1 5806:1 353152:1 5806:1 353152:1 5806:1 353152:5 0:61 93969:1 0:1 93969:1 0:3 93969:1 0:1 93969:1 0:25 353152:23 5806:1 353152:1 A:21	32	132	24.2424	Cryptosporidium parvum Iowa II		5807	328.598	363	8.65974e-86	184	100
HWI-ST916:187:C26B7ACXX:5:2215:12940:85477	C	5806	154	0:99 5806:1 353152:1 5806:23	24	25	96	Cryptosporidium		5807	279.005	308	3.09553e-71	154	100
HWI-ST916:187:C26B7ACXX:5:2215:16126:100582	C	353152	185	353152:36 5806:1 353152:1 5806:1 353152:1 5806:1 353152:3 5806:1 353152:1 5806:1 353152:3 5806:6 353152:9 237895:1 0:3 237895:1 0:48 353152:2 5806:1 353152:2 A:32	22	87	25.2874	Cryptosporidium parvum Iowa II		5807	291.629	322	6.19387e-75	173	100
HWI-ST916:187:C26B7ACXX:5:2216:3022:78110	C	353152	156	5806:63 353152:21 0:42	21	63	33.3333	Cryptosporidium parvum Iowa II		5807	282.612	312	2.58403e-72	156	100
HWI-ST916:187:C26B7ACXX:5:2302:11489:86291	C	237895	192	237895:2 0:1 237895:1 0:3 237895:1 0:5 237895:1 0:5 237895:1 0:1 237895:1 0:14 237895:1 0:5 237895:1 0:3 237895:1 0:5 237895:1 0:1 237895:3 5806:1 237895:1 0:1 237895:1 0:3 237895:1 0:5 237895:1 0:1 237895:1 0:11 237895:1 0:3 237895:1 0:1 237895:5 0:1 237895:1 0:3 237895:1 0:1 237895:1 0:5 237895:1 0:5 237895:1 0:12 237895:1 0:34	30	160	18.75	Cryptosporidium hominis		5807	347.533	384	9.61588e-92	192	100	353152	343.025	379	4.08878e-90	191	100	353151	320.483	354	1.33663e-83	186	100
HWI-ST916:187:C26B7ACXX:5:2302:3004:62816	C	353152	191	0:7 353152:11 5806:1 353152:32 5806:1 353152:27 5806:1 353152:10 5806:1 353152:9 5806:1 353152:14 5806:1 353152:1 5806:1 353152:3 5806:1 353152:1 5806:1 353152:1 5806:1 353152:1 5806:1 353152:1 5806:1 353152:1 5806:30	112	154	72.7273	Cryptosporidium parvum Iowa II		5807	345.73	382	3.33476e-91	191	100	353152	334.91	370	6.02938e-88	185	96.8586	353151	294.334	325	1.84603e-75	176	96.8586
HWI-ST916:187:C26B7ACXX:5:2302:8450:3496	C	353152	190	0:149 353152:11	11	11	100	Cryptosporidium parvum Iowa II		5807	343.926	380	1.15644e-90	190	100
HWI-ST916:187:C26B7ACXX:5:2302:9194:34158	C	353152	173	0:7 5806:19 353152:3 5806:1 353152:1 5806:1 353152:1 5806:1 353152:1 5806:1 353152:1 5806:1 353152:7 5806:1 353152:1 5806:1 353152:1 5806:1 353152:7 5806:86	23	136	16.9118	Cryptosporidium parvum Iowa II		5807	313.269	346	1.74212e-81	173	100
HWI-ST916:187:C26B7ACXX:5:2305:10575:7036	C	353152	169	353152:26 5806:29 353152:1 5806:1 353152:1 5806:1 353152:1 5806:1 353152:7 5806:1 353152:5 5806:1 353152:3 5806:1 353152:7 5806:8 353152:1 5806:1 353152:1 5806:1 353152:7 5806:1 353152:5 5806:1 353152:1 5806:1 353152:5 5806:1 353152:1 5806:1 353152:1 5806:1 353152:2 5806:1 353152:2 5806:1 353152:1 5806:8	52	113	46.0177	Cryptosporidium parvum Iowa II		5807	306.056	338	2.51005e-79	169	100	353152	250.151	276	1.69275e-62	138	81.6568
HWI-ST916:187:C26B7ACXX:5:2307:1790:83665	C	353152	171	0:97 5806:32 353152:5 5806:1 353152:3 5806:1 353152:2	10	44	22.7273	Cryptosporidium parvum Iowa II		5807	305.154	337	8.89268e-79	170	100
HWI-ST916:187:C26B7ACXX:5:2308:4834:97583	C	353152	191	237895:1 0:1 237895:1 0:1 237895:4 0:1 237895:1 0:3 237895:1 0:38 93969:1 0:7 93969:1 0:4 93969:1 0:1 93969:1 0:5 93969:1 0:19 353152:4 5806:1 353152:1 5806:1 353152:5 5806:1 353152:3 5806:18 353152:1 5806:1 353152:1 5806:1 353152:3 5806:27	18	160	11.25	Cryptosporidium parvum Iowa II		5807	345.73	382	3.33476e-91	191	100	353152	315.072	348	5.64706e-82	174	91.0995
HWI-ST916:187:C26B7ACXX:5:2311:10154:100256	C	237895	182	237895:5 5806:1 237895:1 5806:1 237895:5 5806:1 237895:7 5806:1 237895:2 5806:1 237895:2 5806:2 237895:3 0:1 93969:1 0:3 93969:1 0:1 93969:1 0:1 93969:1 0:1 93969:1 0:108	20	147	13.6054	Cryptosporidium hominis		5807	329.499	364	2.4149e-86	182	100
HWI-ST916:187:C26B7ACXX:5:2311:11282:49661	C	353152	140	0:6 353152:7 5806:9 353152:38 5806:1 353152:5 5806:1 353152:34 0:9	84	104	80.7692	Cryptosporidium parvum Iowa II		5807	253.758	280	1.08652e-63	140	100
HWI-ST916:187:C26B7ACXX:5:2311:15644:34829	C	353152	139	353152:6 5806:32 353152:1 5806:1 353152:1 5806:1 353152:1 5806:1 353152:1 5806:1 353152:3 5806:1 353152:1 5806:1 353152:17 5806:1 353152:1 5806:1 353152:1 5806:1 353152:1 5806:1 353152:1 5806:1 353152:1 5806:1 353152:1 5806:1 353152:1 5806:11 0:15	32	103	31.068	Cryptosporidium parvum Iowa II		5807	251.955	278	3.75588e-63	139	100
HWI-ST916:187:C26B7ACXX:5:2312:7849:29745	C	353152	157	5806:28 353152:3 5806:1 353152:3 5806:1 353152:3 5806:1 353152:9 5806:1 353152:3 5806:1 353152:5 5806:1 353152:1 5806:1 353152:7 5806:1 353152:1 5806:1 353152:20 5806:1 353152:3 5806:1 353152:5 5806:1 353152:1 5806:15 353152:3 5806:1 353152:1 5806:1 353152:2	70	99	70.7071	Cryptosporidium parvum Iowa II		5807	284.415	314	7.46506e-73	157	100	353152	284.415	314	7.46506e-73	157	100	857276	180.721	199	2.28762e-41	134	100
HWI-ST916:187:C26B7ACXX:5:2313:15116:83008	C	353152	184	0:8 237895:1 0:1 237895:1 0:3 237895:1 0:1 237895:1 0:7 237895:1 0:1 237895:1 0:3 237895:1 0:3 237895:1 0:1 237895:1 0:1 237895:1 0:1 5806:1 353152:1 5806:1 353152:1 5806:1 353152:1 5806:1 353152:1 5806:9 353152:4 5806:1 353152:1 5806:1 353152:1 5806:1 353152:1 5806:1 353152:1 5806:1 353152:1 5806:1 353152:1 5806:81	14	146	9.58904	Cryptosporidium parvum Iowa II		5807	333.106	368	2.00942e-87	184	100	353152	333.106	368	2.00942e-87	184	100	353151	310.564	343	2.29275e-80	179	100
HWI-ST916:187:C26B7ACXX:5:2313:1618:58369	C	353152	183	353152:7 5806:1 353152:5 5806:1 353152:1 5806:1 353152:59 0:36 353152:42	107	146	73.2877	Cryptosporidium parvum Iowa II		5807	331.303	366	6.96618e-87	183	100	353152	331.303	366	6.96618e-87	183	100
HWI-ST916:187:C26B7ACXX:5:2313:7214:67170	C	353152	190	0:79 93969:1 0:1 93969:1 0:13 93969:1 0:48 353152:3 5806:1 353152:11 5806:1	14	81	17.284	Cryptosporidium parvum Iowa II		5807	343.926	380	1.15644e-90	190	100
HWI-ST916:187:C26B7ACXX:5:2314:1710:26700	C	353152	170	353152:10 5806:1 353152:3 5806:1 353152:5 5806:1 353152:9 5806:1 353152:5 5806:1 353152:1 5806:1 353152:5 5806:12 0:2 93969:1 0:33 353152:4 5806:1 353152:1 5806:1 353152:1 5806:1 353152:1 5806:1 353152:1 5806:1 353152:1 5806:32 353152:1 5806:1	38	130	29.2308	Cryptosporidium parvum Iowa II		5807	307.859	340	7.24549e-80	170	100
HWI-ST916:187:C26B7ACXX:5:2314:2967:7338	C	353152	189	93969:1 0:8 5806:8 353152:1 5806:1 353152:1 5806:1 353152:1 5806:1 353152:3 5806:1 353152:3 5806:1 353152:20 5806:1 353152:1 5806:1 353152:1 5806:1 353152:1 5806:1 353152:1 5806:1 353152:3 5806:4 353152:1 5806:1 353152:1 5806:1 353152:3 5806:1 353152:1 5806:1 353152:1 5806:1 353152:1 5806:1 353152:3 5806:1 353152:1 0:73	48	158	30.3797	Cryptosporidium parvum Iowa II		5807	315.072	348	5.57419e-82	185	100.529
HWI-ST916:187:C26B7ACXX:5:2314:4129:76753	C	237895	186	353152:1 0:23 5806:1 0:1 5806:1 0:1 5806:31 237895:1 93969:1 0:10 237895:1 0:9 237895:1 0:1 237895:1 0:1 237895:1 0:1 237895:1 0:3 237895:1 0:1 237895:1 0:1 237895:5 5806:2 237895:1 5806:1 237895:1 5806:1 237895:25 5806:25	40	155	25.8065	Cryptosporidium hominis		5807	336.713	372	1.67172e-88	186	100	353151	318.679	352	4.48586e-83	182	100	300.646	332	1.20372e-77	178	100
HWI-ST916:187:C26B7ACXX:5:2315:7619:44075	C	5806	177	0:28 5806:119	119	119	100	Cryptosporidium		5807	320.483	354	1.20811e-83	177	100	857276	233.019	257	4.81551e-57	157	99.435
HWI-ST916:187:C26B7ACXX:5:2112:2052:80426	C	1169540	186	0:50 1303197:1 0:22 1169474:1 0:12 1169540:1 0:3 1169540:1 0:11 1169540:1 0:3 1169540:1 0:3 1169540:1 0:3 1169540:1 0:3 1169540:1 0:2 1169540:1 0:1 1169540:1 0:8 1169540:1 0:12 1169540:1 0:1 1169540:1 0:1 1169540:1 0:6	13	106	12.2642	Vitrella brassicaformis CCMP3155		72004	291.629	322	6.23544e-75	176	100
HWI-ST916:187:C26B7ACXX:5:1213:4395:41250	C	353152	191	5806:86 353152:12 423054:1 0:1 508771:1 0:3 508771:1 0:1 508771:1 0:1 508771:1 0:3 508771:3 0:38 42890:1 0:7	12	75	16	Cryptosporidium parvum Iowa II		74535	345.73	382	3.33476e-91	191	100	13125	345.73	382	3.33476e-91	191	100	9694	345.73	382	3.33476e-91	191	100
HWI-ST916:187:C26B7ACXX:5:2116:9817:74016	C	353152	138	0:7 353152:1 0:1 353152:1 0:3 353152:1 0:7 5806:1 0:1 5806:1 0:7 353152:28 5806:1 353152:4 5806:1 353152:1 5806:1 353152:1 5806:1 353152:39	76	101	75.2475	Cryptosporidium parvum Iowa II		93969	245.643	271	5.5201e-61	137	100	5807	353152	245.643	271	5.5201e-61	137	100	241.134	266	6.72485e-60	136	100
HWI-ST916:187:C26B7ACXX:5:2110:3535:69724	C	353152	187	5806:1 353152:5 5806:1 353152:5 5806:1 353152:7 5806:1 353152:2 0:61 761204:1 0:6 88456:1 0:16 5804:1 5801:1 0:47	19	156	12.1795	Cryptosporidium parvum Iowa II		237895	278.103	307	1.3826e-70	174	100	353152	274.497	303	1.68436e-69	168	95.7219	5807	274.497	303	1.68436e-69	168	95.7219
HWI-ST916:187:C26B7ACXX:5:1104:11299:32023	C	353152	183	5806:46 0:36 5806:47 353152:1 5806:1 353152:3 5806:1 353152:1 5806:1 353152:1 5806:1 353152:1 5806:1 353152:1 5806:1 353152:3 5806:1 353152:5 5806:1	16	107	14.9533	Cryptosporidium parvum Iowa II		353151	286.219	316	2.59835e-73	158	86.3388	353152	286.219	316	2.59835e-73	158	86.3388	857276	205.969	227	6.9785e-49	139	85.2459
HWI-ST916:187:C26B7ACXX:5:1106:2662:31300	C	5806	158	5806:25 93969:3 0:1 93969:1 0:1 93969:1 0:1 93969:1 0:91 5806:3	3	103	2.91262	Cryptosporidium		353151	286.219	316	2.15645e-73	158	100	353152	286.219	316	2.15645e-73	158	100	857276	139.244	153	7.06194e-29	111	84.8101
HWI-ST916:187:C26B7ACXX:5:1108:18410:73629	C	237895	171	0:32 5806:70 237895:39	39	109	35.7798	Cryptosporidium hominis		353151	309.662	342	2.09136e-80	171	100	353152	309.662	342	2.09136e-80	171	100	857276	170.803	188	1.32212e-38	139	98.8304
HWI-ST916:187:C26B7ACXX:5:1112:16174:52885	C	5806	190	0:24 5806:1 0:1 5794:1 0:1 5806:1 0:1 5806:1 0:1 5806:1 0:7 418107:1 0:69 93969:3 5806:33 2759:1 5806:13	50	136	36.7647	Cryptosporidium		353151	343.926	380	1.15644e-90	190	100	353152	343.926	380	1.15644e-90	190	100	5807	341.221	377	1.40883e-89	189	100
HWI-ST916:187:C26B7ACXX:5:1115:20037:69413	C	5806	173	0:58 5806:85	85	85	100	Cryptosporidium		353151	313.269	346	1.74212e-81	173	100	353152	313.269	346	1.74212e-81	173	100	5807	252.856	279	4.99568e-63	141	82.0809
HWI-ST916:187:C26B7ACXX:5:1206:13306:15108	C	237895	179	237895:9 5806:1 237895:1 5806:1 237895:1 5806:1 237895:1 5806:1 237895:1 5806:5 237895:1 5806:1 237895:1 5806:124	6	140	4.28571	Cryptosporidium hominis		353151	324.089	358	1.00574e-84	179	100	353152	324.089	358	1.00574e-84	179	100	857276	214.084	236	1.31051e-51	154	99.4413
HWI-ST916:187:C26B7ACXX:5:1207:8895:81781	C	5806	137	5806:52 2759:1 5806:54	54	55	98.1818	Cryptosporidium		353151	248.348	274	4.48675e-62	137	100	353152	248.348	274	4.48675e-62	137	100	857276	207.772	229	1.37372e-49	128	100
HWI-ST916:187:C26B7ACXX:5:1208:20622:16569	C	353152	154	353152:6 5806:13 353152:15 5806:1 353152:5 5806:1 353152:5 5806:2 353152:2 5806:1 353152:8 5806:1 353152:1 5806:1 353152:5 5806:1 353152:5 5806:1 353152:1 5806:1 353152:1 5806:1 353152:33 0:6 93969:1 0:1 93969:1 0:1 93969:1 0:1 93969:1	81	118	68.6441	Cryptosporidium parvum Iowa II		353151	213.182	235	3.77446e-51	128	87.6623
HWI-ST916:187:C26B7ACXX:5:1211:2013:32406	C	93969	157	93969:15 0:3 93969:1 0:1 93969:1 0:3 93969:1 0:1 93969:1 0:1 93969:1 0:98	5	112	4.46429	Cryptosporidium meleagridis		353151	257.365	284	1.03766e-64	151	100
HWI-ST916:187:C26B7ACXX:5:1211:7524:36649	C	353152	165	353152:4 5806:1 353152:3 5806:1 353152:1 5806:1 353152:1 5806:1 353152:3 5806:1 353152:5 5806:42 353152:1 5806:1 353152:3 5806:1 353152:3 5806:1 353152:1 5806:1 353152:11 5806:1 353152:1 5806:1 353152:3 5806:1 353152:1 5806:1 353152:23 0:16	60	131	45.8015	Cryptosporidium parvum Iowa II		353151	270.89	299	1.753e-68	157	98.1818
HWI-ST916:187:C26B7ACXX:5:1211:8688:42267	C	237895	145	5806:29 237895:35 5806:1 237895:14 5806:1 237895:1 5806:1 237895:7 5806:1 237895:1 5806:1 237895:1 5806:1 237895:7 5806:1 237895:1 5806:1 237895:1 5806:1 237895:1 5806:1 237895:7	76	86	88.3721	Cryptosporidium hominis		353151	262.775	290	2.19833e-66	145	100	353152	262.775	290	2.19833e-66	145	100	857276	145.556	160	4.25127e-31	119	100
HWI-ST916:187:C26B7ACXX:5:1212:17024:29993	C	237895	182	0:8 237895:15 0:19 237895:1 0:1 237895:1 0:7 237895:1 0:1 237895:11 0:5 237895:1 0:62 237895:1 0:18	31	144	21.5278	Cryptosporidium hominis		353151	247.446	273	2.26376e-61	160	97.2527	353152	247.446	273	2.26376e-61	166	105.495
HWI-ST916:187:C26B7ACXX:5:1213:14593:10128	C	353152	177	0:56 93969:1 0:1 93969:1 0:1 93969:5 0:1 5806:1 353152:5 5806:1 353152:1 5806:1 353152:39 5806:16 353152:1 5806:1 353152:3 5806:1 353152:1 5806:1 353152:1 5806:1 353152:7	58	91	63.7363	Cryptosporidium parvum Iowa II		353151	287.12	317	2.49229e-73	169	99.435
HWI-ST916:187:C26B7ACXX:5:1215:12859:36961	C	353152	182	353152:29 5806:2 353152:1 5806:1 353152:11 5806:1 353152:19 5806:1 353152:11 5806:1 353152:1 5806:1 353152:1 5806:1 353152:3 5806:1 353152:2 5806:1 353152:1 5806:1 353152:1 5806:1 353152:3 5806:1 353152:2 5806:12 353152:1 5806:1 353152:1 5806:1 353152:5 5806:1 353152:3 5806:1 353152:3 5806:1 353152:1 5806:1 353152:3 5806:1 353152:7 5806:11	80	123	65.0407	Cryptosporidium parvum Iowa II		353151	311.466	344	6.48007e-81	178	100	857276	189.738	209	5.32857e-44	151	100
HWI-ST916:187:C26B7ACXX:5:1303:14375:45313	C	5806	154	0:80 5806:44	44	44	100	Cryptosporidium		353151	259.168	286	2.89924e-65	143	92.8571	353152	259.168	286	2.89924e-65	143	92.8571	857276	182.525	201	6.39164e-42	126	92.8571
HWI-ST916:187:C26B7ACXX:5:1303:2138:90418	C	5806	185	0:42 5806:113	113	113	100	Cryptosporidium		353151	334.91	370	5.79599e-88	185	100	353152	334.91	370	5.79599e-88	185	100	857276	211.379	233	1.66351e-50	157	99.4595
HWI-ST916:187:C26B7ACXX:5:1306:19692:8027	C	5806	165	0:50 5806:76 0:9	76	85	89.4118	Cryptosporidium		353151	298.842	330	3.61321e-77	165	100	353152	298.842	330	3.61321e-77	165	100	857276	249.25	275	5.7306e-62	154	100
HWI-ST916:187:C26B7ACXX:5:1308:3883:52545	C	5806	187	5806:67 0:36 5806:54	54	90	60	Cryptosporidium		353151	338.516	374	4.8215e-89	187	100	353152	338.516	374	4.8215e-89	187	100	857276	270.89	299	2.05196e-68	172	100
HWI-ST916:187:C26B7ACXX:5:1310:16011:68376	C	353152	167	5806:1 237895:3 5806:1 237895:1 5806:1 237895:5 5806:1 237895:5 5806:1 237895:11 5806:1 237895:1 5806:71 353152:3 5806:1 353152:9 5806:1 353152:15 5806:1 353152:1 5806:3	28	136	20.5882	Cryptosporidium parvum Iowa II		353151	297.94	329	1.28069e-76	166	100	353152	297.94	329	1.28069e-76	166	100	857276	198.755	219	9.22972e-47	144	100
HWI-ST916:187:C26B7ACXX:5:1316:16656:88972	C	5806	181	5806:16 0:36 5806:99	99	135	73.3333	Cryptosporidium		353151	327.696	362	8.37108e-86	181	100	353152	327.696	362	8.37108e-86	181	100	857276	193.345	213	4.344e-45	150	98.895
HWI-ST916:187:C26B7ACXX:5:2105:16980:39612	C	353152	190	353152:4 5806:1 353152:1 5806:18 353152:1 5806:1 353152:3 5806:1 353152:1 5806:1 353152:1 5806:1 353152:18 5806:1 353152:9 5806:1 353152:3 5806:70 0:24	37	156	23.7179	Cryptosporidium parvum Iowa II		353151	267.283	295	2.54947e-67	152	81.5789	857276	247.446	273	2.38781e-61	168	99.4737
HWI-ST916:187:C26B7ACXX:5:2110:6599:76980	C	93969	118	0:39 93969:1 0:17 93969:1 0:1 93969:1 0:1 93969:1 0:7 93969:9 5806:10	13	49	26.5306	Cryptosporidium meleagridis		353151	214.084	236	7.51481e-52	118	100	353152	214.084	236	7.51481e-52	118	100	5807	214.084	236	7.51481e-52	118	100
HWI-ST916:187:C26B7ACXX:5:2116:13828:93633	C	5806	178	5806:11 0:38 5806:99	99	137	72.2628	Cryptosporidium		353151	322.286	356	3.48583e-84	178	100	353152	322.286	356	3.48583e-84	178	100	857276	232.118	256	4.84966e-57	158	100
HWI-ST916:187:C26B7ACXX:5:2116:15341:35902	C	5806	181	0:142 5806:9	9	9	100	Cryptosporidium		353151	290.727	321	2.10384e-74	168	95.5801
HWI-ST916:187:C26B7ACXX:5:2205:19685:54201	C	353152	156	5806:2 353152:32 5806:1 353152:1 5806:1 353152:3 5806:5 353152:3 5806:1 353152:1 5806:1 353152:1 5806:1 353152:1 5806:1 353152:1 5806:1 353152:1 5806:1 353152:3 5806:1 353152:1 5806:1 353152:1 5806:1 353152:3 5806:1 353152:5 5806:29 A:21	57	103	55.3398	Cryptosporidium parvum Iowa II		353151	260.971	288	8.44724e-66	151	100	5807	236.626	261	3.36409e-58	135	87.8205
HWI-ST916:187:C26B7ACXX:5:2205:9044:3949	C	353152	185	0:1 5806:1 353152:1 5806:1 353152:3 5806:1 353152:1 5806:1 353152:1 5806:1 353152:1 5806:1 353152:1 5806:1 353152:5 5806:1 353152:7 5806:1 353152:35 5806:1 353152:1 5806:1 353152:1 5806:1 353152:3 5806:1 353152:3 5806:1 353152:5 5806:1 353152:3 5806:10 353152:11 5806:1 353152:1 5806:1 353152:5 5806:1 353152:1 5806:1 353152:1 5806:1 353152:7 5806:1 353152:5 A:21	102	133	76.6917	Cryptosporidium parvum Iowa II		353151	315.974	349	5.42846e-82	180	99.4595
HWI-ST916:187:C26B7ACXX:5:2209:2462:90806	C	5806	134	0:13 5806:66 353152:1 5806:1 353152:2 A:21	67	70	95.7143	Cryptosporidium		353151	234.823	259	9.58917e-58	132	100	857276	132.031	145	8.41905e-27	108	98.5075
HWI-ST916:187:C26B7ACXX:5:2212:10554:41563	C	93969	189	5806:1 353152:3 5806:1 353152:3 5806:51 0:53 93969:1 0:1 93969:1 0:1 93969:1 0:1 93969:1 0:3 93969:1 0:1 93969:1 0:1 93969:12 A:21	18	137	13.1387	Cryptosporidium meleagridis		353151	324.991	359	1.07607e-84	185	100	353152	323.188	357	3.75586e-84	188	103.175	5807	323.188	357	3.75586e-84	188	103.175
HWI-ST916:187:C26B7ACXX:5:2216:15103:93716	C	353152	171	353152:9 5806:13 353152:1 5806:1 353152:3 5806:1 353152:3 5806:1 353152:1 5806:1 353152:30 5806:1 353152:1 5806:1 353152:1 5806:1 353152:3 5806:27 353152:1 5806:1 353152:3 5806:1 353152:1 5806:1 353152:1 5806:1 353152:1 5806:1 353152:22 5806:3 353152:2 5806:1 353152:1 5806:1	75	132	56.8182	Cryptosporidium parvum Iowa II		353151	270.89	299	1.83454e-68	160	97.6608
HWI-ST916:187:C26B7ACXX:5:2216:17497:34593	C	353152	138	353152:28 5806:1 353152:1 5806:1 353152:10 0:36 353152:1 5806:1 353152:1 5806:1 353152:5 5806:1 353152:21	39	80	48.75	Cryptosporidium parvum Iowa II		353151	209.575	231	3.97474e-50	129	100
HWI-ST916:187:C26B7ACXX:5:2311:11946:4281	C	353152	190	5806:1 353152:1 5806:1 353152:1 5806:1 353152:1 5806:17 353152:1 5806:1 353152:3 5806:1 353152:2 5806:1 353152:17 5806:1 353152:3 5806:50 0:36 353152:7 5806:1 353152:5 5806:1 353152:1 5806:1 353152:1 5806:1 353152:3	46	159	28.9308	Cryptosporidium parvum Iowa II		353151	316.876	350	1.60747e-82	184	100	857276	192.443	212	4.61362e-45	154	97.8947
HWI-ST916:187:C26B7ACXX:5:2316:5708:90715	C	237895	160	5806:119 237895:1 5806:1 237895:5 5806:1 237895:1 5806:1 237895:1	8	11	72.7273	Cryptosporidium hominis		353151	289.825	320	1.79914e-74	160	100	353152	289.825	320	1.79914e-74	160	100	857276	205.067	226	5.88662e-49	140	98.75
HWI-ST916:187:C26B7ACXX:5:1101:10782:53093	C	353152	184	353152:3 5806:1 353152:2 5806:2 353152:1 5806:1 353152:3 5806:1 353152:1 5806:1 353152:1 5806:23 353152:1 5806:2 353152:1 5806:1 353152:1 5806:5 353152:2 5806:1 353152:2 5806:1 353152:1 5806:1 353152:3 5806:1 353152:1 5806:1 353152:1 5806:1 353152:1 5806:1 353152:2 5806:2 353152:2 5806:2 353152:1 5806:1 353152:1 5806:1 353152:3 5806:4 353152:1 5806:11 353152:5 5806:1 353152:1 5806:1 353152:9 5806…	57	151	37.7483	Cryptosporidium parvum Iowa II		353152	333.106	368	2.00942e-87	184	100	353151	310.564	343	2.29275e-80	179	100	857276	211.379	233	1.65235e-50	157	100
HWI-ST916:187:C26B7ACXX:5:1101:11527:61488	C	5806	156	0:98 5806:28	28	28	100	Cryptosporidium		353152	282.612	312	2.58403e-72	156	100	353151	260.07	287	2.94838e-65	151	100
HWI-ST916:187:C26B7ACXX:5:1101:11709:72886	C	353152	143	0:7 237895:12 0:11 237895:1 0:5 353152:10 5806:1 353152:3 5806:1 353152:1 5806:60 353152:1	15	106	14.1509	Cryptosporidium parvum Iowa II		353152	259.168	286	2.62897e-65	143	100	353151	243.839	269	2.02115e-60	139	99.3007
HWI-ST916:187:C26B7ACXX:5:1101:11866:8559	C	353152	183	5806:11 353152:3 5806:1 353152:1 5806:1 353152:7 5806:1 353152:3 5806:1 353152:1 5806:1 353152:9 5806:1 353152:1 5806:64 0:36 5806:11	25	142	17.6056	Cryptosporidium parvum Iowa II		353152	295.235	326	5.01599e-76	163	89.071	353151	290.727	321	2.13285e-74	162	89.071	857276	202.362	223	8.50155e-48	140	86.8852
HWI-ST916:187:C26B7ACXX:5:1101:14619:39807	C	237895	190	5806:19 237895:30 5806:13 0:3 5806:1 0:24 5806:70	30	141	21.2766	Cryptosporidium hominis		353152	273.595	302	1.71782e-69	178	105.263
HWI-ST916:187:C26B7ACXX:5:1101:16266:96717	C	353152	180	5806:31 353152:5 5806:1 353152:1 5806:1 353152:5 5806:1 353152:9 5806:1 353152:1 5806:1 353152:6 5806:1 353152:7 5806:1 353152:7 5806:1 353152:5 5806:1 353152:3 5806:49 353152:1 5806:1 353152:1 5806:1 353152:7 5806:1	58	119	48.7395	Cryptosporidium parvum Iowa II		353152	325.893	360	2.90165e-85	180	100	5807	325.893	360	2.90165e-85	180	100	353151	312.367	345	6.3913e-81	177	100
HWI-ST916:187:C26B7ACXX:5:1101:16377:17496	C	353152	191	5806:56 353152:7 5806:1 353152:3 5806:1 353152:1 5806:1 353152:7 5806:1 353152:5 5806:1 353152:3 5806:2 0:72	26	105	24.7619	Cryptosporidium parvum Iowa II		353152	345.73	382	3.33476e-91	191	100	353151	336.713	372	1.72745e-88	189	100
HWI-ST916:187:C26B7ACXX:5:1101:18743:18589	C	353152	188	237895:5 0:7 237895:1 0:3 237895:1 0:7 5806:1 0:1 5806:1 0:1 5806:1 0:1 5806:1 0:1 237895:1 0:3 5806:53 353152:1 5806:1 353152:1 5806:1 353152:1 5806:1 353152:1 5806:1 353152:1 5806:1 353152:3 5806:1 353152:30 0:25	38	153	24.8366	Cryptosporidium parvum Iowa II		353152	340.32	376	1.39053e-89	188	100
HWI-ST916:187:C26B7ACXX:5:1101:3413:56292	C	93969	139	0:16 93969:1 0:3 93969:1 0:1 93969:1 0:1 93969:1 0:3 93969:2 0:79	6	93	6.45161	Cryptosporidium meleagridis		353152	251.955	278	3.75588e-63	139	100
HWI-ST916:187:C26B7ACXX:5:1101:3455:24502	C	353152	179	353152:6 5806:1 353152:13 5806:1 353152:57 5806:1 353152:3 5806:11 353152:1 5806:1 353152:1 5806:1 353152:1 5806:1 353152:34 5806:1 353152:1 5806:12 353152:2	113	143	79.021	Cryptosporidium parvum Iowa II		353152	324.089	358	1.00574e-84	179	100	353151	275.398	304	4.57009e-70	167	98.8827
HWI-ST916:187:C26B7ACXX:5:1101:4217:86002	C	353152	174	0:77 353152:26 0:1 353152:1 0:3 353152:1 0:35	28	67	41.791	Cryptosporidium parvum Iowa II		353152	310.564	343	2.13783e-80	173	100	284.415	314	8.51387e-73	166	98.8506	353151	250.151	276	1.75639e-62	159	99.4253	246.544
HWI-ST916:187:C26B7ACXX:5:1101:4613:38138	C	353152	178	0:21 353152:2 5806:1 353152:3 5806:1 353152:1 5806:113 353152:5 5806:1	11	127	8.66142	Cryptosporidium parvum Iowa II		353152	322.286	356	3.48583e-84	178	100	353151	313.269	346	1.80571e-81	176	100	857276	192.443	212	4.25412e-45	148	98.8764
HWI-ST916:187:C26B7ACXX:5:1101:5007:77085	C	237895	158	0:17 237895:28 5806:1 237895:65 5806:1 237895:16	109	111	98.1982	Cryptosporidium hominis		353152	286.219	316	2.15645e-73	158	100
HWI-ST916:187:C26B7ACXX:5:1102:11780:46337	C	353152	182	353152:52 5806:1 353152:2 0:37 5806:60	2	100	2	Cryptosporidium parvum Iowa II		353152	329.499	364	2.4149e-86	182	100	5807	329.499	364	2.4149e-86	182	100	857276	178.918	197	9.63428e-41	148	99.4505
HWI-ST916:187:C26B7ACXX:5:1102:12270:28825	C	5806	144	5806:14 353152:1 5806:1 353152:1 5806:1 353152:1 5806:1 353152:1 5806:93	96	100	96	Cryptosporidium		353152	260.971	288	7.60251e-66	144	100	353151	256.463	283	3.23267e-64	143	100	857276	206.87	228	1.46893e-49	132	100
HWI-ST916:187:C26B7ACXX:5:1102:14129:13930	C	353152	183	5806:15 353152:1 5806:1 353152:3 5806:1 353152:1 5806:1 353152:26 5806:1 353152:1 5806:1 353152:1 5806:1 353152:1 5806:12 353152:2 5806:13 353152:2 5806:2 353152:1 5806:1 353152:1 5806:1 353152:1 5806:1 353152:1 5806:1 353152:1 5806:1 353152:3 5806:1 353152:1 5806:1 353152:5 5806:1 353152:1 5806:1 353152:3 5806:1 353152:1 5806:1 353152:3 5806:14 353152:5 5806:1 0:14	65	138	47.1014	Cryptosporidium parvum Iowa II		353152	331.303	366	6.96618e-87	183	100	857276	165.393	182	6.12153e-37	145	98.9071
HWI-ST916:187:C26B7ACXX:5:1102:14324:75741	C	353152	184	353152:2 5806:4 353152:1 5806:2 353152:1 5806:3 353152:1 5806:40 353152:1 5806:1 353152:3 5806:1 353152:1 5806:1 353152:11 5806:1 353152:1 5806:1 0:78	20	152	13.1579	Cryptosporidium parvum Iowa II		353152	333.106	368	2.00942e-87	184	100	353151	315.072	348	5.39203e-82	180	100	857276	223.101	246	2.61834e-54	159	99.4565
HWI-ST916:187:C26B7ACXX:5:1102:15901:50866	C	353152	125	0:30 353152:2 5806:1 353152:19 5806:1 353152:1 5806:1 353152:1 5806:1 353152:1 5806:37	24	65	36.9231	Cryptosporidium parvum Iowa II		353152	226.707	250	1.29246e-55	125	100	353151	222.199	245	5.49568e-54	124	100
HWI-ST916:187:C26B7ACXX:5:1102:17185:9677	C	353152	144	353152:7 5806:1 353152:1 5806:1 353152:1 5806:1 353152:1 5806:1 353152:1 5806:1 353152:1 5806:1 353152:1 5806:1 353152:1 5806:62 353152:3 5806:1 353152:1 5806:1 353152:5 5806:1 353152:1 5806:1 353152:3 5806:1 353152:1 5806:1 353152:1 5806:1 353152:1 5806:1 353152:1 5806:1 353152:5	29	107	27.1028	Cryptosporidium parvum Iowa II		353152	260.971	288	7.60251e-66	144	100	353151	242.938	268	2.04004e-60	140	100	857276	141.949	156	5.13159e-30	112	91.6667
HWI-ST916:187:C26B7ACXX:5:1102:1821:33013	C	353152	177	353152:1 5806:1 353152:1 5806:1 353152:5 5806:1 353152:1 5806:1 353152:5 5806:1 353152:1 5806:1 353152:2 5806:1 353152:1 5806:1 353152:1 5806:1 353152:1 5806:1 353152:1 5806:1 353152:3 5806:1 353152:5 5806:1 353152:7 5806:1 353152:1 5806:1 353152:1 5806:28 0:56 441375:1 0:10	36	146	24.6575	Cryptosporidium parvum Iowa II		353152	320.483	354	1.20811e-83	177	100	353151	284.415	314	8.69896e-73	160	91.5254	857276	178.918	197	9.30433e-41	142	96.6102
HWI-ST916:187:C26B7ACXX:5:1102:19633:90697	C	353152	189	353152:10 5806:1 353152:5 5806:1 353152:3 5806:1 353152:1 5806:40 353152:3 5806:1 353152:1 5806:1 353152:7 5806:1 353152:3 5806:1 353152:1 5806:1 353152:1 5806:1 353152:1 5806:1 353152:1 5806:1 353152:5 5806:2 0:36 5806:28	32	149	21.4765	Cryptosporidium parvum Iowa II		353152	342.123	378	4.01015e-90	189	100
HWI-ST916:187:C26B7ACXX:5:1102:3427:68657	C	353152	161	5806:16 353152:3 5806:1 353152:7 5806:1 353152:1 5806:1 353152:3 5806:1 353152:1 5806:1 353152:1 5806:1 353152:1 5806:1 353152:3 5806:1 353152:4 5806:1 353152:1 5806:1 353152:1 5806:1 353152:3 5806:1 353152:1 5806:1 353152:3 5806:1 353152:1 5806:1 353152:3 5806:1 353152:5 5806:1 353152:1 5806:5 353152:3 5806:1 353152:1 5806:1 353152:1 5806:1 353152:15 5806:1 353152:1 5806:1 353152:5 5806:19	69	115	60	Cryptosporidium parvum Iowa II		353152	291.629	322	5.1962e-75	161	100	5807	291.629	322	5.1962e-75	161	100	857276	156.376	172	2.69646e-34	131	100
HWI-ST916:187:C26B7ACXX:5:1102:4423:60110	C	353152	190	353152:1 5806:2 353152:2 5806:3 353152:4 5806:2 353152:5 5806:1 353152:3 5806:1 353152:1 5806:1 353152:1 5806:1 353152:3 5806:1 353152:1 5806:113 353152:1 5806:1 353152:1 5806:1 353152:3 5806:1 353152:1 5806:1 353152:4	30	159	18.8679	Cryptosporidium parvum Iowa II		353152	343.926	380	1.15644e-90	190	100	5807	343.926	380	1.15644e-90	190	100	353151	330.401	365	2.54722e-86	187	100
HWI-ST916:187:C26B7ACXX:5:1102:5284:11900	C	237895	166	5806:84 237895:1 5806:1 237895:13 0:2 93969:1 0:1 93969:1 237895:1 0:1 237895:1 0:2 93969:1 0:3 93969:1 0:1 93969:1 5806:1 93969:1 5806:1 93969:1 5806:1 93969:1 5806:1 93969:3 5806:1 93969:1 5806:1 0:1 237895:4 5806:1 237895:1	21	52	40.3846	Cryptosporidium hominis		353152	300.646	332	1.04323e-77	166	100
HWI-ST916:187:C26B7ACXX:5:1102:5953:30530	C	353152	163	5806:1 353152:3 5806:1 353152:1 5806:1 353152:1 5806:1 353152:1 5806:1 353152:1 5806:1 353152:5 5806:1 353152:3 5806:7 353152:1 5806:1 353152:1 237895:1 0:89 353152:11	28	132	21.2121	Cryptosporidium parvum Iowa II		353152	295.235	326	4.33354e-76	163	100
HWI-ST916:187:C26B7ACXX:5:1102:6600:28972	C	93969	176	0:10 93969:1 0:3 93969:1 0:1 93969:1 0:9 93969:1 0:7 93969:1 0:9 93969:1 0:1 93969:1 0:1 93969:1 0:7 93969:1 0:1 93969:2 0:1 93969:1 0:9 93969:1 0:1 93969:1 0:18 93969:1 0:1 93969:1 0:1 93969:1 0:1 93969:1 0:1 93969:1 0:5 93969:14 0:11 353152:4 5806:1 353152:3 5806:1 353152:1 5806:1 353152:1 5806:1 353152:1 5806:1	33	136	24.2647	Cryptosporidium meleagridis		353152	314.171	347	1.78027e-81	175	100	857276	206.87	228	1.90417e-49	150	98.8636
HWI-ST916:187:C26B7ACXX:5:1102:7677:47370	C	353152	190	5806:57 353152:5 5806:1 353152:1 5806:1 353152:15 5806:1 353152:5 5806:1 353152:1 5806:59 353152:7 5806:1 353152:5	39	103	37.8641	Cryptosporidium parvum Iowa II		353152	343.926	380	1.15644e-90	190	100	353151	334.91	370	5.99049e-88	188	100
HWI-ST916:187:C26B7ACXX:5:1102:9884:32243	C	353152	189	353152:1 5806:1 353152:26 5806:1 353152:7 5806:53 0:70	33	158	20.8861	Cryptosporidium parvum Iowa II		353152	342.123	378	4.01015e-90	189	100	5807	342.123	378	4.01015e-90	189	100	353151	293.432	324	1.82221e-75	178	100
HWI-ST916:187:C26B7ACXX:5:1103:11052:45382	C	353152	147	5806:66 353152:3 5806:1 353152:1 5806:1 353152:1 5806:1 353152:1 5806:1 353152:1 5806:1 353152:5 5806:1 353152:5 5806:1 353152:1 5806:1 353152:5 5806:20	23	51	45.098	Cryptosporidium parvum Iowa II		353152	266.382	294	1.83761e-67	147	100	353151	261.873	289	7.8137e-66	146	100	857276	187.935	207	1.414e-43	129	99.3197
HWI-ST916:187:C26B7ACXX:5:1103:14737:70118	C	353152	183	0:9 5806:43 353152:1 5806:1 353152:1 5806:1 353152:1 5806:1 353152:1 5806:1 353152:1 5806:1 353152:3 5806:1 353152:25 5806:1 353152:1 5806:1 353152:1 5806:1 353152:3 5806:1 353152:1 5806:3 353152:1 5806:1 353152:1 5806:1 353152:2 5806:15 353152:1 5806:1 353152:1 5806:1 353152:1 5806:6 353152:1 5806:1 353152:3 5806:1 353152:3 5806:1 353152:7	60	144	41.6667	Cryptosporidium parvum Iowa II		353152	291.629	322	6.11073e-75	161	87.9781	857276	168.098	185	1.75385e-37	133	87.4317
HWI-ST916:187:C26B7ACXX:5:1103:15655:6713	C	353152	189	0:18 353152:37 5806:38 0:66	37	141	26.2411	Cryptosporidium parvum Iowa II		353152	342.123	378	4.01015e-90	189	100	353151	319.581	353	4.57557e-83	184	100	857276	190.64	210	1.59986e-44	154	98.9418
HWI-ST916:187:C26B7ACXX:5:1103:15953:3278	C	353152	163	0:5 93969:8 0:23 418107:1 0:12 93969:1 0:13 93969:1 0:3 5806:1 353152:3 5806:1 353152:3 5806:1 353152:1 5806:1 353152:3 5806:2 353152:5 5806:1 353152:44	59	128	46.0938	Cryptosporidium parvum Iowa II		353152	295.235	326	4.33354e-76	163	100	5807	295.235	326	4.33354e-76	163	100	353151	277.202	306	1.16285e-70	159	100
HWI-ST916:187:C26B7ACXX:5:1103:16179:58187	C	353152	161	5806:1 353152:3 5806:1 353152:1 5806:1 353152:1 5806:1 353152:1 5806:1 353152:3 5806:1 353152:1 5806:1 353152:1 5806:1 353152:1 5806:1 353152:7 5806:85 237895:5 0:1 237895:1 0:1 237895:1 0:1 237895:1 0:1 237895:1 0:5	19	130	14.6154	Cryptosporidium parvum Iowa II		353152	291.629	322	5.1962e-75	161	100	353151	282.612	312	2.6917e-72	159	100	857276	192.443	212	3.74482e-45	139	100
HWI-ST916:187:C26B7ACXX:5:1103:16219:59890	C	237895	190	0:2 93969:1 0:9 93969:1 0:3 5806:1 237895:3 5806:1 237895:1 5806:1 0:1 237895:1 0:1 93969:4 5806:1 93969:11 5806:1 93969:1 5806:1 93969:2 0:3 93969:1 0:1 237895:1 0:1 237895:4 5806:1 237895:3 5806:1 237895:26 0:7 237895:1 0:1 237895:1 0:1 237895:1 0:5 5806:1 0:3 5806:1 0:3 237895:1 0:1 237895:1 0:3 237895:38 0:1 237895:1	83	158	52.5316	Cryptosporidium hominis		353152	343.926	380	1.15644e-90	190	100	857276	224.904	248	7.80578e-55	148	86.3158
HWI-ST916:187:C26B7ACXX:5:1103:18738:63406	C	353152	187	0:20 353152:1 5806:1 353152:3 5806:1 353152:3 5806:1 353152:3 5806:1 353152:3 5806:1 353152:1 5806:118	14	137	10.219	Cryptosporidium parvum Iowa II		353152	338.516	374	4.8215e-89	187	100	5807	338.516	374	4.8215e-89	187	100	857276	247.446	273	2.34129e-61	169	100.535
HWI-ST916:187:C26B7ACXX:5:1103:1901:93478	C	353152	150	5806:81 353152:1 5806:1 353152:7 5806:1 353152:1 5806:1 353152:13 5806:1 353152:1 5806:1 353152:3 5806:8	26	39	66.6667	Cryptosporidium parvum Iowa II		353152	271.792	300	4.43843e-69	150	100	353151	267.283	295	1.88727e-67	149	100	857276	215.887	238	2.99324e-52	137	99.3333
HWI-ST916:187:C26B7ACXX:5:1103:1949:10079	C	353152	188	5806:35 353152:3 5806:1 353152:3 5806:1 353152:5 5806:1 353152:3 5806:1 353152:1 5806:1 353152:5 5806:1 353152:5 5806:56 0:36	25	123	20.3252	Cryptosporidium parvum Iowa II		353152	340.32	376	1.39053e-89	188	100	353151	332.204	367	7.20313e-87	185	98.9362	857276	209.575	231	5.92314e-50	159	100
HWI-ST916:187:C26B7ACXX:5:1103:20555:75213	C	353152	170	5806:13 353152:1 5806:1 353152:1 5806:1 353152:1 5806:1 353152:1 5806:14 353152:1 5806:1 353152:1 5806:1 353152:1 5806:1 353152:1 5806:1 353152:1 5806:1 353152:1 5806:1 353152:5 5806:1 353152:1 5806:1 353152:5 5806:1 353152:1 5806:1 353152:1 5806:1 353152:1 5806:8 353152:1 5806:1 353152:1 5806:1 353152:1 5806:1 353152:3 5806:1 353152:1 5806:1 353152:1 5806:1 353152:18 5806:1 353152:13 5806:21	63	127	49.6063	Cryptosporidium parvum Iowa II		353152	307.859	340	7.24549e-80	170	100	5807	307.859	340	7.24549e-80	170	100	353151	289.825	320	1.94423e-74	166	100
HWI-ST916:187:C26B7ACXX:5:1103:4470:27294	C	237895	165	0:83 237895:23 5806:1 237895:1 5806:1 237895:3 5806:1 237895:9 5806:1 237895:1 5806:1 237895:5 5806:5	42	52	80.7692	Cryptosporidium hominis		353152	298.842	330	3.61321e-77	165	100	353151	289.825	320	1.87169e-74	163	100	857276	163.589	180	1.875e-36	137	101.212
HWI-ST916:187:C26B7ACXX:5:1103:5952:99055	C	353152	172	5806:1 353152:1 5806:1 353152:1 5806:1 353152:3 5806:1 353152:1 5806:1 353152:11 5806:35 353152:1 5806:1 353152:1 5806:1 353152:1 5806:1 353152:1 5806:1 353152:1 5806:1 353152:1 5806:1 353152:1 5806:1 353152:3 5806:1 353152:5 5806:1 353152:7 5806:2 353152:3 5806:1 353152:1 5806:1 353152:1 5806:1 353152:1 5806:1 353152:1 5806:1 353152:1 5806:1 353152:5 5806:1 353152:5 5806:1 353152:1 5806:1 353152…	66	141	46.8085	Cryptosporidium parvum Iowa II		353152	311.466	344	6.03623e-81	172	100	353151	293.432	324	1.61974e-75	168	100	857276	228.511	252	5.65846e-56	153	99.4186
HWI-ST916:187:C26B7ACXX:5:1103:6561:31601	C	353152	189	353152:10 5806:10 353152:1 5806:1 353152:1 5806:1 353152:3 5806:1 353152:1 5806:1 353152:1 5806:1 353152:1 5806:1 353152:7 5806:1 353152:1 5806:1 353152:1 5806:1 353152:1 5806:1 353152:1 5806:1 353152:1 5806:14 353152:1 5806:1 353152:1 5806:1 353152:1 5806:1 353152:3 5806:1 353152:1 5806:1 353152:5 5806:1 353152:3 5806:1 353152:5 5806:1 353152:3 5806:3 353152:17 5806:1 353152:1 5806:1 353152:9 58…	82	149	55.0336	Cryptosporidium parvum Iowa II		353152	342.123	378	4.01015e-90	189	100	353151	314.171	347	1.94558e-81	181	98.4127	857276	187.033	206	1.94902e-43	148	94.1799
HWI-ST916:187:C26B7ACXX:5:1103:6855:90283	C	353152	171	353152:33 5806:1 353152:22 5806:1 353152:1 5806:1 353152:7 5806:15 353152:9 5806:24 5794:1 5806:12 0:14	39	108	36.1111	Cryptosporidium parvum Iowa II		353152	309.662	342	2.09136e-80	171	100	353151	287.12	317	2.38624e-73	166	100
HWI-ST916:187:C26B7ACXX:5:1103:7834:26597	C	353152	173	5806:33 353152:3 5806:1 353152:21 5806:1 353152:1 5806:1 353152:1 5806:1 353152:1 5806:1 353152:1 5806:2 353152:1 5806:1 353152:1 5806:7 353152:1 5806:1 353152:3 5806:1 353152:1 5806:1 353152:1 5806:1 353152:12 5806:1 353152:15 5806:1 353152:26	89	110	80.9091	Cryptosporidium parvum Iowa II		353152	308.761	341	7.4077e-80	172	100	227.609	251	1.98952e-55	154	100	227.609
HWI-ST916:187:C26B7ACXX:5:1104:11070:51384	C	353152	185	0:120 353152:6 5806:1 353152:3 5806:1 353152:1 5806:1 353152:3 5806:1 353152:3 5806:1 353152:3 5806:4 353152:1 5806:1 353152:1 5806:1 353152:3	24	35	68.5714	Cryptosporidium parvum Iowa II		353152	334.91	370	5.79599e-88	185	100	353151	299.744	331	4.1734e-77	176	98.9189
HWI-ST916:187:C26B7ACXX:5:1104:13378:17829	C	353152	173	353152:5 5806:18 353152:3 5806:1 353152:3 5806:1 353152:3 5806:1 353152:7 5806:1 353152:1 5806:1 353152:1 5806:1 353152:5 5806:1 353152:1 5806:27 353152:16 5806:1 353152:1 5806:1 353152:1 5806:42	42	138	30.4348	Cryptosporidium parvum Iowa II		353152	313.269	346	1.74212e-81	173	100	5807	313.269	346	1.74212e-81	173	100
HWI-ST916:187:C26B7ACXX:5:1104:13453:82637	C	353152	188	0:58 353152:100	100	100	100	Cryptosporidium parvum Iowa II		353152	340.32	376	1.39053e-89	188	100	5807	340.32	376	1.39053e-89	188	100	353151	188.837	208	5.54755e-44	151	95.2128
HWI-ST916:187:C26B7ACXX:5:1104:13847:64366	C	5806	157	0:27 5806:1 353152:1 5806:1 353152:3 5806:1 353152:1 5806:92	95	100	95	Cryptosporidium		353152	284.415	314	7.46506e-73	157	100	353151	279.907	309	3.17423e-71	156	100
HWI-ST916:187:C26B7ACXX:5:1104:14178:33647	C	353152	159	5806:1 353152:1 5806:1 353152:1 5806:48 353152:5 5806:1 353152:1 5806:1 353152:3 5806:1 353152:1 5806:1 353152:41 5806:1 353152:3 5806:1 353152:1 5806:1 353152:15	72	128	56.25	Cryptosporidium parvum Iowa II		353152	288.022	318	6.22898e-74	159	100	353151	247.446	273	1.90714e-61	150	100	857276	197.854	218	8.66607e-47	139	100
HWI-ST916:187:C26B7ACXX:5:1104:14577:69934	C	353152	168	5806:1 353152:1 5806:1 353152:1 5806:1 353152:11 5806:1 353152:1 5806:1 353152:3 5806:1 353152:3 5806:1 353152:1 5806:1 353152:1 5806:1 353152:5 5806:43 353152:7 5806:1 353152:3 5806:1 353152:1 5806:1 353152:3 5806:1 353152:14 5806:1 353152:6 5806:1 353152:5 5806:1 353152:1 5806:1 353152:1 5806:10	68	137	49.635	Cryptosporidium parvum Iowa II		353152	304.252	336	8.69507e-79	168	100
HWI-ST916:187:C26B7ACXX:5:1104:15713:20635	C	353152	186	5806:2 353152:5 5806:1 353152:1 5806:1 353152:17 5806:1 353152:1 5806:1 353152:1 5806:1 353152:1 5806:73 353152:3 5806:1 353152:1 5806:1 353152:5 5806:1 353152:7 5806:1 353152:1 5806:1 353152:1 5806:1 353152:1 5806:1 353152:1 5806:2 353152:2 5806:19	48	154	31.1688	Cryptosporidium parvum Iowa II		353152	336.713	372	1.67172e-88	186	100	353151	327.696	362	8.65974e-86	184	100	857276	159.081	175	9.27057e-35	142	94.6237
HWI-ST916:187:C26B7ACXX:5:1104:16678:13111	C	353152	155	353152:22 5806:1 353152:102	102	103	99.0291	Cryptosporidium parvum Iowa II		353152	280.808	310	8.94399e-72	155	100	353151	141.047	155	1.97353e-29	115	90.3226
HWI-ST916:187:C26B7ACXX:5:1104:18173:96782	C	353152	150	353152:3 5806:1 353152:1 5806:1 353152:1 5806:1 353152:7 5806:1 353152:2 5806:1 353152:7 5806:1 353152:2 5806:1 353152:2 5806:2 353152:2 5806:1 353152:1 5806:2 353152:3 5806:1 353152:3 5806:16 353152:3 5806:1 353152:1 5806:1 353152:5 5806:1 353152:1 5806:1 353152:7 0:36	48	117	41.0256	Cryptosporidium parvum Iowa II		353152	271.792	300	4.43843e-69	150	100	5807	271.792	300	4.43843e-69	150	100	353151	253.758	280	1.191e-63	146	100
HWI-ST916:187:C26B7ACXX:5:1104:18913:28961	C	353152	175	5806:6 353152:5 5806:1 353152:1 5806:1 353152:1 5806:1 353152:1 5806:1 353152:1 5806:61 353152:1 5806:1 353152:1 5806:1 353152:1 5806:1 353152:3 5806:1 353152:7 5806:1 353152:5 5806:1 353152:7 5806:34	34	139	24.4604	Cryptosporidium parvum Iowa II		353152	316.876	350	1.4509e-82	175	100	353151	307.859	340	7.51584e-80	173	100	857276	220.396	243	2.99581e-53	153	99.4286
HWI-ST916:187:C26B7ACXX:5:1104:18926:63649	C	353152	172	353152:1 5806:3 353152:13 5806:1 353152:3 5806:1 353152:1 5806:1 353152:1 5806:1 353152:5 5806:1 353152:3 5806:31 353152:1 5806:1 353152:1 5806:1 353152:1 5806:1 353152:1 5806:1 353152:1 5806:1 353152:1 5806:1 353152:1 5806:1 353152:5 5806:57	38	141	26.9504	Cryptosporidium parvum Iowa II		353152	311.466	344	6.03623e-81	172	100	5807	311.466	344	6.03623e-81	172	100	857276	187.935	207	1.73247e-43	144	99.4186
HWI-ST916:187:C26B7ACXX:5:1104:19750:11087	C	353152	169	0:33 5806:18 353152:1 5806:1 353152:3 5806:1 353152:7 5806:1 353152:17 5806:55 0:2	28	106	26.4151	Cryptosporidium parvum Iowa II		353152	306.056	338	2.51005e-79	169	100	857276	175.311	193	1.06919e-39	140	100
HWI-ST916:187:C26B7ACXX:5:1104:5528:13319	C	353152	119	353152:9 5806:1 353152:3 5806:1 353152:1 5806:1 353152:1 5806:1 353152:5 5806:1 353152:1 5806:1 353152:1 5806:1 353152:1 5806:47 353152:1 5806:1 353152:1 5806:1 353152:1 5806:1 353152:1 5806:1 353152:3 5806:1 353152:1	21	80	26.25	Cryptosporidium parvum Iowa II		353152	215.887	238	2.17929e-52	119	100	857276	132.932	146	2.0429e-27	100	99.1597
HWI-ST916:187:C26B7ACXX:5:1105:11366:24195	C	353152	163	5806:17 353152:1 5806:1 353152:1 5806:1 353152:1 5806:1 353152:1 5806:6 353152:5 5806:1 353152:1 5806:1 353152:1 5806:1 353152:1 5806:1 353152:1 5806:1 353152:89	102	116	87.931	Cryptosporidium parvum Iowa II		353152	295.235	326	4.33354e-76	163	100	5807	295.235	326	4.33354e-76	163	100	353151	268.185	296	6.02372e-68	157	100
HWI-ST916:187:C26B7ACXX:5:1105:11622:34379	C	353152	181	353152:1 5806:1 353152:5 5806:1 353152:5 5806:1 353152:1 5806:1 353152:3 5806:1 353152:1 5806:21 353152:24 5806:1 353152:53 5806:1 353152:1 5806:2 353152:2 5806:2 353152:1 5806:1 353152:9 5806:1 353152:5 5806:1 353152:3 5806:2	113	150	75.3333	Cryptosporidium parvum Iowa II		353152	327.696	362	8.37108e-86	181	100
HWI-ST916:187:C26B7ACXX:5:1105:13804:27132	C	353152	139	353152:1 5806:1 353152:1 5806:1 353152:1 5806:1 353152:1 5806:1 353152:1 5806:1 353152:1 5806:1 353152:1 5806:8 353152:1 5806:1 353152:1 5806:79 353152:6	14	108	12.963	Cryptosporidium parvum Iowa II		353152	251.955	278	3.75588e-63	139	100	5807	251.955	278	3.75588e-63	139	100
HWI-ST916:187:C26B7ACXX:5:1105:16013:73962	C	353152	115	353152:4 0:1 353152:1 0:1 353152:1 0:1 353152:1 0:1 353152:1 0:1 353152:1 0:1 353152:1 0:1 353152:1 0:3 353152:1 0:1 353152:62	70	81	86.4198	Cryptosporidium parvum Iowa II		353152	204.165	225	1.309e-48	114	100	195.148	215	6.78079e-46	112	100
HWI-ST916:187:C26B7ACXX:5:1105:16391:74304	C	237895	162	0:61 237895:5 5806:1 237895:1 5806:1 237895:1 5806:1 237895:3 5806:1 237895:1 5806:1 237895:1 5806:1 237895:1 5806:1 237895:7 5806:26 237895:3 5806:1 237895:3 5806:1 0:3 5806:1 0:6	26	71	36.6197	Cryptosporidium hominis		353152	293.432	324	1.50065e-75	162	100	857276	187.935	207	1.60508e-43	138	99.3827
HWI-ST916:187:C26B7ACXX:5:1105:18803:84581	C	353152	189	5806:12 353152:9 5806:1 353152:3 5806:1 353152:3 5806:1 353152:5 5806:1 353152:1 5806:1 353152:1 5806:1 353152:3 5806:17 353152:1 5806:1 353152:1 5806:1 353152:7 5806:1 353152:1 5806:1 353152:3 5806:1 353152:1 5806:1 353152:1 5806:1 353152:3 5806:1 353152:1 5806:1 353152:3 5806:68	47	147	31.9728	Cryptosporidium parvum Iowa II		353152	342.123	378	4.01015e-90	189	100	353151	333.106	368	2.07731e-87	187	100
HWI-ST916:187:C26B7ACXX:5:1105:18908:79585	C	353152	183	5806:25 353152:1 5806:1 353152:9 5806:1 353152:1 5806:1 353152:7 5806:1 353152:1 5806:1 353152:1 5806:1 353152:3 5806:1 353152:1 5806:97	24	128	18.75	Cryptosporidium parvum Iowa II		353152	331.303	366	6.96618e-87	183	100	353151	326.794	361	2.9621e-85	182	100	857276	228.511	252	6.11613e-56	159	98.9071
HWI-ST916:187:C26B7ACXX:5:1105:19589:18256	C	353152	192	353152:6 5806:1 353152:1 5806:1 353152:3 5806:111 353152:1 5806:1 353152:1 5806:1 353152:3 5806:1 353152:1 5806:1 353152:7 5806:1 353152:5 5806:1 353152:3 5806:12	25	156	16.0256	Cryptosporidium parvum Iowa II		353152	347.533	384	9.61588e-92	192	100	353151	338.516	374	4.98115e-89	190	100	857276	255.561	282	4.66941e-64	171	99.4792
HWI-ST916:187:C26B7ACXX:5:1105:3376:82782	C	353152	192	5806:80 353152:1 5806:1 353152:4 5806:3 353152:1 5806:2 353152:2 5806:1 353152:1 5806:8 353152:1 5806:1 353152:1 5806:1 353152:1 5806:1 353152:1 5806:32 353152:3 5806:1 353152:3 5806:1 353152:1 5806:1 353152:7 5806:1 353152:1	28	82	34.1463	Cryptosporidium parvum Iowa II		353152	347.533	384	9.61588e-92	192	100	353151	338.516	374	4.98115e-89	190	100	857276	234.823	259	1.52644e-57	167	100
HWI-ST916:187:C26B7ACXX:5:1105:8372:44962	C	5806	191	0:94 5806:67	67	67	100	Cryptosporidium		353152	345.73	382	3.33476e-91	191	100	857276	220.396	243	3.34065e-53	167	102.618
HWI-ST916:187:C26B7ACXX:5:1106:10013:47029	C	237895	177	353152:15 0:4 93969:4 5806:1 93969:1 5806:1 93969:1 5806:1 93969:1 5806:1 93969:1 5806:1 93969:1 5806:18 237895:8 0:1 5806:1 0:5 237895:1 0:1 237895:1 0:3 237895:1 0:7 5806:1 0:15 237895:1 0:3 237895:1 0:3 237895:1 0:1 237895:1 0:3 237895:1 0:3 237895:20 0:3 237895:1 0:1 237895:1 0:1 237895:1 0:1 237895:1 0:1 353152:2	40	132	30.303	Cryptosporidium hominis		353152	320.483	354	1.20811e-83	177	100	353151	293.432	324	1.67929e-75	171	100	857276	180.721	199	2.66574e-41	137	91.5254
HWI-ST916:187:C26B7ACXX:5:1106:10637:98018	C	353152	145	5806:6 353152:37 5806:1 353152:9 5806:1 353152:1 5806:1 353152:1 5806:1 353152:1 5806:1 353152:1 5806:8 353152:2 5806:2 353152:1 5806:1 353152:2 5806:8 353152:1 5806:1 353152:1 5806:1 353152:1 5806:1 353152:1 5806:1 353152:3 5806:1 353152:5 5806:1 353152:1 5806:1 353152:5 5806:1 353152:1 5806:1 353152:1 5806:1	75	109	68.8073	Cryptosporidium parvum Iowa II		353152	262.775	290	2.19833e-66	145	100	353151	240.233	265	2.50829e-59	140	100
HWI-ST916:187:C26B7ACXX:5:1106:10732:32513	C	353152	175	353152:8 5806:1 353152:1 5806:32 353152:1 5806:1 353152:1 5806:1 353152:1 5806:1 353152:1 5806:1 353152:1 5806:1 353152:1 5806:1 353152:1 5806:5 353152:1 5806:1 353152:21 5806:1 353152:1 5806:1 353152:1 5806:1 353152:1 5806:1 353152:1 5806:54	34	137	24.8175	Cryptosporidium parvum Iowa II		353152	316.876	350	1.4509e-82	175	100	5807	316.876	350	1.4509e-82	175	100	353151	303.351	335	3.19582e-78	172	100
HWI-ST916:187:C26B7ACXX:5:1106:12346:60237	C	5806	171	0:35 5806:104 353152:2	104	106	98.1132	Cryptosporidium		353152	309.662	342	2.09136e-80	171	100	353151	306.056	338	2.5478e-79	169	98.8304	857276	206.87	228	1.83616e-49	147	98.8304
HWI-ST916:187:C26B7ACXX:5:1106:13161:4983	C	353152	191	5806:33 353152:1 5806:1 353152:5 5806:1 353152:1 5806:1 353152:7 5806:1 353152:1 5806:1 353152:3 5806:1 353152:3 5806:1 353152:1 5806:1 353152:1 5806:34 353152:1 5806:1 353152:13 5806:1 353152:13 5806:1 353152:7 5806:1 353152:1 5806:1 353152:1 5806:1 353152:1 5806:1 353152:1 5806:1 353152:1 5806:4 0:3 5806:1 0:3 5806:1 0:1 5806:1 0:1 5806:1	62	128	48.4375	Cryptosporidium parvum Iowa II		353152	341.221	377	1.41798e-89	190	100	353151	327.696	362	8.9484e-86	187	100	857276	191.542	211	1.62077e-44	155	98.4293
HWI-ST916:187:C26B7ACXX:5:1106:13266:97224	C	353152	160	5806:1 353152:1 5806:1 353152:3 5806:1 353152:9 5806:1 353152:5 5806:1 353152:1 5806:1 353152:1 5806:1 353152:3 5806:3 353152:5 5806:1 353152:3 5806:1 353152:3 5806:1 353152:7 5806:1 353152:1 5806:1 353152:3 5806:1 353152:1 5806:1 353152:1 5806:14 353152:7 5806:1 353152:1 5806:1 353152:1 5806:1 353152:1 5806:1 353152:3 5806:1 353152:1 5806:1 353152:3 5806:1 353152:1 5806:1 353152:6 5806:1 353152:…	90	129	69.7674	Cryptosporidium parvum Iowa II		353152	289.825	320	1.79914e-74	160	100	353151	258.266	285	1.06339e-64	153	100
HWI-ST916:187:C26B7ACXX:5:1106:16418:62283	C	353152	131	353152:5 5806:1 353152:1 5806:1 353152:5 5806:1 353152:1 5806:1 353152:29 5806:1 353152:1 5806:1 353152:1 5806:1 353152:1 5806:1 353152:6 5806:1 353152:3 5806:1 353152:9 5806:1 353152:3 5806:1 353152:1 5806:1 353152:5 5806:15 353152:2	68	96	70.8333	Cryptosporidium parvum Iowa II		353152	237.528	262	7.63031e-59	131	100	353151	204.165	225	1.57411e-48	120	95.4198
HWI-ST916:187:C26B7ACXX:5:1106:16465:67993	C	353152	187	5806:49 353152:3 5806:1 353152:9 5806:1 353152:1 0:93	13	108	12.037	Cryptosporidium parvum Iowa II		353152	338.516	374	4.8215e-89	187	100
HWI-ST916:187:C26B7ACXX:5:1106:16466:16910	C	237895	185	0:39 93969:1 0:9 93969:1 0:3 5806:1 237895:3 5806:1 237895:1 5806:1 0:1 237895:1 0:1 93969:4 5806:1 93969:11 5806:1 93969:1 5806:1 93969:2 0:3 93969:1 0:1 237895:1 0:1 237895:4 5806:1 237895:3 5806:1 237895:26 0:7 237895:1 0:1 237895:1 0:1 237895:1 0:5 5806:1 0:3 5806:1 0:3 237895:1 0:1 237895:1 0:1	44	116	37.931	Cryptosporidium hominis		353152	334.91	370	5.79599e-88	185	100	857276	230.314	254	1.77614e-56	154	92.973
HWI-ST916:187:C26B7ACXX:5:1106:5013:31018	C	5806	181	353152:1 5806:1 353152:5 5806:143 353152:1	144	150	96	Cryptosporidium		353152	327.696	362	8.37108e-86	181	100	857276	213.182	235	4.6381e-51	155	99.4475
HWI-ST916:187:C26B7ACXX:5:1106:5896:65616	C	353152	191	5806:1 353152:3 5806:1 353152:75 5806:1 353152:1 5806:1 353152:3 5806:1 353152:1 5806:1 353152:5 5806:1 353152:3 5806:1 353152:1 5806:61	92	160	57.5	Cryptosporidium parvum Iowa II		353152	345.73	382	3.33476e-91	191	100	353151	309.662	342	2.40119e-80	183	100
HWI-ST916:187:C26B7ACXX:5:1106:5970:16130	C	353152	184	353152:6 5806:1 353152:1 5806:1 353152:1 5806:1 353152:46 5806:1 353152:3 5806:1 353152:1 5806:1 353152:5 5806:1 353152:5 5806:13 353152:54 0:12	116	148	78.3784	Cryptosporidium parvum Iowa II		353152	333.106	368	2.00942e-87	184	100	353151	319.581	353	4.42605e-83	181	100	857276	202.362	223	8.55939e-48	155	100
HWI-ST916:187:C26B7ACXX:5:1106:9362:81486	C	93969	185	5806:67 353152:1 5806:1 353152:1 5806:74 93969:11	11	88	12.5	Cryptosporidium meleagridis		353152	334.91	370	5.79599e-88	185	100	857276	294.334	325	1.77457e-75	176	100
HWI-ST916:187:C26B7ACXX:5:1107:1456:25657	C	353152	152	0:11 353152:1 5806:28 353152:3 5806:1 353152:3 5806:1 353152:1 5806:1 353152:1 5806:1 353152:5 5806:1 353152:1 5806:1 353152:1 5806:1 353152:1 5806:1 353152:1 5806:1 353152:3 5806:1 353152:1 5806:20 0:31	22	111	19.8198	Cryptosporidium parvum Iowa II		353152	275.398	304	3.70721e-70	152	100	857276	210.477	232	1.29509e-50	137	99.3421
HWI-ST916:187:C26B7ACXX:5:1107:15201:55459	C	237895	181	5806:2 93969:3 5806:1 93969:3 5806:1 93969:3 5806:1 93969:1 5806:1 93969:1 0:1 93969:1 0:1 93969:1 237895:1 93969:1 237895:1 0:1 237895:1 0:1 237895:1 0:1 237895:1 0:3 237895:21 5806:97	26	149	17.4497	Cryptosporidium hominis		353152	327.696	362	8.37108e-86	181	100	857276	214.986	237	1.32884e-51	156	100
HWI-ST916:187:C26B7ACXX:5:1107:1564:49057	C	353152	177	353152:1 5806:1 353152:3 5806:1 353152:5 5806:47 0:89	8	146	5.47945	Cryptosporidium parvum Iowa II		353152	320.483	354	1.20811e-83	177	100	857276	240.233	265	3.24466e-59	158	98.8701
HWI-ST916:187:C26B7ACXX:5:1107:16537:93491	C	353152	183	5806:14 353152:1 5806:27 353152:32 5806:1 353152:1 5806:1 353152:1 5806:1 353152:1 5806:1 353152:1 5806:1 353152:1 5806:1 353152:5 5806:1 353152:3 5806:1 353152:7 5806:32 353152:1 5806:1 353152:3 5806:1 353152:5 5806:1 353152:1 5806:1 353152:1 5806:1 353152:3	67	139	48.2014	Cryptosporidium parvum Iowa II		353152	331.303	366	6.96618e-87	183	100	353151	308.761	341	7.94841e-80	178	100	857276	180.721	199	2.77917e-41	149	99.4536
HWI-ST916:187:C26B7ACXX:5:1107:17367:51019	C	353152	190	0:10 93969:1 0:1 93969:1 0:3 93969:1 0:5 93969:1 0:1 93969:2 0:1 93969:1 0:21 353152:11 5806:21 353152:1 5806:1 353152:1 5806:1 353152:5 5806:1 353152:1 5806:1 353152:5 5806:1 353152:5 5806:1 353152:36 5806:9 353152:4 5806:2 353152:4	73	150	48.6667	Cryptosporidium parvum Iowa II		353152	343.926	380	1.15644e-90	190	100	353151	313.269	346	1.9583e-81	182	98.9474
HWI-ST916:187:C26B7ACXX:5:1107:17433:11740	C	353152	180	0:128 5806:1 353152:1 5806:1 353152:1 5806:1 353152:1 5806:1 353152:1 5806:1 353152:1 5806:1 353152:3 5806:1 353152:7	15	22	68.1818	Cryptosporidium parvum Iowa II		353152	325.893	360	2.90165e-85	180	100	5807	325.893	360	2.90165e-85	180	100	353151	307.859	340	7.7862e-80	176	100
HWI-ST916:187:C26B7ACXX:5:1107:17699:98483	C	353152	159	0:112 353152:17	17	17	100	Cryptosporidium parvum Iowa II		353152	288.022	318	6.22898e-74	159	100
HWI-ST916:187:C26B7ACXX:5:1107:17701:29148	C	353152	125	237895:1 0:14 237895:1 0:9 237895:1 0:1 237895:1 0:1 237895:1 0:1 237895:1 0:2 353152:5 5806:1 353152:1 5806:1 353152:3 5806:1 353152:3 5806:1 353152:1 5806:1 353152:3 5806:1 353152:7 5806:1 353152:1 5806:1 353152:3 5806:1 353152:3 5806:1 353152:18 5806:1 353152:1 5806:1	49	94	52.1277	Cryptosporidium parvum Iowa II		353152	226.707	250	1.29246e-55	125	100
HWI-ST916:187:C26B7ACXX:5:1107:18126:56958	C	353152	176	5806:99 353152:3 5806:1 353152:3 5806:1 353152:5 5806:1 353152:3 5806:1 353152:5 5806:1 353152:1 5806:1 353152:7 5806:1 353152:3 5806:1 353152:3 5806:1 353152:3 5806:1 353152:1	37	47	78.7234	Cryptosporidium parvum Iowa II		353152	318.679	352	4.1868e-83	176	100	5807	318.679	352	4.1868e-83	176	100	857276	220.396	243	3.01737e-53	153	98.8636
HWI-ST916:187:C26B7ACXX:5:1107:19018:94033	C	353152	178	353152:3 5806:1 353152:1 5806:110 353152:1 5806:1 353152:1 5806:1 353152:3 5806:1 353152:1 5806:1 353152:21 5806:2	28	145	19.3103	Cryptosporidium parvum Iowa II		353152	322.286	356	3.48583e-84	178	100	5807	322.286	356	3.48583e-84	178	100	353151	313.269	346	1.80571e-81	176	100
HWI-ST916:187:C26B7ACXX:5:1107:5688:57875	C	353152	188	5806:11 353152:3 5806:1 353152:3 5806:1 353152:1 5806:1 353152:1 5806:1 353152:1 5806:1 353152:5 5806:1 353152:1 5806:1 353152:1 5806:1 353152:7 5806:2 353152:1 5806:1 353152:1 5806:1 353152:1 5806:1 353152:1 5806:1 353152:9 5806:1 353152:1 5806:1 353152:3 5806:1 353152:1 5806:1 353152:5 5806:17 353152:1 5806:1 353152:1 5806:1 353152:1 5806:1 353152:26 0:34	75	147	51.0204	Cryptosporidium parvum Iowa II		353152	340.32	376	1.39053e-89	188	100	353151	308.761	341	8.21876e-80	181	100	857276	159.983	176	2.69148e-35	144	95.2128
HWI-ST916:187:C26B7ACXX:5:1107:7541:86278	C	353152	184	5806:11 2759:1 5806:71 353152:1 5806:1 353152:1 5806:1 353152:1 5806:1 353152:5 5806:1 353152:1 5806:1 353152:3 5806:1 353152:1 5806:1 353152:1 5806:1 353152:3 5806:1 353152:3 5806:1 353152:1 5806:40	21	143	14.6853	Cryptosporidium parvum Iowa II		353152	333.106	368	2.00942e-87	184	100	353151	328.598	363	8.54428e-86	183	100	857276	260.971	288	1.04183e-65	168	100
HWI-ST916:187:C26B7ACXX:5:1107:8868:78613	C	353152	174	353152:16 0:37 353152:26 5806:1 353152:5 5806:1 353152:5 5806:1 353152:1 5806:41 353152:1 5806:2 353152:1 5806:2 353152:4	43	128	33.5938	Cryptosporidium parvum Iowa II		353152	315.072	348	5.0277e-82	174	100	5807	315.072	348	5.0277e-82	174	100	353151	288.022	318	6.98861e-74	168	100
HWI-ST916:187:C26B7ACXX:5:1108:10072:86297	C	353152	192	0:61 5806:5 353152:1 5806:1 353152:3 5806:1 353152:3 5806:1 353152:1 5806:1 353152:5 5806:1 353152:1 5806:1 353152:3 5806:1 353152:3 5806:1 353152:3 5806:18 353152:2 5806:2 353152:3 5806:1 353152:1 5806:1 353152:18 0:1 353152:1 0:3 353152:1 0:3 5806:1 0:1 5806:1 0:1 5806:1 0:3 353152:1 0:1	50	101	49.505	Cryptosporidium parvum Iowa II		353152	343.025	379	4.08878e-90	191	100	353151	320.483	354	1.33663e-83	186	100
HWI-ST916:187:C26B7ACXX:5:1108:10269:83223	C	353152	172	5806:99 353152:32 5806:5 353152:1 5806:2 353152:1 5806:2	34	43	79.0698	Cryptosporidium parvum Iowa II		353152	311.466	344	6.03623e-81	172	100	353151	297.94	329	1.32957e-76	169	100
HWI-ST916:187:C26B7ACXX:5:1108:11943:9369	C	353152	158	5806:27 353152:11 5806:1 353152:7 5806:1 353152:11 5806:35 353152:3 5806:1 353152:7 5806:1 353152:1 5806:1 353152:3 5806:1 353152:3 5806:1 353152:13	59	101	58.4158	Cryptosporidium parvum Iowa II		353152	286.219	316	2.15645e-73	158	100	353151	263.676	291	2.46051e-66	153	100	857276	168.098	185	1.45558e-37	130	98.1013
HWI-ST916:187:C26B7ACXX:5:1108:13061:15192	C	353152	188	5806:1 353152:3 5806:1 353152:1 5806:1 353152:3 5806:1 353152:3 5806:1 353152:3 5806:1 353152:3 5806:1 353152:1 5806:1 353152:50 5806:1 353152:3 5806:1 353152:7 5806:3 353152:4 0:64	81	157	51.5924	Cryptosporidium parvum Iowa II		353152	340.32	376	1.39053e-89	188	100	353151	267.283	295	2.51636e-67	174	101.596
HWI-ST916:187:C26B7ACXX:5:1108:13477:35823	C	353152	169	353152:2 5806:1 353152:5 5806:18 353152:45 5806:1 353152:3 5806:1 353152:1 5806:1 353152:3 5806:1 353152:1 5806:1 353152:8 5806:1 353152:1 5806:1 353152:1 5806:1 353152:1 5806:1 353152:3 5806:1 353152:1 5806:1 353152:1 5806:1 353152:2 5806:30	76	137	55.4745	Cryptosporidium parvum Iowa II		353152	306.056	338	2.51005e-79	169	100	353151	297.039	328	1.30024e-76	167	100	857276	202.362	223	7.69188e-48	146	100
HWI-ST916:187:C26B7ACXX:5:1108:14017:41529	C	353152	159	5806:20 0:36 5806:58 353152:15	15	109	13.7615	Cryptosporidium parvum Iowa II		353152	288.022	318	6.22898e-74	159	100	353151	274.497	303	1.37202e-69	156	100
HWI-ST916:187:C26B7ACXX:5:1108:14831:16273	C	353152	183	353152:4 5806:1 353152:3 5806:38 353152:7 5806:1 353152:1 5806:1 353152:3 5806:1 353152:13 5806:1 353152:3 5806:1 353152:1 5806:1 353152:8 5806:1 353152:1 5806:1 353152:24 5806:1 353152:1 5806:1 353152:35	100	149	67.1141	Cryptosporidium parvum Iowa II		353152	331.303	366	6.96618e-87	183	100
HWI-ST916:187:C26B7ACXX:5:1108:15100:30082	C	353152	187	0:4 93969:1 0:38 5806:28 353152:1 5806:2 353152:1 5806:3 353152:1 5806:1 353152:1 5806:1 353152:1 5806:1 353152:17 5806:1 353152:9 5806:1 353152:3 5806:5 0:37	34	153	22.2222	Cryptosporidium parvum Iowa II		353152	338.516	374	4.8215e-89	187	100	5807	338.516	374	4.8215e-89	187	100	353151	329.499	364	2.4976e-86	185	100
HWI-ST916:187:C26B7ACXX:5:1108:1669:35368	C	353152	148	5806:36 353152:1 5806:1 353152:1 5806:1 353152:1 5806:1 353152:1 5806:1 353152:3 5806:1 353152:1 5806:1 353152:3 5806:1 353152:3 5806:1 353152:1 5806:1 353152:3 5806:1 353152:3 5806:29 353152:1 5806:1 353152:1 5806:1 353152:1 5806:1 353152:1 5806:1 353152:1 5806:1 353152:1 5806:1 353152:7 5806:1 353152:2	36	82	43.9024	Cryptosporidium parvum Iowa II		353152	268.185	296	5.31226e-68	148	100	353151	254.66	281	1.1701e-63	145	100	857276	205.067	226	5.31695e-49	134	100
HWI-ST916:187:C26B7ACXX:5:1108:19042:10661	C	353152	184	0:92 353152:3 5806:1 353152:1 5806:1 353152:7 5806:1 353152:17 5806:1 353152:9 5806:21	37	62	59.6774	Cryptosporidium parvum Iowa II		353152	333.106	368	2.00942e-87	184	100	353151	299.744	331	4.14539e-77	177	100
HWI-ST916:187:C26B7ACXX:5:1108:19150:64626	C	353152	168	353152:1 5806:1 353152:3 5806:1 353152:18 0:87 353152:3 5806:1 353152:1 5806:1 353152:19 5806:1 353152:1	45	137	32.8467	Cryptosporidium parvum Iowa II		353152	304.252	336	8.69507e-79	168	100	353151	277.202	306	1.20863e-70	162	100
HWI-ST916:187:C26B7ACXX:5:1108:19491:69513	C	353152	144	0:49 353152:17 5806:1 353152:7 5806:1 353152:1 5806:1 353152:3 5806:1 353152:7 5806:7 353152:1 5806:1 353152:4 5806:2 353152:1 5806:2 353152:1 5806:1 353152:1 5806:5	43	65	66.1538	Cryptosporidium parvum Iowa II		353152	260.971	288	7.60251e-66	144	100	353151	247.446	273	1.67457e-61	141	100	857276	165.393	182	4.49745e-37	121	97.9167
HWI-ST916:187:C26B7ACXX:5:1108:20574:61833	C	353152	180	5806:1 353152:1 5806:1 353152:26 5806:1 353152:5 5806:1 353152:1 5806:113	33	149	22.1477	Cryptosporidium parvum Iowa II		353152	325.893	360	2.90165e-85	180	100	353151	316.876	350	1.50309e-82	178	100	857276	176.213	194	3.31663e-40	139	92.7778
HWI-ST916:187:C26B7ACXX:5:1108:2113:31396	C	93969	181	0:2 93969:1 0:1 93969:1 0:7 93969:32 0:39 5806:68	34	149	22.8188	Cryptosporidium meleagridis		353152	327.696	362	8.37108e-86	181	100	857276	220.396	243	3.12513e-53	156	98.895
HWI-ST916:187:C26B7ACXX:5:1109:12903:12558	C	353152	185	5806:17 353152:1 5806:1 353152:17 5794:1 353152:1 5794:1 353152:12 5806:35 353152:1 5806:1 353152:3 5806:1 353152:6 5806:2 353152:3 5806:1 353152:3 5806:8 353152:2 5806:38	49	138	35.5072	Cryptosporidium parvum Iowa II		353152	334.91	370	5.79599e-88	185	100	353151	321.384	355	1.27665e-83	182	100	857276	202.362	223	8.61722e-48	155	99.4595
HWI-ST916:187:C26B7ACXX:5:1109:13829:39051	C	353152	190	5806:131 353152:1 5806:1 353152:1 5806:1 353152:1 5806:1 353152:1 5806:1 353152:15 5806:1 353152:5	24	29	82.7586	Cryptosporidium parvum Iowa II		353152	343.926	380	1.15644e-90	190	100	353151	334.91	370	5.99049e-88	188	100	857276	222.199	245	9.50939e-54	163	100
HWI-ST916:187:C26B7ACXX:5:1109:15633:9413	C	353152	165	0:28 353152:9 5806:89 353152:3 5806:1 353152:3 0:2	15	107	14.0187	Cryptosporidium parvum Iowa II		353152	298.842	330	3.61321e-77	165	100	353151	280.808	310	9.69559e-72	161	100	857276	202.362	223	7.46055e-48	140	96.3636
HWI-ST916:187:C26B7ACXX:5:1109:1623:36912	C	353152	190	5806:84 353152:1 5806:1 353152:1 5806:1 353152:3 5806:1 353152:1 5806:3 353152:1 5806:1 353152:2 5806:1 353152:7 5806:4 353152:3 5806:33 353152:12	31	76	40.7895	Cryptosporidium parvum Iowa II		353152	343.926	380	1.15644e-90	190	100	353151	339.418	375	4.91729e-89	189	100	857276	235.724	260	4.31725e-58	166	100
HWI-ST916:187:C26B7ACXX:5:1109:18605:27822	C	353152	180	353152:4 5806:1 353152:1 5806:2 353152:1 5806:1 353152:9 5806:1 353152:1 5806:1 353152:5 5806:1 353152:7 5806:1 353152:3 5806:47 353152:3 5806:1 353152:1 5806:1 353152:1 5806:1 353152:1 5806:1 353152:3 5806:1 353152:5 5806:1 353152:1 5806:1 353152:1 5806:1 353152:5 5806:1 353152:1 5806:33	49	146	33.5616	Cryptosporidium parvum Iowa II		353152	325.893	360	2.90165e-85	180	100	5807	325.893	360	2.90165e-85	180	100	353151	312.367	345	6.3913e-81	177	100
HWI-ST916:187:C26B7ACXX:5:1109:18790:15988	C	353152	172	0:19 353152:1 5806:1 353152:39 5806:1 353152:5 5806:1 353152:3 5806:3 353152:3 5806:1 353152:1 5806:1 353152:1 5806:1 353152:3 5806:1 353152:1 5806:1 353152:3 5806:1 353152:1 5806:1 353152:1 5806:1 353152:1 5806:1 353152:1 5806:1 353152:5 5806:38	69	123	56.0976	Cryptosporidium parvum Iowa II		353152	311.466	344	6.03623e-81	172	100	353151	288.924	319	6.88733e-74	167	100	857276	176.213	194	3.13237e-40	142	100
HWI-ST916:187:C26B7ACXX:5:1109:1881:97611	C	353152	177	353152:2 5806:1 353152:1 5806:1 353152:3 5806:36 353152:7 5806:1 353152:3 5806:1 353152:5 5806:1 353152:1 5806:1 353152:3 5806:1 353152:3 5806:1 353152:1 5806:1 353152:1 5806:25 353152:5 5806:1 353152:5 5806:1 0:35	38	145	26.2069	Cryptosporidium parvum Iowa II		353152	320.483	354	1.20811e-83	177	100
HWI-ST916:187:C26B7ACXX:5:1109:19360:48047	C	353152	167	5806:123 353152:1 5806:1 353152:1 5806:2 353152:1 5806:1 353152:3 5806:2 353152:2	8	14	57.1429	Cryptosporidium parvum Iowa II		353152	302.449	334	3.01189e-78	167	100	857276	205.067	226	6.21893e-49	143	97.6048
HWI-ST916:187:C26B7ACXX:5:1109:20421:26879	C	353152	188	5806:62 353152:3 5806:1 353152:1 5806:1 353152:1 5806:1 353152:3 5806:1 353152:5 5806:1 353152:1 5806:1 353152:1 5806:1 353152:9 5806:14 353152:2 5806:2 353152:2 5806:1 353152:1 5806:5 353152:5 5806:1 353152:3 5806:1 353152:1 5806:1 353152:1 5806:1 353152:1 5806:1 353152:2 5806:1 353152:3 5806:1 353152:1 5806:1 353152:9 5806:1 353152:3	58	96	60.4167	Cryptosporidium parvum Iowa II		353152	340.32	376	1.39053e-89	188	100	5807	340.32	376	1.39053e-89	188	100	353151	326.794	361	3.06285e-85	185	100
HWI-ST916:187:C26B7ACXX:5:1109:20489:39265	C	353152	173	353152:3 5806:1 353152:3 5806:1 353152:1 5806:1 353152:1 5806:1 353152:3 5806:26 353152:1 5806:1 353152:1 5806:1 353152:1 5806:1 353152:1 5806:1 353152:1 5806:1 353152:7 5806:1 353152:3 5806:1 353152:3 5806:1 353152:1 5806:1 353152:1 5806:1 353152:1 5806:8 0:63	29	140	20.7143	Cryptosporidium parvum Iowa II		353152	313.269	346	1.74212e-81	173	100	353151	304.252	336	9.02443e-79	171	100
HWI-ST916:187:C26B7ACXX:5:1109:20866:92924	C	353152	180	5806:12 353152:1 5806:1 353152:1 5806:1 353152:3 5806:1 353152:1 5806:1 353152:1 5806:1 353152:5 5806:1 353152:1 5806:1 353152:1 5806:1 353152:9 5806:107	23	138	16.6667	Cryptosporidium parvum Iowa II		353152	325.893	360	2.90165e-85	180	100	5807	325.893	360	2.90165e-85	180	100	857276	221.297	244	8.89189e-54	155	98.3333
HWI-ST916:187:C26B7ACXX:5:1109:3734:19754	C	353152	134	5806:18 353152:30 5806:1 353152:5 5806:1 353152:1 5806:1 353152:3 5806:44	39	86	45.3488	Cryptosporidium parvum Iowa II		353152	242.938	268	1.85115e-60	134	100	353151	229.412	253	4.07742e-56	131	100
HWI-ST916:187:C26B7ACXX:5:1109:4406:97571	C	353152	158	0:16 353152:1 0:9 237895:1 0:1 237895:1 0:1 237895:1 0:10 353152:1 237895:1 353152:1 237895:1 0:2 353152:5 5806:1 353152:38 5806:1 353152:3 5806:1 353152:19 5806:1 353152:1 5806:1 353152:10	79	112	70.5357	Cryptosporidium parvum Iowa II		353152	231.216	255	1.45429e-56	145	100	191.542	211	1.2757e-44	145	109.494	185.23
HWI-ST916:187:C26B7ACXX:5:1109:6889:32478	C	5806	160	0:25 5806:104 353152:1	104	105	99.0476	Cryptosporidium		353152	289.825	320	1.79914e-74	160	100	353151	283.514	313	2.67016e-72	158	99.375	857276	188.837	208	4.52563e-44	137	99.375
HWI-ST916:187:C26B7ACXX:5:1109:7145:95271	C	353152	143	5806:32 353152:1 5806:1 353152:3 5806:1 353152:5 5806:1 353152:41 5806:1 0:27	50	81	61.7284	Cryptosporidium parvum Iowa II		353152	259.168	286	2.62897e-65	143	100	857276	182.525	201	5.79581e-42	126	100
HWI-ST916:187:C26B7ACXX:5:1109:7268:53677	C	353152	182	0:4 237895:1 0:1 237895:1 0:1 237895:1 0:1 237895:7 0:1 237895:1 0:11 237895:1 0:3 237895:1 0:1 237895:1 0:5 237895:1 0:5 237895:8 5806:3 0:1 237895:1 93969:4 0:1 5806:1 353152:1 5806:1 353152:1 5806:1 353152:1 5806:1 353152:9 5806:1 353152:1 5806:1 353152:1 5806:1 353152:3 5806:1 353152:1 5806:1 353152:3 5806:14 353152:1 5806:1 353152:1 5806:1 353152:3 5806:1 353152:11 5806:23	37	148	25	Cryptosporidium parvum Iowa II		353152	329.499	364	2.4149e-86	182	100	353151	288.924	319	7.39375e-74	173	100	857276	194.247	214	1.25316e-45	152	100
HWI-ST916:187:C26B7ACXX:5:1110:12246:24432	C	353152	187	5806:1 353152:3 5806:1 353152:7 5806:49 353152:3 5806:1 353152:3 5806:1 353152:9 5806:1 353152:3 5806:1 353152:1 5806:1 353152:3 5806:1 353152:1 5806:1 353152:1 5806:16 353152:19 5806:1 353152:25 0:4	78	156	50	Cryptosporidium parvum Iowa II		353152	338.516	374	4.8215e-89	187	100	353151	320.483	354	1.29379e-83	183	100
HWI-ST916:187:C26B7ACXX:5:1110:12573:62292	C	353152	175	353152:1 5806:1 353152:5 5806:1 353152:1 5806:1 353152:32 5806:1 353152:23 5806:1 353152:1 5806:1 353152:3 5806:1 353152:3 5806:1 353152:3 5806:45 0:20	71	144	49.3056	Cryptosporidium parvum Iowa II		353152	316.876	350	1.4509e-82	175	100	353151	294.334	325	1.65547e-75	170	100
HWI-ST916:187:C26B7ACXX:5:1110:14056:37042	C	353152	174	0:54 353152:12 5806:1 353152:3 5806:1 353152:1 5806:1 353152:3 5806:11 353152:3 5806:1 353152:1 5806:1 353152:1 5806:1 353152:1 5806:1 353152:1 5806:1 353152:5 5806:1 353152:1 5806:1 353152:1 5806:1 353152:5 5806:1 353152:3 5806:3 353152:1 5806:1 353152:1 5806:1 353152:1 5806:1 353152:1 5806:1 353152:5 5806:1 353152:3 5806:1 353152:1 5806:1 353152:3	57	90	63.3333	Cryptosporidium parvum Iowa II		353152	315.072	348	5.0277e-82	174	100	353151	291.629	322	5.7366e-75	171	101.724
HWI-ST916:187:C26B7ACXX:5:1110:1425:46041	C	353152	178	5806:14 353152:33 5806:1 353152:1 5806:1 353152:1 0:36 353152:2 5806:1 353152:3 5806:1 353152:5 5806:46 353152:1 5806:1 353152:1	47	134	35.0746	Cryptosporidium parvum Iowa II		353152	322.286	356	3.48583e-84	178	100
HWI-ST916:187:C26B7ACXX:5:1110:15638:60142	C	353152	181	353152:7 5806:1 353152:3 5806:1 353152:1 5806:1 353152:5 5806:2 353152:2 5806:2 353152:1 5806:1 353152:1 5806:1 353152:1 5806:2 353152:2 5806:2 353152:2 5806:3 353152:1 5806:1 353152:1 5806:1 353152:1 5806:1 353152:1 5806:78 353152:3 5806:1 353152:1 5806:1 353152:3 5806:1 353152:3 5806:1 353152:5 5806:1 353152:1 5806:1 353152:1 5806:1 353152:1	40	144	27.7778	Cryptosporidium parvum Iowa II		353152	327.696	362	8.37108e-86	181	100	353151	309.662	342	2.24627e-80	177	100	857276	163.589	180	2.10756e-36	144	99.4475
HWI-ST916:187:C26B7ACXX:5:1110:16893:100021	C	353152	169	353152:5 5806:1 353152:3 5806:1 353152:1 5806:1 353152:3 5806:1 353152:1 5806:77 353152:1 5806:1 353152:1 5806:1 353152:1 5806:1 353152:1 5806:1 353152:1 5806:1 353152:1 5806:1 353152:1 5806:1 353152:1 5806:30	16	134	11.9403	Cryptosporidium parvum Iowa II		353152	306.056	338	2.51005e-79	169	100	353151	293.432	324	1.58402e-75	165	98.8166	857276	221.297	244	8.21265e-54	149	98.8166
HWI-ST916:187:C26B7ACXX:5:1110:18764:91548	C	353152	173	5806:23 353152:1 5806:1 353152:1 5806:1 353152:3 5806:2 353152:1 5806:1 353152:20 5806:1 353152:3 5806:1 353152:3 5806:1 353152:1 5806:1 353152:1 5806:2 353152:4 5806:11 353152:2 5806:1 353152:1 5806:56	41	120	34.1667	Cryptosporidium parvum Iowa II		353152	313.269	346	1.74212e-81	173	100	353151	299.744	331	3.83728e-77	170	100	857276	223.101	246	2.42373e-54	153	100
HWI-ST916:187:C26B7ACXX:5:1110:19418:65476	C	237895	185	0:47 5806:74 237895:34	34	108	31.4815	Cryptosporidium hominis		353152	334.91	370	5.79599e-88	185	100	353151	312.367	345	6.61322e-81	180	100	857276	242.938	268	2.8145e-60	164	99.4595
HWI-ST916:187:C26B7ACXX:5:1110:2384:91921	C	353152	175	0:84 5806:1 353152:9 5806:1 353152:1 5806:1 353152:5 5806:1 353152:3 5806:3 353152:1 5806:1 353152:1 5806:1 353152:1 5806:1 353152:5 5806:1 353152:11 5806:1 353152:1 5806:1 353152:5 5806:5	43	61	70.4918	Cryptosporidium parvum Iowa II		353152	316.876	350	1.4509e-82	175	100	353151	289.825	320	2.01678e-74	169	100
HWI-ST916:187:C26B7ACXX:5:1110:2738:73655	C	353152	180	5806:6 353152:3 5806:1 353152:1 5806:1 353152:1 5806:1 353152:9 5806:1 353152:1 5806:1 353152:1 5806:1 353152:3 5806:1 353152:1 5806:1 353152:3 5806:9 0:95 353152:1 5806:1 353152:1 5806:6	25	144	17.3611	Cryptosporidium parvum Iowa II		353152	325.893	360	2.90165e-85	180	100	5807	325.893	360	2.90165e-85	180	100	353151	312.367	345	6.3913e-81	177	100
HWI-ST916:187:C26B7ACXX:5:1110:6567:39027	C	353152	178	5806:7 353152:3 5806:3 353152:9 5806:1 353152:1 5806:1 353152:1 5806:1 353152:10 5806:1 353152:9 5806:1 353152:3 5806:1 353152:3 5806:1 353152:3 5806:1 353152:1 5806:1 353152:3 5806:1 353152:1 5806:1 353152:7 5806:1 353152:3 5806:1 353152:1 5806:1 353152:5 5806:11 353152:1 5806:1 353152:1 0:29 237895:1 0:7 237895:1 0:1 237895:1 0:1 237895:3 5806:3	65	141	46.0993	Cryptosporidium parvum Iowa II		353152	322.286	356	3.48583e-84	178	100	353151	295.235	326	4.84538e-76	172	100
HWI-ST916:187:C26B7ACXX:5:1110:7953:61109	C	353152	179	353152:1 5806:2 353152:1 5806:1 353152:1 5806:2 353152:14 5806:1 353152:5 5806:1 353152:7 5806:1 353152:3 5806:24 353152:3 5806:1 353152:1 5806:1 353152:3 5806:1 353152:1 5806:1 353152:10 5806:1 353152:1 5806:1 353152:1 5806:2 353152:1 5806:3 353152:1 5806:29 353152:5 5806:1 353152:1 5806:1 353152:5 5806:1 353152:3 5806:1 353152:1 5806:1 353152:1 5806:1 353152:1	70	148	47.2973	Cryptosporidium parvum Iowa II		353152	324.089	358	1.00574e-84	179	100
HWI-ST916:187:C26B7ACXX:5:1110:8109:30279	C	353152	157	5806:45 353152:1 5806:1 353152:1 5806:1 353152:1 5806:6 353152:1 5806:1 353152:1 5806:1 353152:4 0:3 93969:1 0:59	9	82	10.9756	Cryptosporidium parvum Iowa II		353152	242.938	268	2.2856e-60	134	85.3503
HWI-ST916:187:C26B7ACXX:5:1111:10462:66921	C	5806	147	237895:2 5806:115	115	115	100	Cryptosporidium		353152	266.382	294	1.83761e-67	147	100	353151	261.873	289	7.8137e-66	146	100
HWI-ST916:187:C26B7ACXX:5:1111:14932:8627	C	353152	191	5806:13 0:36 5806:1 353152:3 5806:1 353152:3 5806:1 353152:1 5806:1 353152:1 5806:1 353152:24 5806:1 353152:1 5806:1 353152:1 5806:1 353152:1 5806:1 353152:5 5806:32 353152:1 5806:1 353152:1 5806:1 353152:3 5806:1 353152:3 5806:1 353152:1 5806:1 353152:5 5806:1 353152:11	65	148	43.9189	Cryptosporidium parvum Iowa II		353152	345.73	382	3.33476e-91	191	100	5807	345.73	382	3.33476e-91	191	100	353151	323.188	357	3.80496e-84	186	100
HWI-ST916:187:C26B7ACXX:5:1111:16461:12391	C	353152	145	353152:13 5806:54 353152:9 5806:1 353152:1 5806:1 353152:1 5806:1 353152:3 5806:1 353152:5 5806:1 353152:1 5806:1 353152:1 5806:1 353152:3 5806:9 353152:5 5806:1 353152:2	31	102	30.3922	Cryptosporidium parvum Iowa II		353152	262.775	290	2.19833e-66	145	100	353151	249.25	275	4.84213e-62	142	100
HWI-ST916:187:C26B7ACXX:5:1111:17187:30603	C	353152	167	0:94 353152:1 5806:4 353152:1 5806:1 353152:2 5806:5 353152:5 5806:1 353152:23	32	43	74.4186	Cryptosporidium parvum Iowa II		353152	302.449	334	3.01189e-78	167	100	353151	171.705	189	1.28295e-38	141	101.198
HWI-ST916:187:C26B7ACXX:5:1111:17551:59039	C	353152	181	353152:8 5806:1 353152:1 5806:1 353152:8 5806:1 353152:1 5806:35 353152:1 5806:1 353152:1 5806:1 353152:5 5806:1 353152:1 5806:1 353152:9 5806:1 353152:3 5806:1 353152:3 5806:1 353152:1 5806:20 353152:1 5806:1 353152:1 5806:1 353152:1 5806:1 353152:1 5806:8 353152:13 5806:1 353152:13 5806:1 353152:1	65	143	45.4545	Cryptosporidium parvum Iowa II		353152	327.696	362	8.37108e-86	181	100	353151	291.629	322	6.02759e-75	173	100
HWI-ST916:187:C26B7ACXX:5:1111:18422:96969	C	5806	186	5806:5 0:37 5806:114	114	151	75.4967	Cryptosporidium		353152	336.713	372	1.67172e-88	186	100	857276	255.561	282	4.48982e-64	168	100	441375	169.901	187	5.12741e-38	149	100
HWI-ST916:187:C26B7ACXX:5:1111:20208:56820	C	353152	169	5806:23 353152:1 5806:1 353152:35 0:11 353152:1 0:1 353152:1 0:3 5806:1 0:7 5806:1 0:1 5806:1 0:1 5806:1 0:1 5806:27 353152:5 5806:1 353152:5 5806:1 353152:9	57	116	49.1379	Cryptosporidium parvum Iowa II		353152	301.547	333	1.0673e-77	168	100	353151	283.514	313	2.86397e-72	164	100
HWI-ST916:187:C26B7ACXX:5:1111:4096:23133	C	353152	154	0:15 5806:2 353152:1 5806:1 353152:7 5806:1 353152:1 5806:1 353152:17 5806:1 353152:1 5806:1 353152:3 5806:1 353152:1 5806:1 353152:5 5806:64	36	109	33.0275	Cryptosporidium parvum Iowa II		353152	279.005	308	3.09553e-71	154	100	5807	279.005	308	3.09553e-71	154	100	353151	269.988	298	1.60352e-68	152	100
HWI-ST916:187:C26B7ACXX:5:1111:4386:14218	C	353152	185	5806:7 353152:1 5806:1 353152:2 5806:1 353152:1 5806:2 353152:3 5806:1 353152:2 5806:1 353152:1 5806:1 353152:1 5806:1 353152:1 5806:1 353152:3 5806:1 353152:4 5806:1 353152:1 5806:1 353152:1 5806:3 353152:2 5806:2 353152:1 5806:9 353152:3 5806:1 353152:3 5806:1 353152:1 5806:1 353152:3 5806:1 353152:9 5806:1 353152:1 5806:1 353152:5 5806:22 353152:1 5806:1 353152:2 5806:1 353152:2 5806:1 353152:…	60	148	40.5405	Cryptosporidium parvum Iowa II		353152	334.91	370	5.79599e-88	185	100	353151	316.876	350	1.55528e-82	181	100	857276	185.23	204	6.62491e-43	150	98.3784
HWI-ST916:187:C26B7ACXX:5:1111:9524:26163	C	353152	191	5806:3 353152:5 5806:1 353152:26 5806:1 353152:5 5806:1 353152:7 5806:1 353152:3 5806:1 353152:14 5806:1 353152:1 5806:1 353152:41 5806:49	102	158	64.557	Cryptosporidium parvum Iowa II		353152	345.73	382	3.33476e-91	191	100	353151	336.713	372	1.72745e-88	189	100	857276	224.002	247	2.74218e-54	164	100
HWI-ST916:187:C26B7ACXX:5:1111:9644:80560	C	5806	166	353152:3 5806:1 353152:1 5806:46 0:70 93969:1 0:1 93969:1 0:1 93969:1 0:10	47	133	35.3383	Cryptosporidium		353152	300.646	332	1.04323e-77	166	100	5807	300.646	332	1.04323e-77	166	100	353151	276.3	305	4.15463e-70	160	99.3976
HWI-ST916:187:C26B7ACXX:5:1112:10046:65005	C	353152	119	0:57 353152:11 5806:1 353152:11 5806:1 353152:1 5806:7	23	32	71.875	Cryptosporidium parvum Iowa II		353152	215.887	238	2.17929e-52	119	100	353151	211.379	233	9.26656e-51	118	100
HWI-ST916:187:C26B7ACXX:5:1112:10220:91427	C	353152	190	5806:1 353152:3 5806:1 353152:1 5806:1 353152:1 5806:1 353152:3 5806:1 353152:1 5806:1 353152:5 5806:1 353152:5 5806:1 353152:1 5806:1 353152:5 5806:1 353152:1 5806:1 353152:1 5806:1 353152:3 5806:1 353152:1 5806:1 353152:6 5806:1 353152:1 5806:2 353152:1 5806:29 93969:1 0:3 93969:23 0:1 93969:1 0:1 93969:1 0:1 93969:1 441375:1 0:1 441375:1 93969:1 441375:1 93969:1 0:11 93969:1 0:1 93969:1 0:14 9…	39	159	24.5283	Cryptosporidium parvum Iowa II		353152	343.926	380	1.15644e-90	190	100	353151	330.401	365	2.54722e-86	187	100	857276	280.808	310	1.15746e-71	176	100
HWI-ST916:187:C26B7ACXX:5:1112:11786:19569	C	353152	153	5806:16 353152:5 5806:1 353152:1 5806:1 353152:1 5806:1 353152:1 5806:1 353152:5 5806:1 353152:1 5806:1 353152:1 5806:1 353152:5 5806:1 353152:1 5806:1 353152:1 5806:56 353152:10 5806:1 353152:5 5806:1 353152:1 5806:1 353152:1	39	107	36.4486	Cryptosporidium parvum Iowa II		353152	277.202	306	1.07129e-70	153	100	857276	182.525	201	6.33747e-42	129	96.732
HWI-ST916:187:C26B7ACXX:5:1112:12689:78470	C	237895	156	237895:10 0:87 27987:1 0:1 27987:1 0:1 237895:2 5806:1 237895:1 5806:1 237895:5 5806:5 237895:1 5806:1 237895:1 5806:1 237895:5 5806:1	15	116	12.931	Cryptosporidium hominis		353152	282.612	312	2.58403e-72	156	100	353151	282.612	312	2.58403e-72	156	100	857276	210.477	232	1.33974e-50	140	100
HWI-ST916:187:C26B7ACXX:5:1112:15045:73508	C	353152	179	5806:11 353152:3 5806:1 353152:1 5806:1 353152:13 5806:1 353152:3 5806:1 353152:3 5806:1 353152:1 5806:1 353152:1 5806:3 353152:1 5806:1 353152:34 5806:1 353152:1 5806:7 353152:1 5806:2 353152:1 5806:28 353152:1 5806:1 353152:1 5806:1 353152:5 5806:1 353152:3 5806:1 353152:3 5806:1 353152:9	85	138	61.5942	Cryptosporidium parvum Iowa II		353152	324.089	358	1.00574e-84	179	100	857276	169.901	187	4.88813e-38	147	101.676
HWI-ST916:187:C26B7ACXX:5:1112:15854:75808	C	353152	179	5806:32 353152:7 5806:1 353152:1 5806:1 353152:3 5806:1 353152:20 5806:1 353152:1 5806:1 353152:1 5806:1 353152:3 5806:1 353152:1 5806:1 353152:3 5806:3 237895:2 0:64	40	117	34.188	Cryptosporidium parvum Iowa II		353152	324.089	358	1.00574e-84	179	100
HWI-ST916:187:C26B7ACXX:5:1112:16192:60730	C	353152	124	5806:47 353152:1 5806:1 353152:1 5806:1 353152:1 5806:1 353152:1 5806:1 353152:1 5806:3 353152:5 5806:1 353152:1 5806:1 353152:1 5806:1 353152:1 5806:1 353152:1 5806:1 353152:9 5806:1 353152:1 5806:1 353152:3 5806:1 353152:5	32	47	68.0851	Cryptosporidium parvum Iowa II		353152	224.904	248	4.46045e-55	124	100	353151	212.28	234	2.81485e-51	120	98.3871	857276	122.112	134	3.91616e-24	97	94.3548
HWI-ST916:187:C26B7ACXX:5:1112:17490:88647	C	353152	179	5806:6 353152:1 5806:1 353152:5 5806:1 353152:1 5806:1 353152:1 5806:1 353152:1 5806:1 353152:3 5806:1 353152:3 5806:1 353152:9 5806:1 353152:5 5806:1 353152:1 5806:1 353152:1 5806:1 353152:3 5806:1 353152:1 5806:1 353152:11 5806:10 353152:21 5806:1 353152:1 5806:1 353152:5 5806:1 353152:1 5806:43	74	143	51.7483	Cryptosporidium parvum Iowa II		353152	324.089	358	1.00574e-84	179	100
HWI-ST916:187:C26B7ACXX:5:1112:18164:44322	C	353152	161	5806:31 353152:1 5806:2 353152:1 5806:1 353152:1 5806:1 353152:3 5806:1 353152:20 5806:1 353152:1 5806:1 353152:4 5806:1 353152:1 5806:1 353152:1 5806:1 353152:3 5806:2 353152:2 5806:1 353152:1 5806:30 353152:1 5806:5 353152:1 5806:1 353152:8 0:2	49	100	49	Cryptosporidium parvum Iowa II		353152	288.022	318	6.33027e-74	159	98.7578	5807	288.022	318	6.33027e-74	159	98.7578
HWI-ST916:187:C26B7ACXX:5:1112:18446:15859	C	5806	123	353152:4 5806:89	89	89	100	Cryptosporidium		353152	223.101	246	1.53916e-54	123	100	353151	218.592	241	6.54466e-53	122	100	857276	134.736	148	6.13508e-28	98	92.6829
HWI-ST916:187:C26B7ACXX:5:1112:18709:16183	C	353152	183	5806:4 353152:1 5806:1 353152:3 5806:1 353152:3 5806:1 353152:1 5806:1 353152:24 5806:1 353152:3 5806:1 353152:3 5806:3 353152:3 5806:1 353152:3 5806:1 353152:7 0:36 5806:44 353152:7	58	149	38.9262	Cryptosporidium parvum Iowa II		353152	331.303	366	6.96618e-87	183	100	353151	304.252	336	9.68314e-79	177	100	857276	178.016	196	9.70026e-41	149	100
HWI-ST916:187:C26B7ACXX:5:1112:18757:44761	C	353152	167	5806:13 353152:3 5806:1 353152:1 5806:1 353152:1 5806:1 353152:1 5806:1 353152:9 5806:1 353152:1 5806:1 353152:1 5806:1 353152:1 5806:1 353152:6 5806:1 353152:5 5806:1 353152:7 5806:1 353152:1 5806:1 353152:1 5806:1 353152:1 5806:1 353152:7 5806:57 353152:7	53	124	42.7419	Cryptosporidium parvum Iowa II		353152	273.595	302	1.46126e-69	151	90.4192	353151	264.578	292	7.56952e-67	149	90.4192	857276	204.165	225	2.17062e-48	135	89.8204
HWI-ST916:187:C26B7ACXX:5:1112:1963:31632	C	353152	127	353152:14 5806:7 353152:1 5806:2 353152:3 5806:1 353152:14 5806:1 353152:13 5806:1 353152:1 5806:1 353152:1 5806:1 353152:1 5806:1 353152:1 5806:2 353152:31	66	83	79.5181	Cryptosporidium parvum Iowa II		353152	216.789	239	2.38934e-52	124	100	203.264	224	1.50784e-48	121	100	201.46
HWI-ST916:187:C26B7ACXX:5:1112:19874:82990	C	353152	181	5806:135 353152:3 5806:1 353152:1 5806:1 353152:1 5806:1 353152:1 5806:1 353152:1 5806:1 353152:1 5806:1 353152:2	10	16	62.5	Cryptosporidium parvum Iowa II		353152	327.696	362	8.37108e-86	181	100	353151	318.679	352	4.33633e-83	179	100	857276	200.559	221	2.92696e-47	155	100.552
HWI-ST916:187:C26B7ACXX:5:1112:20513:84582	C	353152	160	5806:54 353152:7 5806:1 353152:3 5806:1 353152:1 5806:1 353152:3 5806:1 353152:1 5806:1 353152:1 5806:1 353152:3 5806:1 353152:5 5806:34 353152:3 5806:1 353152:7	34	76	44.7368	Cryptosporidium parvum Iowa II		353152	289.825	320	1.79914e-74	160	100	5807	289.825	320	1.79914e-74	160	100	857276	155.474	171	9.33627e-34	129	98.75
HWI-ST916:187:C26B7ACXX:5:1112:20537:79115	C	353152	180	353152:7 5806:1 353152:1 5806:1 353152:3 5806:1 353152:1 5806:1 353152:1 5806:1 353152:1 5806:125 353152:1 5806:1 353152:1 5806:1 353152:1 5806:1	10	143	6.99301	Cryptosporidium parvum Iowa II		353152	325.893	360	2.90165e-85	180	100	353151	307.859	340	7.7862e-80	176	100
HWI-ST916:187:C26B7ACXX:5:1112:21065:28732	C	353152	184	5806:66 353152:3 5806:1 353152:1 5806:1 353152:11 5806:1 353152:1 5806:1 353152:5 5806:1 353152:1 5806:1 353152:1 5806:1 353152:1 5806:57	24	88	27.2727	Cryptosporidium parvum Iowa II		353152	333.106	368	2.00942e-87	184	100	353151	328.598	363	8.54428e-86	183	100	857276	248.348	274	6.57464e-62	161	96.1957
HWI-ST916:187:C26B7ACXX:5:1112:2493:79193	C	353152	187	5806:1 353152:1 5806:1 353152:1 5806:1 353152:1 5806:1 353152:1 5806:1 353152:1 5806:1 353152:1 5806:1 353152:1 5806:53 353152:1 5806:1 353152:5 5806:1 353152:5 5806:1 353152:7 5806:1 353152:3 5806:1 353152:5 5806:2 353152:1 5806:1 353152:5 5806:1 353152:1 5806:1 353152:1 5806:1 353152:1 5806:1 353152:17 5806:1 353152:1 5806:1 353152:1 5806:1 353152:2 5806:1 353152:3 5806:2 353152:1 5806:9 353152…	69	156	44.2308	Cryptosporidium parvum Iowa II		353152	338.516	374	4.8215e-89	187	100	353151	315.974	349	5.50133e-82	182	100
HWI-ST916:187:C26B7ACXX:5:1112:2512:26890	C	353152	180	353152:10 5806:1 353152:5 5806:1 353152:1 5806:1 353152:1 5806:1 353152:1 5806:1 353152:1 5806:1 353152:1 5806:1 353152:1 5806:1 353152:1 5806:74 237895:1 0:1 237895:1 0:1 237895:1 0:3 237895:1 0:11 237895:1 0:1 237895:1 0:5 237895:1 0:3 237895:4 5806:3 353152:1 5806:1 353152:1 5806:1 353152:3	17	140	12.1429	Cryptosporidium parvum Iowa II		353152	325.893	360	2.90165e-85	180	100	5807	325.893	360	2.90165e-85	180	100
HWI-ST916:187:C26B7ACXX:5:1112:2988:83715	C	353152	189	0:89 5806:55 353152:3 5806:1 353152:1 5806:1 353152:1 5806:1 353152:1 5806:1 353152:5	11	70	15.7143	Cryptosporidium parvum Iowa II		353152	342.123	378	4.01015e-90	189	100	353151	324.089	358	1.07607e-84	185	100
HWI-ST916:187:C26B7ACXX:5:1112:3894:93806	C	5806	191	0:21 5806:121 0:19	121	140	86.4286	Cryptosporidium		353152	345.73	382	3.33476e-91	191	100	857276	186.132	205	6.89169e-43	149	94.2408
HWI-ST916:187:C26B7ACXX:5:1112:4170:37972	C	5806	178	0:74 93969:1 0:1 5806:72	72	74	97.2973	Cryptosporidium		353152	322.286	356	3.48583e-84	178	100	353151	306.957	339	2.6799e-79	176	100.562	857276	169.901	187	4.85395e-38	144	100
HWI-ST916:187:C26B7ACXX:5:1112:7764:13864	C	353152	159	5806:10 353152:1 5806:1 353152:1 5806:1 353152:3 5806:1 353152:1 5806:1 353152:1 5806:1 353152:1 5806:2 353152:2 5806:2 353152:2 5806:1 353152:1 5806:1 353152:3 5806:1 353152:3 5806:23 353152:1 5806:1 353152:1 5806:1 353152:1 5806:1 353152:1 5806:1 353152:1 5806:1 353152:1 5806:1 353152:1 5806:52	26	119	21.8487	Cryptosporidium parvum Iowa II		353152	288.022	318	6.22898e-74	159	100	857276	202.362	223	7.11354e-48	141	99.3711
HWI-ST916:187:C26B7ACXX:5:1113:13814:30198	C	353152	189	353152:13 0:41 237895:8 5806:1 237895:1 5806:1 237895:1 5806:1 237895:1 5806:1 237895:8 0:3 237895:1 93969:1 237895:1 0:3 237895:1 0:3 237895:1 0:36 353152:4 5806:3 353152:1 5806:1 353152:3 5806:1 353152:1 5806:1 353152:1 5806:1 353152:15	25	146	17.1233	Cryptosporidium parvum Iowa II		353152	342.123	378	4.01015e-90	189	100	353151	297.039	328	1.49576e-76	179	100
HWI-ST916:187:C26B7ACXX:5:1113:16329:54933	C	353152	186	5806:4 353152:3 5806:1 353152:1 5806:1 353152:1 5806:1 353152:1 5806:1 353152:1 5806:1 353152:1 5806:1 353152:8 0:36 5806:2 353152:1 5806:5 353152:1 5806:1 353152:4 5806:1 353152:1 5806:1 353152:1 5806:76	24	152	15.7895	Cryptosporidium parvum Iowa II		353152	336.713	372	1.67172e-88	186	100	353151	318.679	352	4.48586e-83	182	100	857276	192.443	212	4.49379e-45	154	100
HWI-ST916:187:C26B7ACXX:5:1113:16514:93197	C	353152	191	353152:5 5806:10 353152:3 5806:1 353152:1 5806:1 353152:1 5806:1 353152:3 5806:1 353152:1 5806:1 353152:3 5806:1 353152:3 5806:1 353152:1 5806:1 353152:8 5806:1 353152:3 5806:1 353152:5 5806:1 353152:3 5806:1 353152:5 5806:1 353152:1 5806:1 353152:1 5806:10 353152:1 5806:1 353152:3 5806:1 353152:1 5806:1 353152:1 5806:1 353152:3 5806:1 353152:5 5806:1 353152:1 5806:1 353152:3 5806:1 353152:1 5806…	69	156	44.2308	Cryptosporidium parvum Iowa II		353152	345.73	382	3.33476e-91	191	100	353151	323.188	357	3.80496e-84	186	100
HWI-ST916:187:C26B7ACXX:5:1113:17298:14737	C	5806	173	5806:1 353152:1 5806:1 353152:1 5806:1 353152:1 5806:137	139	142	97.8873	Cryptosporidium		353152	313.269	346	1.74212e-81	173	100	353151	308.761	341	7.4077e-80	172	100	857276	245.643	271	7.41425e-61	158	100
HWI-ST916:187:C26B7ACXX:5:1113:19398:56334	C	93969	189	0:3 93969:1 0:3 93969:1 0:3 93969:1 0:3 93969:13 0:5 93969:1 0:1 93969:1 0:1 93969:1 0:1 93969:1 0:1 93969:1 0:3 93969:1 0:27 93969:1 0:1 93969:1 0:1 93969:1 0:5 93969:1 0:1 93969:2 0:3 93969:1 0:3 93969:1 0:5 93969:1 0:19 353152:1 5806:38	31	156	19.8718	Cryptosporidium meleagridis		353152	342.123	378	4.01015e-90	189	100
HWI-ST916:187:C26B7ACXX:5:1113:2946:68070	C	353152	169	353152:14 5806:1 353152:1 5806:1 353152:3 5806:119	4	125	3.2	Cryptosporidium parvum Iowa II		353152	306.056	338	2.51005e-79	169	100	857276	170.803	188	1.30254e-38	139	100
HWI-ST916:187:C26B7ACXX:5:1113:3776:39551	C	353152	183	0:94 353152:4 5806:1 353152:13 5806:1 353152:1 5806:1 353152:7 5806:1 353152:5 5806:1 353152:5 5806:18 353152:1	36	59	61.0169	Cryptosporidium parvum Iowa II		353152	331.303	366	6.96618e-87	183	100	353151	315.974	349	5.3556e-82	179	99.4536
HWI-ST916:187:C26B7ACXX:5:1113:4585:47740	C	353152	182	353152:5 5806:1 353152:14 5806:1 353152:32 5806:1 353152:7 5806:40 353152:1 5806:1 353152:3 5806:1 353152:3 5806:1 353152:1 5806:1 353152:7 5806:1 353152:1 5806:1 353152:3 5806:1 353152:1 5806:1 353152:1 5806:1 353152:1 5806:3 353152:1 5806:16	76	147	51.7007	Cryptosporidium parvum Iowa II		353152	329.499	364	2.4149e-86	182	100	353151	293.432	324	1.73884e-75	174	100
HWI-ST916:187:C26B7ACXX:5:1113:5652:75588	C	353152	154	0:30 5806:18 353152:1 5806:1 353152:3 5806:1 353152:1 5806:1 353152:1 5806:1 353152:1 5806:1 353152:1 5806:1 353152:5 5806:1 353152:12 5806:1 353152:1 5806:1 353152:1 5806:1 353152:1 5806:1 353152:1 5806:1 353152:3 5806:1 353152:1 5806:1 353152:1 5806:1 353152:9 5806:18	43	94	45.7447	Cryptosporidium parvum Iowa II		353152	279.005	308	3.09553e-71	154	100	353151	269.988	298	1.60352e-68	152	100	857276	141.949	156	5.60674e-30	126	101.299
HWI-ST916:187:C26B7ACXX:5:1113:6537:23467	C	353152	114	5806:19 353152:5 5806:1 353152:1 5806:1 353152:3 5806:1 353152:1 5806:1 353152:7 0:44	17	65	26.1538	Cryptosporidium parvum Iowa II		353152	206.87	228	1.06089e-49	114	100	353151	202.362	223	4.51103e-48	113	100
HWI-ST916:187:C26B7ACXX:5:1113:6732:41824	C	353152	188	5806:4 353152:1 5806:1 353152:2 5806:1 353152:5 5806:1 353152:1 5806:1 353152:5 5806:113 353152:1 5806:1 353152:11 5806:1 353152:7 5806:1 353152:1	34	154	22.0779	Cryptosporidium parvum Iowa II		353152	340.32	376	1.39053e-89	188	100	353151	322.286	356	3.73131e-84	184	100	857276	187.935	207	1.93629e-43	150	96.2766
HWI-ST916:187:C26B7ACXX:5:1113:8836:56599	C	353152	178	0:45 353152:21 5806:1 353152:46 5806:1 353152:3 5806:1 353152:1 5806:7 353152:1 5806:1 353152:3 5806:1 353152:16	91	103	88.3495	Cryptosporidium parvum Iowa II		353152	322.286	356	3.48583e-84	178	100	353151	296.137	327	4.84538e-76	172	99.4382
HWI-ST916:187:C26B7ACXX:5:1113:9341:29432	C	353152	188	353152:3 5806:1 353152:7 5806:1 353152:5 5806:35 353152:2 5806:1 353152:1 5806:1 353152:1 5806:1 353152:3 5806:1 353152:36 5806:59	55	155	35.4839	Cryptosporidium parvum Iowa II		353152	340.32	376	1.39053e-89	188	100	5807	340.32	376	1.39053e-89	188	100	857276	208.674	230	5.92314e-50	161	101.596
HWI-ST916:187:C26B7ACXX:5:1113:9383:31634	C	93969	181	0:46 93969:1 0:1 93969:5 0:3 93969:1 0:1 93969:1 0:1 93969:1 0:3 93969:1 0:1 93969:1 0:9 93969:1 0:8 93969:1 0:1 93969:1 0:47 353152:1 0:1 353152:1 0:3 353152:1 0:5 353152:4	14	105	13.3333	Cryptosporidium meleagridis		353152	314.171	347	1.84385e-81	178	100	353151	281.71	311	1.08981e-71	173	101.657
HWI-ST916:187:C26B7ACXX:5:1114:12412:19334	C	353152	172	5806:6 353152:1 5806:1 353152:1 5806:1 353152:1 5806:1 353152:1 5806:1 353152:1 5806:1 353152:1 5806:1 353152:5 5806:1 353152:9 5806:1 353152:1 5806:1 353152:1 5806:20 353152:1 5806:5 353152:1 5806:1 353152:2 5806:1 353152:1 5806:1 353152:4 5806:1 353152:4 5806:17 353152:5 5806:1 353152:1 5806:1 353152:1 5806:1 353152:1 5806:1 353152:20 5806:1 353152:3 5806:1 353152:9	75	136	55.1471	Cryptosporidium parvum Iowa II		353152	311.466	344	6.03623e-81	172	100	5807	311.466	344	6.03623e-81	172	100
HWI-ST916:187:C26B7ACXX:5:1114:12828:98133	C	237895	144	0:31 93969:1 0:1 93969:1 0:3 93969:1 0:1 93969:1 0:21 237895:1 0:1 237895:1 0:3 237895:1 0:5 237895:1 0:1 237895:1 0:1 237895:1 0:1 237895:1 0:5 237895:1 0:1 5806:1 0:1 5806:1 0:3 5806:1 0:13 5806:1 0:1 5806:1 0:1 5806:1 0:1 5806:1	8	83	9.63855	Cryptosporidium hominis		353152	260.971	288	7.60251e-66	144	100	353151	233.921	258	1.05677e-57	138	100
HWI-ST916:187:C26B7ACXX:5:1114:12959:81351	C	5806	186	0:3 237895:1 0:5 353152:2 5806:1 353152:1 5806:143	144	153	94.1176	Cryptosporidium		353152	336.713	372	1.67172e-88	186	100	353151	325.893	360	3.02255e-85	183	99.4624	857276	208.674	230	5.8452e-50	139	83.3333
HWI-ST916:187:C26B7ACXX:5:1114:14559:80266	C	353152	177	5806:38 353152:1 5806:1 353152:32 5806:26 0:37 353152:12	45	109	41.2844	Cryptosporidium parvum Iowa II		353152	320.483	354	1.20811e-83	177	100	5807	320.483	354	1.20811e-83	177	100	353151	306.957	339	2.66103e-79	174	100
HWI-ST916:187:C26B7ACXX:5:1114:16548:18012	C	353152	164	353152:23 2759:1 353152:2 5806:1 353152:5 5806:1 353152:3 5806:1 353152:1 5806:1 353152:5 5806:2 353152:3 5806:1 353152:1 5806:1 353152:1 5806:1 353152:1 5806:1 353152:3 5806:1 353152:42 5806:1 353152:1 5806:30	68	111	61.2613	Cryptosporidium parvum Iowa II		353152	297.039	328	1.25136e-76	164	100	353151	265.48	293	7.39618e-67	157	100	857276	202.362	223	7.40271e-48	140	96.9512
HWI-ST916:187:C26B7ACXX:5:1114:16653:35728	C	237895	135	237895:1 0:9 237895:1 0:7 237895:1 0:1 237895:12 5806:1 237895:1 5806:1 237895:5 5806:1 237895:3 5806:20 237895:6 0:3 237895:1 0:5 5806:1 353152:3 5806:1 353152:9 5806:1 353152:10 5806:1	30	104	28.8462	Cryptosporidium hominis		353152	244.741	270	5.35774e-61	135	100	5807	244.741	270	5.35774e-61	135	100	353151	226.707	250	1.43768e-55	131	100
HWI-ST916:187:C26B7ACXX:5:1114:16764:37100	C	353152	183	5806:33 353152:1 5806:1 353152:1 5806:1 353152:5 5806:1 353152:1 5806:1 353152:1 5806:1 353152:3 5806:1 353152:3 5806:1 353152:3 5806:1 353152:5 5806:18 353152:3 5806:1 353152:1 5806:1 353152:11 5806:1 353152:1 5806:1 353152:9 5806:1 353152:1 5806:1 353152:1 5806:1 353152:7 5806:1 353152:11 5806:18	68	120	56.6667	Cryptosporidium parvum Iowa II		353152	331.303	366	6.96618e-87	183	100	5807	331.303	366	6.96618e-87	183	100	353151	313.269	346	1.86929e-81	179	100
HWI-ST916:187:C26B7ACXX:5:1114:3053:24504	C	237895	183	237895:12 5806:1 237895:1 5806:1 237895:1 5806:1 237895:1 5806:1 237895:1 5806:1 237895:3 5806:8 237895:15 0:3 237895:1 0:5 237895:1 0:1 237895:1 0:7 93969:1 0:1 93969:1 0:1 93969:1 0:1 93969:5 0:2 237895:1 0:1 237895:1 93969:1 237895:1 0:1 237895:1 0:1 237895:1 93969:1 0:2 237895:1 0:1 237895:3 5806:1 237895:1 5806:1 237895:1 5806:1 237895:1 5806:1 237895:5 5806:14 237895:1 5806:1 237895:3 5806:…	49	141	34.7518	Cryptosporidium hominis		353152	300.646	332	1.17965e-77	166	90.7104	353151	291.629	322	6.11073e-75	164	90.7104	857276	195.148	215	1.26174e-45	142	90.1639
HWI-ST916:187:C26B7ACXX:5:1114:5093:33085	C	237895	170	237895:8 5806:1 237895:1 5806:1 237895:5 5806:1 237895:3 5806:1 237895:1 5806:1 237895:13 5806:1 0:3 237895:1 0:1 237895:1 0:1 237895:1 0:1 237895:1 0:3 237895:1 0:30 93969:1 0:3 5806:39 353152:1 5806:1 353152:1 5806:13	28	132	21.2121	Cryptosporidium hominis		353152	307.859	340	7.24549e-80	170	100	353151	280.808	310	1.00714e-71	164	100	857276	185.23	204	5.95797e-43	141	98.2353
HWI-ST916:187:C26B7ACXX:5:1114:5614:98669	C	353152	174	5806:6 353152:5 5806:1 353152:3 5806:1 353152:1 5806:1 353152:1 5806:1 353152:7 5806:1 353152:3 5806:1 353152:1 5806:1 353152:3 5806:3 353152:1 5806:1 353152:1 5806:1 353152:1 5806:1 353152:1 5806:1 353152:11 5806:1 353152:1 5806:1 353152:1 5806:1 353152:3 5806:1 353152:3 5806:34 353152:1 5806:1 353152:3 5806:1 353152:1 5806:1 353152:3 5806:1 353152:1 5806:1 353152:3 5806:1 353152:1 5806:1 353152…	75	138	54.3478	Cryptosporidium parvum Iowa II		353152	300.646	332	1.10743e-77	166	95.4023	353151	287.12	317	2.43927e-73	163	95.4023	857276	177.115	195	3.17844e-40	138	94.8276
HWI-ST916:187:C26B7ACXX:5:1114:7154:100106	C	353152	157	5806:13 353152:5 5806:1 353152:3 5806:1 353152:1 5806:1 353152:1 5806:1 353152:22 5806:1 353152:1 5806:1 353152:5 5806:1 353152:5 5806:11 353152:1 5806:7 353152:3 5806:1 353152:3 5806:1 353152:1 5806:1 353152:1 5806:1 353152:9 5806:1 353152:7 5806:1 353152:1 5806:1 353152:1 5806:1 353152:1 5806:1 353152:1 5806:1 353152:1 5806:6	73	114	64.0351	Cryptosporidium parvum Iowa II		353152	284.415	314	7.46506e-73	157	100	353151	266.382	294	2.00316e-67	153	100
HWI-ST916:187:C26B7ACXX:5:1114:7696:74839	C	353152	172	5806:1 353152:1 5806:1 353152:2 5806:2 353152:1 5806:1 353152:1 5806:1 353152:1 5806:1 353152:2 5806:25 353152:3 5806:1 353152:1 5806:1 353152:26 5806:1 353152:2 5806:2 353152:1 5806:20 353152:3 5806:1 353152:7 5806:1 353152:7 0:14 93969:1 0:9 93969:1	58	141	41.1348	Cryptosporidium parvum Iowa II		353152	311.466	344	6.03623e-81	172	100	5807	311.466	344	6.03623e-81	172	100	353151	293.432	324	1.61974e-75	168	100
HWI-ST916:187:C26B7ACXX:5:1115:10259:72486	C	353152	186	353152:2 5806:1 353152:1 5806:58 353152:1 5806:1 353152:1 5806:1 353152:1 5806:1 353152:1 5806:1 353152:15 5806:1 353152:3 5806:1 353152:1 5806:1 353152:1 5806:1 353152:5 5806:9 353152:1 5806:1 353152:46	77	154	50	Cryptosporidium parvum Iowa II		353152	336.713	372	1.67172e-88	186	100
HWI-ST916:187:C26B7ACXX:5:1115:11698:96338	C	353152	189	0:107 353152:11 5806:1 353152:5 5806:1 353152:5 5806:1 353152:3 5806:1 353152:1 5806:23	25	52	48.0769	Cryptosporidium parvum Iowa II		353152	283.514	313	3.29464e-72	189	115.873	353151	230.314	254	1.82382e-56	149	85.1852
HWI-ST916:187:C26B7ACXX:5:1115:11988:16118	C	353152	177	0:61 353152:1 5806:1 353152:3 5806:1 353152:3 5806:1 353152:1 5806:1 353152:1 5806:1 353152:9 5806:1 353152:3 5806:7 353152:1 5806:1 353152:3 5806:1 353152:1 5806:1 353152:1 5806:1 353152:1 5806:1 353152:1 5806:1 353152:7 5806:1 353152:1 5806:1 353152:1 5806:1 353152:1 5806:1 353152:3 5806:20 353152:1	43	86	50	Cryptosporidium parvum Iowa II		353152	320.483	354	1.20811e-83	177	100	353151	300.646	332	1.1315e-77	172	99.435	857276	187.935	207	1.79616e-43	147	99.435
HWI-ST916:187:C26B7ACXX:5:1115:15551:59394	C	353152	180	353152:4 5806:1 353152:1 5806:69 353152:1 5806:1 353152:1 5806:1 353152:1 5806:1 353152:11 5806:1 353152:1 5806:1 353152:1 5806:1 353152:1 5806:1 353152:1 5806:1 353152:5 5806:2 353152:1 5806:1 353152:36 5806:4	61	146	41.7808	Cryptosporidium parvum Iowa II		353152	325.893	360	2.90165e-85	180	100	5807	325.893	360	2.90165e-85	180	100	353151	303.351	335	3.31077e-78	175	100
HWI-ST916:187:C26B7ACXX:5:1115:15734:19525	C	353152	120	5806:31 353152:1 5806:1 353152:1 5806:1 353152:1 5806:1 353152:3 5806:1 353152:3 5806:1 353152:3 5806:1 353152:1 5806:1 353152:1 5806:1 353152:3 5806:1 353152:1 5806:1 353152:3 5806:28	21	59	35.5932	Cryptosporidium parvum Iowa II		353152	217.691	240	6.31898e-53	120	100	353151	213.182	235	2.6869e-51	119	100	857276	145.556	160	3.27621e-31	104	100
HWI-ST916:187:C26B7ACXX:5:1115:15993:5902	C	353152	156	5806:17 353152:1 5806:1 353152:1 5806:1 353152:1 5806:1 353152:1 5806:1 353152:5 5806:5 353152:1 5806:1 353152:21 5806:1 353152:3 5806:1 353152:1 5806:1 353152:1 5806:60	36	109	33.0275	Cryptosporidium parvum Iowa II		353152	282.612	312	2.58403e-72	156	100	353151	269.087	297	5.6917e-68	153	100	857276	160.884	177	2.12485e-35	129	100
HWI-ST916:187:C26B7ACXX:5:1115:1781:84418	C	353152	185	5806:1 353152:1 5806:1 353152:1 5806:1 353152:1 5806:1 353152:1 5806:1 353152:1 5806:1 353152:1 5806:1 353152:1 5806:3 353152:1 5806:1 353152:1 5806:1 353152:1 5806:1 353152:1 5806:1 353152:1 5806:1 353152:1 5806:1 353152:1 5806:1 353152:1 5806:123	15	154	9.74026	Cryptosporidium parvum Iowa II		353152	334.91	370	5.79599e-88	185	100	353151	330.401	365	2.46452e-86	184	100	857276	213.182	235	4.76605e-51	158	100
HWI-ST916:187:C26B7ACXX:5:1115:18413:77451	C	353152	138	0:29 5806:3 353152:3 5806:1 353152:3 5806:1 353152:1 5806:1 353152:13 5806:1 353152:3 5806:1 353152:3 5806:45	26	79	32.9114	Cryptosporidium parvum Iowa II		353152	215.887	238	2.67816e-52	119	86.2319	353151	206.87	228	1.38732e-49	117	86.2319	857276	113.095	124	2.35135e-21	95	84.7826
HWI-ST916:187:C26B7ACXX:5:1115:18952:95596	C	353152	137	0:81 5806:4 353152:22	22	26	84.6154	Cryptosporidium parvum Iowa II		353152	248.348	274	4.48675e-62	137	100
HWI-ST916:187:C26B7ACXX:5:1115:20579:71388	C	353152	171	0:1 237895:1 0:5 5806:1 93969:1 5806:2 353152:9 5806:1 353152:25 5806:1 353152:11 5806:1 353152:1 5806:1 353152:9 5806:46 353152:3 5806:1 353152:3 5806:1 353152:3 5806:1 353152:11 5806:1 353152:1	76	140	54.2857	Cryptosporidium parvum Iowa II		353152	309.662	342	2.09136e-80	171	100	857276	156.376	172	2.91217e-34	137	100
HWI-ST916:187:C26B7ACXX:5:1115:2059:5042	C	353152	184	0:77 353152:23 5806:1 353152:3 5806:1 353152:1 5806:1 353152:3 5806:1 353152:1 5806:1 353152:1 5806:30 353152:10	42	77	54.5455	Cryptosporidium parvum Iowa II		353152	333.106	368	2.00942e-87	184	100	353151	292.53	323	6.1523e-75	175	100
HWI-ST916:187:C26B7ACXX:5:1115:2716:90162	C	353152	158	5806:1 353152:1 5806:11 353152:5 5806:1 353152:5 5806:1 353152:1 5806:1 353152:22 5806:1 353152:1 5806:1 353152:1 5806:1 353152:3 5806:1 353152:5 5806:27 353152:1 5806:1 353152:5 5806:1 353152:1 5806:1 353152:1 5806:1 353152:1 5806:1 353152:24	77	127	60.6299	Cryptosporidium parvum Iowa II		353152	286.219	316	2.15645e-73	158	100	353151	259.168	286	2.99752e-65	152	100
HWI-ST916:187:C26B7ACXX:5:1115:4087:91448	C	353152	162	5806:27 353152:5 5806:1 353152:1 5806:1 353152:1 5806:1 353152:9 5806:1 353152:3 5806:1 353152:3 5806:1 353152:1 5806:1 353152:1 5806:42 0:32	24	105	22.8571	Cryptosporidium parvum Iowa II		353152	293.432	324	1.50065e-75	162	100	353151	284.415	314	7.77354e-73	160	100	857276	242.036	267	8.30717e-60	150	99.3827
HWI-ST916:187:C26B7ACXX:5:1115:4167:29262	C	353152	181	0:51 5806:1 353152:12 5806:1 353152:20 5806:1 353152:3 5806:1 353152:5 5806:1 353152:1 5806:1 353152:1 5806:52	42	100	42	Cryptosporidium parvum Iowa II		353152	327.696	362	8.37108e-86	181	100	857276	251.053	277	1.84548e-62	164	100
HWI-ST916:187:C26B7ACXX:5:1115:6129:17369	C	353152	178	353152:5 5806:1 353152:5 5806:1 353152:11 5806:50 353152:1 5806:1 353152:1 5806:1 353152:3 5806:1 353152:1 5806:1 353152:1 5806:1 353152:1 5806:1 353152:15 5806:1 353152:1 5806:14 353152:30	70	143	48.951	Cryptosporidium parvum Iowa II		353152	322.286	356	3.48583e-84	178	100	353151	291.629	322	5.90288e-75	170	98.8764	857276	223.101	246	2.51219e-54	156	100
HWI-ST916:187:C26B7ACXX:5:1115:6358:95993	C	5806	185	0:137 5806:18	18	18	100	Cryptosporidium		353152	334.91	370	5.79599e-88	185	100	353151	321.384	355	1.27665e-83	182	100	857276	223.101	246	2.63603e-54	159	98.9189
HWI-ST916:187:C26B7ACXX:5:1115:6704:30792	C	353152	187	0:35 5806:33 353152:1 5806:1 353152:5 5806:1 353152:1 5806:1 353152:1 5806:1 353152:1 5806:1 353152:3 5806:1 353152:7 5806:1 353152:5 5806:58	24	122	19.6721	Cryptosporidium parvum Iowa II		353152	338.516	374	4.8215e-89	187	100	5807	338.516	374	4.8215e-89	187	100	857276	199.657	220	3.04808e-47	155	98.9305
HWI-ST916:187:C26B7ACXX:5:1115:8069:87406	C	353152	192	5806:1 353152:1 5806:2 353152:1 5806:1 353152:1 5806:1 353152:3 5806:1 353152:5 5806:14 353152:1 5806:1 353152:1 5806:1 353152:5 5806:1 353152:1 5806:1 353152:1 5806:1 353152:3 5806:1 353152:1 5806:1 353152:5 5806:1 353152:1 5806:1 353152:1 5806:1 353152:1 5806:11 353152:26 5806:1 353152:1 5806:1 353152:3 5806:1 353152:1 5806:55	63	161	39.1304	Cryptosporidium parvum Iowa II		353152	347.533	384	9.61588e-92	192	100	353151	329.499	364	2.5803e-86	188	100	857276	234.823	259	1.52644e-57	167	100
HWI-ST916:187:C26B7ACXX:5:1115:9673:27051	C	353152	164	5806:76 353152:1 5806:1 353152:1 5806:1 353152:15 5806:1 353152:3 5806:1 353152:1 5806:1 353152:5 5806:27	26	58	44.8276	Cryptosporidium parvum Iowa II		353152	297.039	328	1.25136e-76	164	100	857276	229.412	253	5.32561e-56	149	100
HWI-ST916:187:C26B7ACXX:5:1115:9693:23126	C	353152	178	353152:108 5806:1 353152:1 5806:1 353152:3 5806:1 353152:33	37	40	92.5	Cryptosporidium parvum Iowa II		353152	322.286	356	3.48583e-84	178	100	353151	198.755	219	1.00047e-46	144	93.8202
HWI-ST916:187:C26B7ACXX:5:1116:10383:71800	C	237895	180	5806:48 0:51 237895:1 0:1 237895:1 0:5 237895:1 0:1 237895:1 0:1 237895:1 0:7 237895:4 5806:27	9	102	8.82353	Cryptosporidium hominis		353152	325.893	360	2.90165e-85	180	100	353151	316.876	350	1.50309e-82	178	100	857276	232.118	256	4.91797e-57	158	98.8889
HWI-ST916:187:C26B7ACXX:5:1116:13564:100238	C	353152	140	353152:4 5806:1 353152:1 5806:1 353152:1 5806:78 353152:3 5806:1 353152:3 5806:1 353152:5 5806:1 353152:3 5806:1 353152:6	22	106	20.7547	Cryptosporidium parvum Iowa II		353152	253.758	280	1.08652e-63	140	100	5807	253.758	280	1.08652e-63	140	100	353151	240.233	265	2.39323e-59	137	100
HWI-ST916:187:C26B7ACXX:5:1116:14029:28341	C	353152	187	5806:76 353152:1 5806:1 353152:1 5806:1 353152:1 5806:1 353152:5 5806:1 353152:3 5806:1 353152:1 5806:1 353152:1 5806:1 353152:1 5806:1 353152:1 5806:1 353152:1 5806:1 353152:3 5806:34 353152:1 5806:1 353152:16	36	81	44.4444	Cryptosporidium parvum Iowa II		353152	338.516	374	4.8215e-89	187	100	353151	324.991	359	1.06201e-84	184	100	857276	217.691	240	1.13591e-52	159	98.9305
HWI-ST916:187:C26B7ACXX:5:1116:14321:28278	C	353152	166	0:6 237895:1 0:11 353152:1 0:3 353152:2 5806:1 353152:1 5806:1 353152:1 5806:1 353152:1 5806:1 353152:1 5806:1 353152:1 5806:1 353152:1 5806:1 353152:1 5806:3 353152:1 5806:1 353152:22 0:8 5806:1 0:1 5806:1 353152:9 0:51	42	130	32.3077	Cryptosporidium parvum Iowa II		353152	260.07	287	3.19407e-65	157	100	212.28	234	4.1583e-51	149	100.602	167.196
HWI-ST916:187:C26B7ACXX:5:1116:14673:59721	C	237895	181	237895:19 5806:1 237895:1 5806:1 237895:3 5806:12 0:13 237895:1 0:5 237895:1 0:1 237895:1 0:1 237895:1 0:3 237895:1 0:3 237895:6 0:3 237895:1 0:1 237895:1 0:3 237895:1 0:13 237895:1 0:7 237895:1 0:1 237895:1 0:1 237895:1 0:3 237895:1 0:5 237895:1 0:3 237895:1 0:3 5806:1 0:23	25	132	18.9394	Cryptosporidium hominis		353152	327.696	362	8.37108e-86	181	100	353151	285.317	315	8.94574e-73	172	100
HWI-ST916:187:C26B7ACXX:5:1116:14844:5750	C	353152	157	5806:100 353152:1 5806:1 353152:21 5806:1 353152:1 5806:1 353152:1	24	27	88.8889	Cryptosporidium parvum Iowa II		353152	284.415	314	7.46506e-73	157	100	353151	270.89	299	1.64429e-68	154	100	857276	194.247	214	1.03858e-45	137	100
HWI-ST916:187:C26B7ACXX:5:1116:1542:42615	C	353152	188	5806:82 353152:1 5806:1 353152:3 5806:1 353152:5 5806:1 353152:3 0:38 353152:1 5806:1 353152:3 5806:1 353152:17	33	76	43.4211	Cryptosporidium parvum Iowa II		353152	340.32	376	1.39053e-89	188	100	353151	326.794	361	3.06285e-85	185	100	857276	255.561	282	4.54969e-64	168	98.9362
HWI-ST916:187:C26B7ACXX:5:1116:15897:98493	C	353152	183	5806:1 353152:1 5806:1 353152:1 5806:1 353152:1 5806:76 353152:1 5806:1 353152:3 5806:1 353152:1 5806:1 353152:1 5806:1 353152:11 5806:1 353152:9 5806:4 0:3 5806:1 0:3 5806:1 0:1 5806:1 0:1 5806:1 0:7 353152:1 0:1 353152:1 0:3 353152:1 0:1 353152:1 0:1 353152:1 0:1 353152:5	39	152	25.6579	Cryptosporidium parvum Iowa II		353152	326.794	361	2.9621e-85	182	100	5807	326.794	361	2.9621e-85	182	100	353151	308.761	341	7.94841e-80	178	100
HWI-ST916:187:C26B7ACXX:5:1116:16038:92899	C	353152	176	353152:2 5806:1 353152:1 5806:1 353152:7 5806:1 353152:3 5806:1 353152:3 5806:1 353152:3 5806:1 353152:1 5806:36 353152:3 5806:2 353152:3 5806:2 353152:1 5806:1 353152:5 5806:7 353152:1 5806:59	31	144	21.5278	Cryptosporidium parvum Iowa II		353152	318.679	352	4.1868e-83	176	100	5807	318.679	352	4.1868e-83	176	100	353151	309.662	342	2.16882e-80	174	100
HWI-ST916:187:C26B7ACXX:5:1116:17483:100125	C	353152	180	353152:1 5806:1 353152:1 5806:1 353152:1 5806:1 353152:5 5806:1 353152:3 5806:1 353152:1 5806:1 353152:1 5806:1 353152:5 5806:89 353152:5 5806:1 353152:7 5806:1 353152:7 0:15	36	149	24.1611	Cryptosporidium parvum Iowa II		353152	325.893	360	2.90165e-85	180	100	353151	312.367	345	6.3913e-81	177	100	857276	208.674	230	5.6114e-50	151	97.2222
HWI-ST916:187:C26B7ACXX:5:1116:18564:47043	C	353152	186	5806:85 353152:1 5806:1 353152:1 5806:12 353152:3 5806:1 353152:7 5806:1 353152:1 5806:1 353152:3 5806:1 353152:7 5806:1 353152:1 5806:1 353152:3 5806:14 353152:1 5806:1 353152:1 5806:1 353152:5 5806:1 353152:1	35	71	49.2958	Cryptosporidium parvum Iowa II		353152	336.713	372	1.67172e-88	186	100	353151	323.188	357	3.68222e-84	183	100	857276	238.429	263	1.20479e-58	160	96.2366
HWI-ST916:187:C26B7ACXX:5:1116:19186:81006	C	353152	153	353152:2 5806:1 353152:9 5806:1 353152:3 5806:1 353152:3 5806:1 353152:5 5806:1 353152:3 5806:93	23	121	19.0083	Cryptosporidium parvum Iowa II		353152	277.202	306	1.07129e-70	153	100	857276	182.525	201	6.33747e-42	132	100
HWI-ST916:187:C26B7ACXX:5:1116:19798:10082	C	353152	187	5806:34 353152:1 5806:1 353152:7 5806:1 353152:1 5806:1 353152:1 5806:1 353152:1 0:36 5806:1 353152:1 5806:3 353152:1 5806:48 353152:1 5806:1 353152:1 5806:1 353152:1 5806:1 353152:1 5806:1 353152:1 5806:1 353152:3 5806:1 353152:4	25	123	20.3252	Cryptosporidium parvum Iowa II		353152	338.516	374	4.8215e-89	187	100	353151	324.991	359	1.06201e-84	184	100	857276	257.365	284	1.29493e-64	169	100
HWI-ST916:187:C26B7ACXX:5:1116:2677:23441	C	353152	180	5806:74 353152:5 5806:1 353152:1 5806:1 353152:5 5806:1 353152:3 5806:1 353152:5 5806:1 353152:1 5806:1 353152:1 5806:1 353152:1 5806:1 353152:1 5806:23 0:22	23	76	30.2632	Cryptosporidium parvum Iowa II		353152	325.893	360	2.90165e-85	180	100	857276	199.657	220	2.90678e-47	146	94.4444
HWI-ST916:187:C26B7ACXX:5:1116:4400:31683	C	237895	110	5806:19 237895:3 0:1 237895:1 0:1 237895:1 0:1 237895:1 0:29 5806:1 353152:5 5806:17	6	61	9.83607	Cryptosporidium hominis		353152	199.657	220	1.51428e-47	110	100	353151	190.64	210	7.84418e-45	108	100
HWI-ST916:187:C26B7ACXX:5:1116:6694:88058	C	353152	151	5806:1 353152:4 5806:1 353152:1 5806:1 353152:1 5806:1 353152:1 5806:1 353152:1 5806:1 353152:1 5806:1 353152:1 5806:104	10	120	8.33333	Cryptosporidium parvum Iowa II		353152	273.595	302	1.28279e-69	151	100	5807	273.595	302	1.28279e-69	151	100
HWI-ST916:187:C26B7ACXX:5:1201:10024:44713	C	5806	186	353152:1 0:115 5806:34 353152:5 5806:1	35	155	22.5806	Cryptosporidium		353152	336.713	372	1.67172e-88	186	100
HWI-ST916:187:C26B7ACXX:5:1201:13244:97895	C	353152	187	5806:1 353152:1 5806:1 353152:1 5806:12 353152:1 5806:1 353152:1 5806:1 353152:1 5806:1 353152:3 5806:1 353152:7 5806:1 353152:11 5806:1 353152:1 5806:110	27	156	17.3077	Cryptosporidium parvum Iowa II		353152	331.303	366	7.15574e-87	183	97.861	857276	245.643	271	8.17191e-61	164	97.861
HWI-ST916:187:C26B7ACXX:5:1201:13885:9069	C	353152	179	5806:33 353152:1 5806:1 353152:1 5806:1 353152:1 5806:1 353152:27 5806:1 353152:1 5806:1 353152:1 5806:1 353152:3 5806:1 353152:1 5806:4 353152:1 5806:1 353152:3 5806:1 353152:7 5806:1 353152:7 5806:1 353152:1 5806:1 353152:7 5806:1 353152:2 5806:1 353152:1 5806:1 353152:9 5806:1 353152:3 5806:1 353152:3 5806:1 353152:1 5806:1 353152:10 5806:1 353152:1	92	116	79.3103	Cryptosporidium parvum Iowa II		353152	324.089	358	1.00574e-84	179	100
HWI-ST916:187:C26B7ACXX:5:1201:14242:5422	C	353152	188	5806:54 353152:1 5806:1 353152:1 5806:1 353152:5 5806:1 353152:1 5806:1 353152:1 5806:1 353152:15 5806:1 353152:1 5806:6 353152:1 5806:1 353152:3 5806:1 353152:1 5806:1 353152:1 5806:11 353152:1 5806:1 353152:1 5806:1 353152:12 5806:1 353152:1 5806:1 353152:1 5806:1 353152:1 5806:1 353152:7 5806:1 353152:14 5806:1 353152:1	70	104	67.3077	Cryptosporidium parvum Iowa II		353152	340.32	376	1.39053e-89	188	100	353151	313.269	346	1.93287e-81	182	100
HWI-ST916:187:C26B7ACXX:5:1201:18278:17751	C	353152	181	5806:128 353152:1 5806:1 353152:7 5806:1 353152:1 5806:1 353152:1 5806:1 353152:9	19	23	82.6087	Cryptosporidium parvum Iowa II		353152	327.696	362	8.37108e-86	181	100	353151	318.679	352	4.33633e-83	179	100	857276	190.64	210	1.5162e-44	141	91.1602
HWI-ST916:187:C26B7ACXX:5:1201:21255:63398	C	353152	175	353152:8 5806:1 353152:7 5806:1 353152:3 5806:1 353152:1 5806:1 353152:5 5806:1 353152:1 5806:4 353152:1 5806:3 353152:1 5806:16 353152:1 5806:1 353152:2 5806:1 353152:1 5806:1 353152:2 5806:81	25	137	18.2482	Cryptosporidium parvum Iowa II		353152	316.876	350	1.4509e-82	175	100	353151	303.351	335	3.19582e-78	172	100	857276	199.657	220	2.80585e-47	149	100
HWI-ST916:187:C26B7ACXX:5:1201:7018:83238	C	237895	160	0:1 237895:13 0:9 237895:1 0:1 237895:1 0:1 237895:1 0:3 5806:1 0:3 5806:1 0:3 5806:1 0:5 237895:2 0:3 237895:1 0:1 237895:1 0:3 237895:1 0:1 237895:1 0:5 237895:1 0:11 237895:1 0:1 237895:24 5806:5 353152:3 5806:1 353152:1 5806:1 353152:1 5806:1 353152:1 5806:1 353152:3 5806:1 353152:5 5806:1 353152:3	48	129	37.2093	Cryptosporidium hominis		353152	288.022	318	6.27962e-74	159	99.375	5807	288.022	318	6.27962e-74	159	99.375	353151	274.497	303	1.38318e-69	156	99.375
HWI-ST916:187:C26B7ACXX:5:1201:7025:83221	C	237895	160	237895:14 0:9 237895:1 0:1 237895:1 0:1 237895:1 0:3 5806:1 0:3 5806:1 0:3 5806:1 0:5 237895:2 0:3 237895:1 0:1 237895:1 0:3 237895:1 0:1 237895:1 0:5 237895:1 0:11 237895:1 0:1 237895:24 5806:5 353152:3 5806:1 353152:1 5806:1 353152:1 5806:1 353152:1 5806:1 353152:3 5806:1 353152:5 5806:1 353152:3	35	116	30.1724	Cryptosporidium hominis		353152	289.825	320	1.79914e-74	160	100	5807	289.825	320	1.79914e-74	160	100	353151	276.3	305	3.96287e-70	157	100
HWI-ST916:187:C26B7ACXX:5:1201:7824:80756	C	353152	180	5806:20 353152:1 5806:1 353152:1 5806:1 353152:1 5806:2 353152:1 5806:1 353152:1 5806:1 353152:6 5806:68 0:14 93969:1 0:7 93969:1 0:1 93969:1 0:1 93969:1 0:5 93969:4 5806:4 353152:3 5806:1 353152:1	15	130	11.5385	Cryptosporidium parvum Iowa II		353152	325.893	360	2.90165e-85	180	100	353151	316.876	350	1.50309e-82	178	100	857276	224.002	247	2.54757e-54	155	97.7778
HWI-ST916:187:C26B7ACXX:5:1202:11843:2689	C	353152	180	353152:2 5806:1 353152:5 5806:31 353152:1 5806:1 353152:5 5806:1 353152:73 5806:1 353152:1 5806:1 353152:3 5806:1 353152:1 5806:1 353152:1 5806:9 353152:5 5806:1 353152:1 5806:1 353152:1 5806:1 353152:1	98	148	66.2162	Cryptosporidium parvum Iowa II		353152	325.893	360	2.90165e-85	180	100	353151	269.988	298	1.95684e-68	168	100
HWI-ST916:187:C26B7ACXX:5:1202:12106:23500	C	353152	125	5806:11 353152:2 5806:1 353152:1 5806:1 353152:5 5806:1 353152:1 5806:1 353152:17 5806:1 353152:5 5806:2 353152:1 5806:34 353152:3 5806:1 353152:1 5806:1 353152:5	41	84	48.8095	Cryptosporidium parvum Iowa II		353152	226.707	250	1.29246e-55	125	100	5807	226.707	250	1.29246e-55	125	100
HWI-ST916:187:C26B7ACXX:5:1202:12238:92628	C	353152	184	353152:8 5806:1 353152:3 5806:1 353152:1 5806:1 353152:5 5806:29 353152:36 5806:1 353152:1 5806:1 353152:5 5806:61	51	146	34.9315	Cryptosporidium parvum Iowa II		353152	333.106	368	2.00942e-87	184	100
HWI-ST916:187:C26B7ACXX:5:1202:15967:44526	C	353152	106	353152:1 5806:1 353152:1 5806:1 353152:1 5806:1 353152:1 5806:1 353152:1 5806:1 353152:1 5806:1 353152:5 5806:1 353152:1 5806:1 353152:3 5806:1 353152:1 5806:1 353152:1 5806:1 353152:1 5806:47	17	75	22.6667	Cryptosporidium parvum Iowa II		353152	192.443	212	2.12753e-45	106	100	353151	187.935	207	9.04651e-44	105	100
HWI-ST916:187:C26B7ACXX:5:1202:17146:64629	C	237895	181	5806:108 237895:2 5806:14 237895:21 0:1 237895:1 0:1 237895:1 0:2	25	43	58.1395	Cryptosporidium hominis		353152	327.696	362	8.37108e-86	181	100	353151	319.581	353	4.33633e-83	179	100	857276	242.036	267	9.55984e-60	162	100
HWI-ST916:187:C26B7ACXX:5:1202:19784:17929	C	353152	167	5806:48 353152:21 5806:1 353152:3 5806:1 353152:1 5806:1 353152:12 5806:1 353152:19 5806:1 353152:3 5806:1 353152:24	83	89	93.2584	Cryptosporidium parvum Iowa II		353152	302.449	334	3.01189e-78	167	100	353151	288.924	319	6.63412e-74	164	100
HWI-ST916:187:C26B7ACXX:5:1203:12256:98795	C	353152	161	5806:50 353152:1 5806:1 353152:1 5806:1 353152:1 5806:1 353152:3 5806:1 353152:1 5806:1 353152:1 5806:1 353152:7 5806:1 353152:1 5806:1 353152:1 5806:1 353152:3 5806:1 353152:1 5806:43 353152:5 5806:1 353152:1	27	81	33.3333	Cryptosporidium parvum Iowa II		353152	291.629	322	5.1962e-75	161	100	353151	282.612	312	2.6917e-72	159	100	857276	174.41	192	1.00488e-39	135	100
HWI-ST916:187:C26B7ACXX:5:1203:12491:2906	C	93969	182	0:29 93969:1 0:1 93969:1 0:1 93969:1 0:5 93969:1 0:5 93969:1 0:1 93969:1 0:1 93969:1 0:1 93969:2 0:32 93969:1 0:1 93969:8 0:5 93969:1 0:1 93969:1 0:1 93969:1 0:1 93969:1 0:1 93969:1 0:40 93969:1 0:1 93969:1	25	123	20.3252	Cryptosporidium meleagridis		353152	329.499	364	2.4149e-86	182	100	353151	324.991	359	1.02684e-84	181	100	857276	212.28	234	4.67009e-51	153	97.2527
HWI-ST916:187:C26B7ACXX:5:1203:13887:24533	C	353152	184	5806:21 353152:1 5806:1 353152:1 5806:1 353152:3 5806:2 353152:1 5806:11 353152:10 5806:1 353152:2 5806:1 353152:2 5806:4 353152:1 5806:3 353152:3 5806:3 353152:1 5806:21 0:37 5806:23	25	133	18.797	Cryptosporidium parvum Iowa II		353152	333.106	368	2.00942e-87	184	100	353151	324.089	358	1.04091e-84	182	100	857276	254.66	281	1.54621e-63	166	99.4565
HWI-ST916:187:C26B7ACXX:5:1203:18668:50453	C	353152	153	353152:14 5806:1 353152:5 5806:29 353152:3 0:71	8	109	7.33945	Cryptosporidium parvum Iowa II		353152	277.202	306	1.07129e-70	153	100	353151	250.151	276	1.48911e-62	147	100
HWI-ST916:187:C26B7ACXX:5:1203:5260:16834	C	353152	190	0:9 353152:3 5806:1 353152:1 5806:1 353152:7 5806:1 353152:17 5806:1 353152:9 5806:67 237895:3 5806:1 237895:2 0:7 93969:1 0:3 93969:1 0:3 93969:1 0:10 93969:1 0:1 93969:1 0:8	37	151	24.5033	Cryptosporidium parvum Iowa II		353152	343.926	380	1.15644e-90	190	100	353151	334.91	370	5.99049e-88	188	100
HWI-ST916:187:C26B7ACXX:5:1203:6263:20068	C	353152	192	353152:20 5806:1 353152:11 5806:1 353152:5 5806:80 353152:2 5806:20 353152:2 5806:1 353152:5 5806:14	25	142	17.6056	Cryptosporidium parvum Iowa II		353152	347.533	384	9.61588e-92	192	100	353151	334.008	369	2.11804e-87	189	100	857276	253.758	280	1.62979e-63	170	98.9583
HWI-ST916:187:C26B7ACXX:5:1203:8627:42456	C	353152	169	5806:71 353152:3 5806:1 353152:7 5806:1 353152:1 5806:1 353152:17 5806:1 353152:1 5806:1 353152:1 5806:1 353152:1 5806:1 353152:1 5806:29	32	68	47.0588	Cryptosporidium parvum Iowa II		353152	306.056	338	2.51005e-79	169	100	353151	297.039	328	1.30024e-76	167	100
HWI-ST916:187:C26B7ACXX:5:1204:15486:89367	C	353152	172	353152:1 5806:1 353152:2 5806:1 353152:1 5806:3 353152:2 5806:16 353152:3 5806:1 353152:5 5806:1 353152:24 5806:1 353152:1 5806:1 353152:5 5806:1 353152:5 5806:23 353152:11 5806:1 353152:1 5806:1 353152:5 5806:1 353152:3 5806:1 353152:3 5806:1 353152:3 5806:8 353152:3 5806:1 353152:1	78	141	55.3191	Cryptosporidium parvum Iowa II		353152	311.466	344	6.03623e-81	172	100	237895	284.415	314	8.39049e-73	163	97.093	353151	284.415	314	8.39049e-73	163	97.093
HWI-ST916:187:C26B7ACXX:5:1204:16887:77134	C	353152	153	0:14 5806:65 353152:9 5806:1 353152:3 5806:1 353152:3 5806:1 353152:1 5806:1 353152:1 5806:1 353152:1 5806:1 353152:1 5806:1 353152:1 5806:1 353152:3 5806:7 353152:1 5806:1 353152:3 5806:1	27	109	24.7706	Cryptosporidium parvum Iowa II		353152	277.202	306	1.07129e-70	153	100	353151	268.185	296	5.54941e-68	151	100	857276	134.736	148	8.25062e-28	110	87.5817
HWI-ST916:187:C26B7ACXX:5:1204:16941:100040	C	353152	192	353152:20 5806:1 353152:49 0:1 353152:1 0:3 353152:1 0:1 353152:1 0:31 353152:53	105	142	73.9437	Cryptosporidium parvum Iowa II		353152	270.89	299	2.11991e-68	175	100	353151	234.823	259	1.52644e-57	167	100
HWI-ST916:187:C26B7ACXX:5:1204:19108:35769	C	353152	181	353152:3 5806:1 353152:1 5806:1 353152:1 5806:33 353152:9 5806:1 353152:1 5806:1 353152:36 5806:4 353152:2 5806:18 353152:1 5806:1 353152:3 5806:1 353152:5 5806:1 353152:1 5806:1 353152:25	85	148	57.4324	Cryptosporidium parvum Iowa II		353152	327.696	362	8.37108e-86	181	100	353151	287.12	317	2.563e-73	172	100
HWI-ST916:187:C26B7ACXX:5:1204:19224:62948	C	353152	163	0:2 237895:1 0:2 353152:3 5806:1 353152:1 5806:1 353152:3 5806:1 353152:1 5806:1 353152:1 5806:1 353152:10 5806:1 353152:11 5806:1 353152:1 5806:1 353152:1 5806:1 353152:5 5806:7 353152:1 5806:1 353152:3 5806:1 353152:5 5806:1 353152:5 5806:1 353152:5 5806:1 353152:1 5806:1 353152:5 5806:44	62	131	47.3282	Cryptosporidium parvum Iowa II		353152	295.235	326	4.33354e-76	163	100
HWI-ST916:187:C26B7ACXX:5:1204:2688:3313	C	5806	160	0:22 353152:1 0:1 353152:1 0:12 353152:1 0:75 93969:1 0:1 93969:1 0:11 5806:3	3	108	2.77778	Cryptosporidium		353152	254.66	281	1.29547e-63	145	92.5	248.348	274	5.50848e-62	153	101.875	222.199
HWI-ST916:187:C26B7ACXX:5:1204:4043:31793	C	353152	141	5806:41 353152:3 5806:1 353152:1 5806:1 353152:1 5806:1 353152:15 5806:1 353152:5 5806:1 353152:1 5806:5 353152:7 5806:1 353152:1 5806:1 353152:7 5806:1 353152:3 5806:1 353152:1 5806:1 353152:5 5806:1 353152:1 5806:3	51	70	72.8571	Cryptosporidium parvum Iowa II		353152	255.561	282	3.14288e-64	141	100	353151	246.544	272	1.62805e-61	139	100	196.952	217	2.58211e-46	128	100
HWI-ST916:187:C26B7ACXX:5:1204:7595:17735	C	353152	191	5806:1 353152:1 5806:1 353152:23 5806:1 353152:3 5806:1 353152:36 5806:1 353152:1 5806:1 353152:5 5806:1 353152:1 5806:84	70	160	43.75	Cryptosporidium parvum Iowa II		353152	345.73	382	3.33476e-91	191	100	5807	345.73	382	3.33476e-91	191	100	857276	187.935	207	1.9745e-43	156	100
HWI-ST916:187:C26B7ACXX:5:1205:13550:12777	C	353152	150	0:54 353152:20 5806:1 353152:7 5806:1 353152:1 5806:1 353152:7 5806:28	35	66	53.0303	Cryptosporidium parvum Iowa II		353152	271.792	300	4.43843e-69	150	100	857276	204.165	225	1.88894e-48	135	100
HWI-ST916:187:C26B7ACXX:5:1205:14094:42900	C	237895	170	0:112 237895:1 0:1 237895:1 0:11 237895:4 5806:1 237895:9	15	28	53.5714	Cryptosporidium hominis		353152	307.859	340	7.24549e-80	170	100	353151	213.182	235	4.28625e-51	149	100
HWI-ST916:187:C26B7ACXX:5:1205:15797:95775	C	353152	160	5806:17 353152:3 5806:1 353152:3 5806:1 353152:1 5806:1 353152:7 5806:1 353152:3 5806:1 353152:9 5806:3 353152:7 5806:1 353152:1 5806:1 353152:1 5806:1 353152:1 5806:1 353152:3 5806:1 353152:1 5806:19 353152:3 5806:1 353152:3 5806:1 353152:1 5806:1 353152:1 5806:1 353152:1 0:28	49	113	43.3628	Cryptosporidium parvum Iowa II		353152	289.825	320	1.79914e-74	160	100	353151	267.283	295	2.05282e-67	155	100
HWI-ST916:187:C26B7ACXX:5:1205:18325:79201	C	353152	170	237895:1 93969:1 0:2 237895:1 93969:5 5806:1 93969:7 5806:1 93969:1 5806:1 0:1 93969:1 0:3 93969:1 0:1 5806:1 0:1 237895:1 0:3 237895:1 0:3 237895:1 0:3 237895:1 0:1 237895:1 0:3 5806:1 353152:1 5806:1 353152:1 5806:17 353152:1 5806:1 353152:1 5806:1 353152:5 5806:1 353152:3 5806:1 353152:3 5806:1 353152:1 5806:1 353152:5 5806:1 353152:1 5806:1 353152:3 5806:40	25	139	17.9856	Cryptosporidium parvum Iowa II		353152	307.859	340	7.24549e-80	170	100	353151	294.334	325	1.59592e-75	167	100	857276	226.707	250	1.94595e-55	149	97.0588
HWI-ST916:187:C26B7ACXX:5:1205:20774:69433	C	353152	184	353152:2 5806:13 353152:1 0:36 5806:48 353152:1 5806:1 353152:3 5806:1 353152:3 5806:1 353152:3 5806:1 353152:17 5806:1 353152:10 5806:1 353152:1 5806:1 353152:1 5806:1 353152:3 5806:1 353152:3	46	152	30.2632	Cryptosporidium parvum Iowa II		353152	333.106	368	2.00942e-87	184	100	353151	306.957	339	2.79314e-79	177	98.913	857276	180.721	199	2.79808e-41	150	99.4565
HWI-ST916:187:C26B7ACXX:5:1205:2209:46586	C	5806	192	0:36 5806:24 2759:1 5806:1 2759:1 5806:99	124	126	98.4127	Cryptosporidium		353152	343.025	379	4.08878e-90	191	100	353151	338.516	374	4.98115e-89	190	100	857276	285.317	315	9.62438e-73	177	98.9583
HWI-ST916:187:C26B7ACXX:5:1205:2490:25211	C	353152	145	5806:1 353152:1 5806:1 353152:55 5806:1 353152:1 5806:2 0:7 93969:1 0:7 93969:1 0:1 93969:1 0:1 93969:1 0:3 93969:1 0:1 93969:1 0:3 93969:14 0:1 93969:1 0:3 93969:1 0:4	57	114	50	Cryptosporidium parvum Iowa II		353152	262.775	290	2.19833e-66	145	100	857276	120.309	132	1.69306e-23	106	91.0345
HWI-ST916:187:C26B7ACXX:5:1205:2774:82620	C	353152	174	5806:2 353152:1 5806:1 353152:4 5806:1 353152:4 5806:26 353152:2 5806:1 353152:2 5806:1 353152:1 5806:1 353152:1 5806:1 353152:1 5806:1 353152:1 5806:2 353152:1 5806:7 353152:35 5806:1 353152:3 5806:1 353152:1 5806:1 353152:1 5806:2 353152:1 5806:27 353152:5 5806:1 353152:1 5806:1 353152:1	66	142	46.4789	Cryptosporidium parvum Iowa II		353152	315.072	348	5.0277e-82	174	100	5807	315.072	348	5.0277e-82	174	100	353151	283.514	313	2.97163e-72	167	100
HWI-ST916:187:C26B7ACXX:5:1205:5498:93183	C	353152	186	0:55 93969:2 0:1 93969:1 0:3 93969:1 0:3 93969:1 0:1 93969:1 5806:12 353152:3 5806:1 353152:1 5806:1 353152:1 5806:1 353152:1 5806:1 353152:1 5806:1 353152:9 5806:1 353152:4 5806:1 353152:4 5806:44	24	101	23.7624	Cryptosporidium parvum Iowa II		353152	336.713	372	1.67172e-88	186	100	353151	327.696	362	8.65974e-86	184	100	857276	232.118	256	5.12288e-57	165	101.613
HWI-ST916:187:C26B7ACXX:5:1205:7721:52126	C	353152	167	5806:1 353152:5 5806:1 353152:1 5806:1 353152:3 5806:2 353152:1 5806:1 353152:3 5806:1 353152:5 5806:1 353152:9 5806:1 353152:1 5806:1 353152:1 5806:1 353152:1 5806:1 353152:1 5806:1 353152:1 5806:20 353152:3 5806:1 353152:1 5806:1 353152:3 5806:1 353152:1 5806:1 353152:1 5806:1 353152:5 5806:1 353152:1 5806:1 353152:1 5806:1 353152:5 5806:1 353152:1 5806:41	54	136	39.7059	Cryptosporidium parvum Iowa II		353152	302.449	334	3.01189e-78	167	100
HWI-ST916:187:C26B7ACXX:5:1206:10108:14814	C	353152	187	353152:8 5806:1 353152:1 5806:121 353152:7 5806:1 353152:1 5806:1 353152:1 5806:3 353152:6 5806:6	16	149	10.7383	Cryptosporidium parvum Iowa II		353152	338.516	374	4.8215e-89	187	100	353151	324.991	359	1.06201e-84	184	100	857276	239.331	264	3.47478e-59	165	100
HWI-ST916:187:C26B7ACXX:5:1206:12222:83150	C	353152	190	0:36 5806:44 353152:5 5806:1 353152:3 5806:1 353152:1 5806:1 353152:5 5806:1 353152:2 5806:1 353152:1 5806:58	17	124	13.7097	Cryptosporidium parvum Iowa II		353152	343.926	380	1.15644e-90	190	100	353151	330.401	365	2.54722e-86	187	100
HWI-ST916:187:C26B7ACXX:5:1206:14583:42246	C	353152	127	353152:4 5806:1 353152:1 5806:91	1	93	1.07527	Cryptosporidium parvum Iowa II		353152	230.314	254	1.08476e-56	127	100
HWI-ST916:187:C26B7ACXX:5:1206:20625:2033	C	353152	180	A:1 5806:3 353152:37 5806:1 353152:1 5806:1 353152:3 5806:1 353152:1 5806:1 353152:1 5806:1 353152:1 5806:1 353152:1 5806:5 353152:5 5806:1 353152:1 5806:1 353152:1 5806:1 353152:1 5806:1 353152:5 5806:1 353152:3 5806:1 353152:1 5806:1 353152:1 5806:1 353152:1 5806:1 353152:1 0:61	65	149	43.6242	Cryptosporidium parvum Iowa II		353152	271.792	300	5.60644e-69	150	83.3333
HWI-ST916:187:C26B7ACXX:5:1206:3833:5316	C	237895	190	0:110 237895:1 0:3 237895:1 0:1 237895:1 0:1 237895:1 0:1 237895:1 0:5 237895:1 0:1 237895:32	38	50	76	Cryptosporidium hominis		353152	343.926	380	1.15644e-90	190	100
HWI-ST916:187:C26B7ACXX:5:1206:5040:21774	C	353152	143	5806:49 353152:1 5806:1 353152:7 5806:1 353152:1 5806:1 353152:1 5806:1 353152:3 5806:1 353152:3 5806:1 353152:1 5806:1 353152:1 5806:1 353152:1 5806:1 353152:3 5806:13 353152:5 5806:1 353152:13 5806:1	40	64	62.5	Cryptosporidium parvum Iowa II		353152	259.168	286	2.62897e-65	143	100	857276	154.573	170	8.05629e-34	118	97.9021
HWI-ST916:187:C26B7ACXX:5:1206:5323:69179	C	353152	186	5806:21 353152:11 5806:1 353152:1 5806:1 353152:7 5806:1 353152:1 5806:1 353152:7 5806:55 353152:1 5806:1 353152:3 5806:1 353152:11 5806:1 353152:11 5806:1 353152:1 5806:11 353152:1 5806:1 353152:5	60	135	44.4444	Cryptosporidium parvum Iowa II		353152	336.713	372	1.67172e-88	186	100	353151	323.188	357	3.68222e-84	183	100
HWI-ST916:187:C26B7ACXX:5:1206:5856:18107	C	353152	165	353152:4 5806:1 353152:3 5806:1 353152:19 5806:1 353152:1 5806:1 353152:5 5806:1 353152:3 5806:1 237895:10 0:1 237895:1 0:82	31	131	23.6641	Cryptosporidium parvum Iowa II		353152	298.842	330	3.61321e-77	165	100	353151	271.792	300	5.02244e-69	159	100	857276	181.623	200	6.98747e-42	139	100
HWI-ST916:187:C26B7ACXX:5:1206:7117:32858	C	353152	181	5806:50 0:84 353152:2 5806:1 353152:1 5806:1 353152:3 5806:1 353152:1 5806:1 353152:1 5806:1 353152:4	12	101	11.8812	Cryptosporidium parvum Iowa II		353152	327.696	362	8.37108e-86	181	100	353151	323.188	357	3.55948e-84	180	100	857276	224.002	247	2.56526e-54	158	100
HWI-ST916:187:C26B7ACXX:5:1206:7944:39106	C	353152	133	5806:32 353152:7 5806:1 353152:5 5806:1 353152:9 5806:1 353152:7 5806:40	28	71	39.4366	Cryptosporidium parvum Iowa II		353152	241.134	266	6.3952e-60	133	100	353151	236.626	261	2.71931e-58	132	100	857276	169	186	3.31572e-38	117	100
HWI-ST916:187:C26B7ACXX:5:1206:8106:87897	C	353152	166	0:55 5806:67 353152:1 5806:1 353152:1 5806:1 353152:1 5806:1 353152:1 5806:1 353152:1 5806:1 353152:1 5806:1 353152:1 5806:1	7	81	8.64198	Cryptosporidium parvum Iowa II		353152	300.646	332	1.04323e-77	166	100	353151	296.137	327	4.43591e-76	165	100	857276	228.511	252	5.40882e-56	150	100
HWI-ST916:187:C26B7ACXX:5:1206:9379:58291	C	353152	135	5806:12 353152:1 5806:1 353152:1 5806:1 353152:1 5806:1 353152:1 5806:1 353152:1 5806:1 353152:1 5806:1 353152:1 5806:1 353152:2 0:36 353152:1 5806:1 353152:1 5806:1 353152:1 5806:1 353152:1 5806:34	13	93	13.9785	Cryptosporidium parvum Iowa II		353152	244.741	270	5.35774e-61	135	100	353151	226.707	250	1.43768e-55	131	100
HWI-ST916:187:C26B7ACXX:5:1207:10573:15515	C	237895	154	0:65 5806:1 0:3 237895:1 0:1 237895:2 5806:1 237895:2 0:3 5806:1 0:1 5806:1 0:1 237895:1 0:3 237895:1 0:1 237895:1 0:34	8	59	13.5593	Cryptosporidium hominis		353152	279.005	308	3.09553e-71	154	100
HWI-ST916:187:C26B7ACXX:5:1207:11466:46380	C	353152	148	5806:20 0:59 353152:5 5806:5 353152:3 5806:1 353152:1 5806:1 353152:3 5806:1 353152:1 5806:1 353152:7 5806:1 353152:7 5806:1 353152:1	28	98	28.5714	Cryptosporidium parvum Iowa II		353152	268.185	296	5.31226e-68	148	100	353151	206.87	228	1.52333e-49	133	100	857276	147.359	162	1.25153e-31	121	100
HWI-ST916:187:C26B7ACXX:5:1207:11776:54471	C	353152	170	353152:28 0:70 353152:3 5806:1 353152:1 5806:1 353152:12 5806:1 353152:1 5806:1 353152:1 5806:1 353152:3 5806:1 353152:15	36	112	32.1429	Cryptosporidium parvum Iowa II		353152	307.859	340	7.24549e-80	170	100	353151	271.792	300	5.21711e-69	162	100
HWI-ST916:187:C26B7ACXX:5:1207:12434:34054	C	353152	174	5806:1 353152:5 5806:1 353152:1 5806:24 353152:9 5806:1 353152:28 5806:1 353152:3 5806:1 353152:1 5806:1 353152:11 5806:1 353152:3 5806:1 353152:9 5806:1 353152:5 5806:1 353152:7 5806:1 353152:1 5806:1 353152:9 5806:5 353152:5 5806:1 353152:1 5806:1 353152:1 5806:1 353152:1	100	143	69.9301	Cryptosporidium parvum Iowa II		353152	315.072	348	5.0277e-82	174	100	857276	142.851	157	6.55703e-30	123	87.3563
HWI-ST916:187:C26B7ACXX:5:1207:13046:57718	C	353152	187	0:13 5806:1 0:1 5806:1 0:1 5806:1 0:1 5806:1 0:3 5806:1 0:1 237895:1 0:7 237895:1 0:1 237895:1 0:1 5806:1 237895:9 5806:1 237895:9 0:1 5806:1 0:1 5806:1 0:1 5806:1 0:13 93969:1 0:1 93969:1 0:7 93969:1 0:1 93969:3 5806:2 353152:3 5806:1 353152:3 5806:1 353152:3 5806:1 353152:11 5806:1 353152:40	60	144	41.6667	Cryptosporidium parvum Iowa II		353152	338.516	374	4.8215e-89	187	100	5807	338.516	374	4.8215e-89	187	100	353151	311.466	344	6.70199e-81	181	100
HWI-ST916:187:C26B7ACXX:5:1207:15771:22246	C	93969	179	0:49 93969:35 5806:65	35	100	35	Cryptosporidium meleagridis		353152	324.089	358	1.00574e-84	179	100
HWI-ST916:187:C26B7ACXX:5:1207:1620:90618	C	353152	192	5806:13 353152:1 5806:1 353152:1 5806:1 353152:1 5806:1 353152:1 5806:1 353152:1 5806:2 353152:6 5806:1 353152:1 5806:1 353152:1 5806:1 353152:3 5806:1 353152:1 5806:1 353152:3 5806:57 353152:1 5806:1 353152:1 5806:1 353152:3 5806:1 353152:1 5806:1 353152:1 5806:1 353152:1 5806:1 353152:1 5806:1 353152:1 5806:1 353152:3 5806:40	33	149	22.1477	Cryptosporidium parvum Iowa II		353152	347.533	384	9.61588e-92	192	100	353151	338.516	374	4.98115e-89	190	100	857276	217.691	240	1.17353e-52	162	98.9583
HWI-ST916:187:C26B7ACXX:5:1207:1805:45803	C	353152	137	5806:1 353152:1 5806:1 353152:5 5806:94 0:5	6	106	5.66038	Cryptosporidium parvum Iowa II		353152	248.348	274	4.48675e-62	137	100	353151	243.839	269	1.90781e-60	136	100	857276	168.098	185	1.20503e-37	112	91.2409
HWI-ST916:187:C26B7ACXX:5:1207:19019:35249	C	353152	190	5806:1 353152:3 5806:1 353152:10 5806:1 353152:9 5806:1 353152:1 5806:1 353152:13 5806:1 353152:15 5806:1 353152:7 5806:1 353152:3 5806:17 353152:3 5806:1 353152:1 5806:1 353152:3 5806:1 353152:1 5806:1 353152:1 5806:1 353152:5 5806:1 353152:7 5806:1 353152:1 5806:1 353152:3 5806:8 353152:33	119	159	74.8428	Cryptosporidium parvum Iowa II		353152	343.926	380	1.15644e-90	190	100	353151	303.351	335	3.54069e-78	181	100
HWI-ST916:187:C26B7ACXX:5:1207:19254:17123	C	93969	178	353152:9 5806:1 353152:22 0:44 93969:1 0:5 93969:1 0:3 93969:32 0:1 93969:1 0:5 93969:1 0:1 93969:1 0:1 93969:1 0:1 93969:1 0:9 93969:1 0:3 93969:1 0:2	41	139	29.4964	Cryptosporidium meleagridis		353152	317.778	351	1.48221e-82	177	100	353151	289.825	320	2.06031e-74	173	101.685
HWI-ST916:187:C26B7ACXX:5:1207:2576:14320	C	93969	180	0:30 93969:1 0:3 93969:1 0:1 93969:1 0:1 93969:1 0:1 93969:1 0:1 93969:10 0:1 93969:1 0:51 237561:1 0:12 93969:1 0:3 93969:1 0:1 93969:1 0:1 93969:11 0:5 93969:1 0:7	31	120	25.8333	Cryptosporidium meleagridis		353152	325.893	360	2.90165e-85	180	100	353151	303.351	335	3.31077e-78	175	100
HWI-ST916:187:C26B7ACXX:5:1207:2721:54684	C	353152	165	353152:17 5806:1 353152:1 5806:1 353152:1 5806:1 353152:3 0:36 5806:74	5	118	4.23729	Cryptosporidium parvum Iowa II		353152	298.842	330	3.61321e-77	165	100	353151	285.317	315	7.95862e-73	162	100	857276	204.165	225	2.13748e-48	144	100
HWI-ST916:187:C26B7ACXX:5:1207:3692:80641	C	353152	166	5806:22 353152:1 5806:1 353152:1 5806:6 353152:4 5806:1 353152:2 5806:2 353152:1 5806:1 353152:5 5806:1 353152:1 5806:1 353152:1 5806:1 353152:1 5806:1 353152:13 5806:1 353152:1 5806:1 353152:1 5806:26 353152:5 5806:1 353152:1 5806:1 353152:9 5806:1 353152:3 5806:1 353152:1 5806:1 353152:1 5806:1 353152:5 5806:8	57	114	50	Cryptosporidium parvum Iowa II		353152	300.646	332	1.04323e-77	166	100	353151	287.12	317	2.29786e-73	163	100	857276	192.443	212	3.89462e-45	142	100
HWI-ST916:187:C26B7ACXX:5:1207:4943:14115	C	353152	160	5806:38 353152:7 5806:1 353152:1 5806:1 353152:1 5806:1 353152:7 5806:1 353152:1 5806:1 353152:1 5806:1 353152:8 5806:1 353152:3 5806:1 353152:1 5806:1 353152:5 5806:1 353152:3 5806:1 353152:1 5806:1 353152:1 5806:1 353152:3 5806:1 353152:1 5806:10 353152:3 5806:1 353152:1 5806:10 353152:2 5806:1 353152:3 5806:1 353152:2	55	92	59.7826	Cryptosporidium parvum Iowa II		353152	289.825	320	1.79914e-74	160	100	857276	156.376	172	2.67489e-34	134	101.875
HWI-ST916:187:C26B7ACXX:5:1207:5598:61055	C	353152	178	353152:1 5806:1 353152:1 5806:1 353152:1 5806:1 353152:9 5806:1 353152:1 5806:1 353152:1 5806:1 353152:1 5806:1 353152:1 5806:1 353152:5 5806:1 353152:1 5806:1 353152:1 5806:1 353152:1 5806:1 353152:1 5806:1 353152:9 5806:1 353152:1 5806:1 353152:5 5806:26 353152:1 5806:1 353152:1 5806:1 353152:5 5806:1 353152:1 5806:1 353152:1 5806:1 353152:3 5806:1 353152:1 5806:1 353152:12 5806:1 353152:1 5806…	87	147	59.1837	Cryptosporidium parvum Iowa II		353152	322.286	356	3.48583e-84	178	100	857276	189.738	209	5.18258e-44	148	99.4382
HWI-ST916:187:C26B7ACXX:5:1207:6471:68720	C	353152	155	353152:2 5806:1 353152:1 237895:1 0:21 353151:1 0:1 353151:1 0:1 353151:1 0:1 237895:1 0:1 237895:1 0:1 237895:1 0:1 237895:1 353151:1 5806:3 353152:5 5806:1 353152:5 5806:1 353152:5 5806:1 353152:1 5806:1 353152:12 5806:1 353152:5 5806:1 353152:9 5806:1 353152:3 5806:30	46	123	37.3984	Cryptosporidium parvum Iowa II		353152	280.808	310	8.94399e-72	155	100	857276	149.163	164	3.80981e-32	118	91.6129
HWI-ST916:187:C26B7ACXX:5:1207:8616:86892	C	353152	176	5806:20 237895:1 5806:1 237895:2 0:1 237895:1 0:3 237895:1 0:1 5806:1 0:3 5806:1 0:1 5806:1 0:18 5806:1 353152:20 5806:1 353152:3 5806:1 353152:9 5806:55	32	126	25.3968	Cryptosporidium parvum Iowa II		353152	318.679	352	4.1868e-83	176	100	353151	305.154	337	9.22204e-79	173	100	857276	201.46	222	8.09672e-48	150	100
HWI-ST916:187:C26B7ACXX:5:1207:9789:7849	C	353152	181	5806:1 353152:3 5806:1 353152:14 5806:1 353152:7 5806:1 353152:3 5806:1 353152:9 5806:110	36	150	24	Cryptosporidium parvum Iowa II		353152	327.696	362	8.37108e-86	181	100	5807	327.696	362	8.37108e-86	181	100
HWI-ST916:187:C26B7ACXX:5:1208:11682:86577	C	353152	179	5806:1 353152:38 5806:1 353152:5 5806:1 353152:5 5806:1 353152:1 5806:32 353152:1 5806:1 353152:1 5806:1 353152:3 5806:1 353152:13 5806:1 353152:11 0:2 237895:1 0:3 93969:1 0:13 93969:1 0:9 5806:1	78	148	52.7027	Cryptosporidium parvum Iowa II		353152	324.089	358	1.00574e-84	179	100	5807	324.089	358	1.00574e-84	179	100	353151	279.005	308	3.75136e-71	169	100
HWI-ST916:187:C26B7ACXX:5:1208:12974:4052	C	353152	164	5806:1 353152:3 5806:1 353152:33 5806:2 353152:1 5806:1 353152:15 5806:1 353152:14 5806:1 353152:1 5806:35 353152:3 5806:1 353152:5 5806:1 353152:1 5806:1 353152:1 5806:1 353152:11	88	133	66.1654	Cryptosporidium parvum Iowa II		353152	297.039	328	1.25136e-76	164	100	5807	297.039	328	1.25136e-76	164	100	353151	265.48	293	7.39618e-67	157	100
HWI-ST916:187:C26B7ACXX:5:1208:13285:27451	C	353152	183	353152:1 5806:1 353152:3 5806:1 353152:1 5806:1 353152:3 5806:1 353152:1 5806:1 353152:5 5806:1 353152:1 5806:1 353152:1 5806:1 353152:1 5806:43 353152:4 5806:1 353152:5 5806:1 353152:3 5806:1 353152:1 5806:2 353152:40 5806:1 353152:1 5806:1 353152:5 5806:1 353152:1 5806:1 353152:16	92	152	60.5263	Cryptosporidium parvum Iowa II		353152	331.303	366	6.96618e-87	183	100	353151	308.761	341	7.94841e-80	178	100	857276	173.508	191	4.12466e-39	130	83.6066
HWI-ST916:187:C26B7ACXX:5:1208:18774:74479	C	353152	142	5806:1 353152:1 5806:1 353152:1 5806:1 353152:4 5806:1 353152:1 5806:1 353152:1 5806:1 353152:1 5806:1 353152:1 5806:1 353152:7 5806:1 353152:1 5806:1 353152:1 5806:1 353152:1 5806:1 353152:1 5806:1 353152:5 5806:30 353152:1 5806:1 353152:1 5806:1 353152:3 5806:1 353152:1 5806:1 353152:1 5806:1 353152:9 5806:1 353152:3 5806:1 353152:1 5806:1 353152:1 5806:1 353152:1 5806:12	48	111	43.2432	Cryptosporidium parvum Iowa II		353152	257.365	284	9.09024e-65	142	100
HWI-ST916:187:C26B7ACXX:5:1208:20857:89363	C	353152	172	5806:33 353152:1 5806:1 353152:1 5806:1 353152:3 5806:1 353152:1 5806:1 353152:3 5806:1 353152:7 5806:1 353152:1 5806:1 353152:1 5806:1 353152:1 5806:1 353152:1 5806:1 353152:1 5806:78	21	109	19.2661	Cryptosporidium parvum Iowa II		353152	311.466	344	6.03623e-81	172	100	857276	224.002	247	2.40604e-54	152	99.4186
HWI-ST916:187:C26B7ACXX:5:1208:4264:65371	C	93969	188	93969:45 0:3 93969:1 0:9 93969:1 0:99	2	113	1.76991	Cryptosporidium meleagridis		353152	340.32	376	1.39053e-89	188	100	353151	331.303	366	7.20313e-87	186	100
HWI-ST916:187:C26B7ACXX:5:1208:6944:22513	C	353152	189	0:28 93969:1 0:2 237895:1 5806:1 237895:2 5806:5 353152:5 5806:1 353152:1 5806:1 353152:1 5806:1 353152:3 5806:1 353152:3 5806:1 353152:1 5806:1 353152:1 5806:1 353152:1 5806:1 353152:1 5806:1 353152:5 5806:88	22	131	16.7939	Cryptosporidium parvum Iowa II		353152	342.123	378	4.01015e-90	189	100	353151	324.991	359	1.07607e-84	184	98.9418
HWI-ST916:187:C26B7ACXX:5:1208:6993:86502	C	353152	189	353152:2 5806:1 353152:3 5806:46 0:36 5806:21 353152:2 5806:1 353152:1 5806:1 353152:2 5806:6 353152:6 5806:1 353152:3 5806:1 353152:1 5806:1 353152:1 5806:1 353152:22	41	157	26.1146	Cryptosporidium parvum Iowa II		353152	342.123	378	4.01015e-90	189	100
HWI-ST916:187:C26B7ACXX:5:1208:8543:85673	C	353152	139	5806:62 353152:1 5806:1 353152:1 5806:1 353152:1 5806:1 353152:1 5806:1 353152:1 5806:1 353152:1 5806:1 353152:1 5806:1 353152:3 5806:1 353152:3 5806:1 353152:1 5806:1 353152:1 5806:1 353152:3 5806:1 353152:1 5806:16	19	47	40.4255	Cryptosporidium parvum Iowa II		353152	251.955	278	3.75588e-63	139	100	857276	185.23	204	4.57964e-43	123	98.5612
HWI-ST916:187:C26B7ACXX:5:1209:10410:76136	C	353152	184	353152:5 5806:34 0:47 353152:6 5806:62	6	149	4.02685	Cryptosporidium parvum Iowa II		353152	333.106	368	2.00942e-87	184	100	353151	319.581	353	4.42605e-83	181	100
HWI-ST916:187:C26B7ACXX:5:1209:12634:52015	C	353152	184	353152:4 5806:1 353152:1 5806:1 353152:3 5806:34 353152:3 5806:1 353152:3 5806:1 353152:1 5806:1 353152:17 5806:1 353152:3 5806:1 353152:1 5806:1 353152:1 5806:1 353152:5 5806:26 353152:1 5806:1 353152:1 5806:1 353152:1 5806:1 353152:1 5806:1 353152:35	77	150	51.3333	Cryptosporidium parvum Iowa II		353152	333.106	368	2.00942e-87	184	100
HWI-ST916:187:C26B7ACXX:5:1209:14591:50440	C	353152	181	0:15 5806:20 353152:1 5806:1 353152:1 5806:1 353152:3 5806:1 353152:23 5806:1 353152:25 5806:1 353152:1 5806:1 353152:1 5806:1 353152:3 5806:51	58	136	42.6471	Cryptosporidium parvum Iowa II		353152	327.696	362	8.37108e-86	181	100	353151	309.662	342	2.24627e-80	177	100	857276	246.544	272	2.24826e-61	163	100
HWI-ST916:187:C26B7ACXX:5:1209:14852:31689	C	353152	181	5806:33 353152:5 5806:1 353152:5 5806:1 353152:1 5806:1 353152:3 5806:1 353152:5 5806:1 353152:3 5806:1 353152:3 5806:87	25	118	21.1864	Cryptosporidium parvum Iowa II		353152	327.696	362	8.37108e-86	181	100	353151	323.188	357	3.55948e-84	180	100	857276	208.674	230	5.65036e-50	154	99.4475
HWI-ST916:187:C26B7ACXX:5:1209:15714:66378	C	353151	188	0:87 353151:27 0:1 353151:1 0:1 353151:1 0:28 353151:1 0:1 353151:1 0:1 353151:8	39	71	54.9296	Cryptosporidium hominis TU502		353152	340.32	376	1.39053e-89	188	100	353151	331.303	366	7.20313e-87	186	100	857276	313.269	346	1.93287e-81	182	100
HWI-ST916:187:C26B7ACXX:5:1209:17058:83496	C	353152	154	353151:1 0:1 353151:1 0:1 353151:1 0:1 353151:1 0:1 353151:1 0:5 353151:1 0:1 353151:1 0:1 353151:1 0:7 353151:1 237895:1 353151:1 237895:1 353151:1 237895:15 0:1 237895:1 0:1 237895:1 0:4 5806:1 353152:2 5806:2 353152:1 5806:4 353152:2 5806:4 353152:1 5806:1 353152:21 5806:1 353152:13 5806:1 353152:16	56	123	45.5285	Cryptosporidium parvum Iowa II		353152	279.005	308	3.09553e-71	154	100	353151	256.463	283	3.53199e-64	149	100
HWI-ST916:187:C26B7ACXX:5:1209:1791:81120	C	353152	190	5806:1 353152:7 5806:1 353152:7 5806:1 353152:1 5806:1 0:93 5806:1 353152:13 5806:34	28	159	17.6101	Cryptosporidium parvum Iowa II		353152	343.926	380	1.15644e-90	190	100
HWI-ST916:187:C26B7ACXX:5:1209:18390:45195	C	353152	179	5806:1 353152:9 5806:1 353152:1 5806:1 353152:1 5806:2 353152:1 5806:3 353152:7 5806:1 353152:1 5806:1 353152:1 5806:1 353152:9 5806:1 353152:1 5806:1 353152:1 5806:1 353152:5 5806:17 353152:7 5806:1 353152:5 5806:1 353152:17 5806:45 353152:3 5806:1 353152:1	70	148	47.2973	Cryptosporidium parvum Iowa II		353152	324.089	358	1.00574e-84	179	100	857276	162.688	179	7.25463e-36	142	98.8827
HWI-ST916:187:C26B7ACXX:5:1209:1870:92043	C	353152	152	0:32 93969:1 0:22 353152:2 5806:37 353152:9 5806:1 353152:1 5806:1 353152:5 5806:1 353152:3 5806:1 353152:1 5806:1 353152:1 5806:1 353152:1 5806:1	23	90	25.5556	Cryptosporidium parvum Iowa II		353152	275.398	304	3.70721e-70	152	100	353151	248.348	274	5.1531e-62	146	100
HWI-ST916:187:C26B7ACXX:5:1209:19147:91150	C	353152	175	353152:8 5806:1 353152:7 5806:1 353152:1 5806:1 353152:3 5806:1 353152:3 5806:9 0:36 353152:7 5806:1 353152:1 5806:1 353152:9 5806:1 353152:7 5806:11 353152:5 5806:1 353152:1 5806:1 353152:1 5806:1 353152:1 5806:1 353152:5 5806:1 353152:1 5806:1 353152:1 5806:1 353152:3 5806:1 353152:5 5806:5	61	137	44.5255	Cryptosporidium parvum Iowa II		353152	316.876	350	1.4509e-82	175	100	353151	303.351	335	3.19582e-78	172	100	857276	231.216	255	1.65694e-56	156	100
HWI-ST916:187:C26B7ACXX:5:1209:19585:49560	C	353152	181	353152:3 5806:1 353152:1 5806:1 353152:24 5806:1 353152:1 5806:1 353152:5 5806:10 353152:1 5806:9 353152:5 5806:1 353152:1 5806:1 353152:1 5806:1 353152:1 5806:1 353152:1 5806:1 353152:1 5806:1 353152:1 5806:1 353152:3 5806:30 353152:9 5806:1 353152:3 5806:1 353152:5 5806:1 353152:1 5806:1 353152:7 5806:1 353152:1 5806:2 353152:1 5806:1 353152:1 5806:1 353152:5	79	148	53.3784	Cryptosporidium parvum Iowa II		353152	327.696	362	8.37108e-86	181	100	5807	327.696	362	8.37108e-86	181	100	857276	169.901	187	4.9565e-38	143	97.2376
HWI-ST916:187:C26B7ACXX:5:1209:20005:74245	C	353152	184	5806:3 353152:7 5806:1 353152:1 5806:1 353152:1 5806:1 353152:1 5806:1 353152:6 0:37 5806:94	16	151	10.596	Cryptosporidium parvum Iowa II		353152	333.106	368	2.00942e-87	184	100	353151	328.598	363	8.54428e-86	183	100	857276	213.182	235	4.73406e-51	155	97.8261
HWI-ST916:187:C26B7ACXX:5:1209:6058:77790	C	353152	182	0:48 93969:1 0:17 93969:1 0:9 5806:7 353152:11 5806:1 353152:1 5806:1 353152:13 5806:1 353152:1 5806:1 353152:1 5806:38	27	104	25.9615	Cryptosporidium parvum Iowa II		353152	329.499	364	2.4149e-86	182	100	857276	225.806	249	7.40028e-55	159	100
HWI-ST916:187:C26B7ACXX:5:1209:6329:85531	C	353152	153	353152:2 5806:1 353152:1 5806:20 353152:48 5806:1 353152:7 5806:10 353152:1 0:32	57	121	47.1074	Cryptosporidium parvum Iowa II		353152	277.202	306	1.07129e-70	153	100	5807	277.202	306	1.07129e-70	153	100	353151	255.561	282	3.50206e-64	147	98.6928
HWI-ST916:187:C26B7ACXX:5:1209:6703:21428	C	353152	182	0:14 353152:138	138	138	100	Cryptosporidium parvum Iowa II		353152	329.499	364	2.4149e-86	182	100	353151	186.132	205	6.49152e-43	149	98.9011
HWI-ST916:187:C26B7ACXX:5:1209:8918:72374	C	353152	188	5806:11 353152:3 5806:1 353152:1 5806:1 353152:1 5806:1 353152:1 5806:1 353152:1 5806:1 353152:1 5806:4 353152:1 5806:2 353152:1 5806:1 353152:1 5806:1 353152:5 5806:1 353152:1 5806:38 353152:1 5806:1 353152:1 5806:1 353152:3 5806:1 353152:17 5806:1 353152:1 5806:1 353152:1 5806:1 353152:1 5806:47	42	147	28.5714	Cryptosporidium parvum Iowa II		353152	340.32	376	1.39053e-89	188	100	353151	326.794	361	3.06285e-85	185	100	857276	209.575	231	5.92314e-50	159	100
HWI-ST916:187:C26B7ACXX:5:1210:10037:69393	C	5806	185	0:17 353152:4 5806:134	134	138	97.1014	Cryptosporidium		353152	334.91	370	5.79599e-88	185	100	353151	330.401	365	2.46452e-86	184	100	857276	217.691	240	1.12087e-52	159	100
HWI-ST916:187:C26B7ACXX:5:1210:11177:96799	C	353152	145	5806:11 353152:1 5806:1 353152:1 5806:1 353152:1 5806:1 353152:1 5806:5 353152:3 5806:1 353152:1 5806:1 353152:11 5806:1 353152:3 5806:1 353152:7 5806:1 353152:1 5806:59 353152:2	32	104	30.7692	Cryptosporidium parvum Iowa II		353152	262.775	290	2.19833e-66	145	100	857276	196.05	216	2.68047e-46	129	98.6207	441375	132.932	146	2.68284e-27	115	98.6207
HWI-ST916:187:C26B7ACXX:5:1210:11513:49660	C	93969	158	93969:1 0:3 93969:28 0:48 5806:19 353152:3 5806:1 353152:1 5806:1 353152:1 5806:1 353152:5 5806:1 353152:3 5806:1 353152:3 5806:1 353152:1 5806:1 353152:1 5806:1 353152:3	28	127	22.0472	Cryptosporidium meleagridis		353152	286.219	316	2.15645e-73	158	100	353151	281.71	311	9.16947e-72	157	100
HWI-ST916:187:C26B7ACXX:5:1210:11817:5312	C	353152	187	353152:3 5806:1 353152:39 0:108 353152:6	45	154	29.2208	Cryptosporidium parvum Iowa II		353152	338.516	374	4.8215e-89	187	100	5807	334.008	369	2.05015e-87	186	100	353151	243.839	269	2.85228e-60	154	89.3048
HWI-ST916:187:C26B7ACXX:5:1210:12961:58206	C	5806	136	5806:10 0:78 5806:12 353152:3 5806:2 353152:1	14	96	14.5833	Cryptosporidium		353152	246.544	272	1.55052e-61	136	100	353151	237.528	262	8.03191e-59	134	100	857276	165.393	182	4.16431e-37	118	100
HWI-ST916:187:C26B7ACXX:5:1210:13119:20281	C	353152	148	353152:14 5806:1 353152:1 5806:1 353152:5 5806:1 353152:3 5806:92	9	104	8.65385	Cryptosporidium parvum Iowa II		353152	268.185	296	5.31226e-68	148	100	353151	259.168	286	2.75182e-65	146	100	857276	156.376	172	2.41603e-34	122	98.6486
HWI-ST916:187:C26B7ACXX:5:1210:13891:55127	C	353152	165	0:17 5806:1 353152:2 5806:1 353152:7 5806:1 353152:3 5806:1 353152:5 5806:1 353152:1 5806:1 353152:1 5806:1 353152:10 5806:1 353152:3 5806:1 353152:3 5806:1 353152:1 5806:1 353152:3 5806:1 353152:1 5806:1 353152:5 5806:60	45	118	38.1356	Cryptosporidium parvum Iowa II		353152	298.842	330	3.61321e-77	165	100	5807	298.842	330	3.61321e-77	165	100	353151	280.808	310	9.69559e-72	161	100
HWI-ST916:187:C26B7ACXX:5:1210:13963:69009	C	353152	165	353152:4 5806:1 353152:1 5806:1 353152:1 5806:1 353152:1 5806:1 353152:1 5806:2 353152:1 5806:1 353152:1 5806:7 353152:1 5806:1 353152:3 5806:1 353152:1 5806:1 353152:1 5806:1 353152:12 5806:1 353152:11 0:1 353152:1 0:1 353152:4 0:1 353152:1 0:1 353152:41 5806:26	82	131	62.5954	Cryptosporidium parvum Iowa II		353152	249.25	275	5.7306e-62	145	90.9091	234.823	259	1.26225e-57	149	98.1818	208.674
HWI-ST916:187:C26B7ACXX:5:1210:17614:45287	C	237895	176	5806:38 237895:4 0:1 237895:1 0:1 237895:1 0:3 237895:1 0:1 237895:1 0:3 237895:1 0:7 237895:1 0:7 237895:1 0:1 237895:1 5806:72	12	108	11.1111	Cryptosporidium hominis		353152	318.679	352	4.1868e-83	176	100	353151	314.171	347	1.78027e-81	175	100	857276	237.528	262	1.12447e-58	158	100
HWI-ST916:187:C26B7ACXX:5:1210:17927:82283	C	353152	153	353152:7 5806:1 353152:1 5806:1 353152:7 5806:1 353152:1 5806:1 353152:3 5806:1 353152:1 5806:1 353152:3 5806:94	16	116	13.7931	Cryptosporidium parvum Iowa II		353152	277.202	306	1.07129e-70	153	100	353151	272.693	301	4.55523e-69	152	100	857276	155.474	171	8.80922e-34	126	100
HWI-ST916:187:C26B7ACXX:5:1210:18128:57578	C	353152	187	353152:2 5806:1 353152:3 5806:1 353152:5 5806:1 353152:1 5806:49 353152:3 5806:1 353152:1 5806:1 353152:7 5806:1 353152:5 5806:1 353152:3 5806:1 353152:1 5806:1 353152:3 5806:1 353152:1 5806:22 353152:1 5806:1 353152:2 5806:1 353152:2 5806:34	38	155	24.5161	Cryptosporidium parvum Iowa II		353152	338.516	374	4.8215e-89	187	100
HWI-ST916:187:C26B7ACXX:5:1210:18562:69433	C	353152	185	5806:60 353152:5 5806:1 353152:3 5806:1 353152:3 5806:1 353152:3 5806:1 353152:1 5806:1 353152:3 5806:1 353152:1 5806:1 353152:1 5806:1 353152:1 5806:1 353152:1 5806:64	22	95	23.1579	Cryptosporidium parvum Iowa II		353152	334.91	370	5.79599e-88	185	100	5807	334.91	370	5.79599e-88	185	100	353151	330.401	365	2.46452e-86	184	100
HWI-ST916:187:C26B7ACXX:5:1210:20174:23006	C	237895	192	353152:1 5806:1 353152:1 5806:1 353152:1 0:36 5806:96 237895:9 5806:1 237895:1 5806:1 237895:1 5806:1 237895:1 5806:1 237895:9	21	161	13.0435	Cryptosporidium hominis		353152	347.533	384	9.61588e-92	192	100	353151	343.025	379	4.08878e-90	191	100
HWI-ST916:187:C26B7ACXX:5:1210:20326:95116	C	353152	156	5806:50 353152:9 5806:1 353152:11 5806:1 353152:3 5806:1 353152:1 5806:1 353152:3 5806:24 353152:1 5806:1 353152:1 5806:1 353152:9 5806:1 353152:3 5806:1 353152:1 5806:1 353152:1	43	76	56.5789	Cryptosporidium parvum Iowa II		353152	282.612	312	2.58403e-72	156	100	5807	282.612	312	2.58403e-72	156	100	857276	163.589	180	1.74418e-36	130	100
HWI-ST916:187:C26B7ACXX:5:1210:5200:39164	C	353152	142	353152:29 5806:1 353152:3 5806:1 353152:1 5806:1 353152:3 5806:1 353152:1 5806:1 353152:1 5806:1 353152:1 5806:32 353152:3 5806:1 353152:1 5806:1 353152:3 5806:1 353152:1 5806:1 353152:1 5806:1 353152:21	40	83	48.1928	Cryptosporidium parvum Iowa II		353152	257.365	284	9.09024e-65	142	100	226.707	250	1.53934e-55	134	98.5915	174.41
HWI-ST916:187:C26B7ACXX:5:1210:6668:68691	C	353152	191	5806:3 353152:11 5806:1 353152:1 5806:1 353152:7 5806:1 353152:1 5806:1 353152:1 5806:1 353152:1 5806:1 353152:3 5806:1 353152:1 5806:1 353152:1 5806:11 0:37 5806:7 353152:6 5806:1 353152:3 5806:1 353152:1 5806:1 353152:1 5806:1 353152:1 5806:1 353152:1 5806:1 353152:1 5806:13 353152:2 5806:1 353152:2 5806:2 353152:1 5806:1 353152:1 5806:1 353152:1 5806:2 353152:2 5806:19	50	158	31.6456	Cryptosporidium parvum Iowa II		353152	345.73	382	3.33476e-91	191	100	5807	345.73	382	3.33476e-91	191	100	353151	318.679	352	4.63539e-83	185	100
HWI-ST916:187:C26B7ACXX:5:1210:6922:30038	C	353152	174	5806:30 353152:3 5806:1 353152:1 5806:2 353152:2 5806:1 353152:1 5806:2 353152:3 5806:98	10	114	8.77193	Cryptosporidium parvum Iowa II		353152	315.072	348	5.0277e-82	174	100	353151	310.564	343	2.13783e-80	173	100
HWI-ST916:187:C26B7ACXX:5:1210:7158:64801	C	353152	192	5806:4 353152:4 5806:1 353152:5 5806:1 353152:3 5806:1 353152:1 5806:5 353152:1 5806:1 353152:1 5806:1 353152:1 5806:1 353152:1 5806:1 353152:1 5806:1 353152:27 5806:39 237895:26 5806:1 237895:5 5806:1 237895:1 5806:1 0:1 93969:1 0:1 93969:1 0:1 93969:4 5806:1 93969:1 5806:1 93969:1 5806:1 93969:5 5806:1 93969:5 5806:1	45	158	28.481	Cryptosporidium parvum Iowa II		353152	347.533	384	9.61588e-92	192	100	353151	320.483	354	1.33663e-83	186	100
HWI-ST916:187:C26B7ACXX:5:1210:7888:81705	C	353152	191	0:32 353152:58 5806:51 353152:1 5806:1 353152:3 5806:1 353152:3 5806:1 353152:1 5806:1 353152:5 5806:1 353152:1 5806:1	72	129	55.814	Cryptosporidium parvum Iowa II		353152	345.73	382	3.33476e-91	191	100	857276	213.182	235	4.95797e-51	161	99.4764
HWI-ST916:187:C26B7ACXX:5:1210:8402:6328	C	353152	190	353152:5 5806:101 353152:1 5806:1 353152:3 5806:1 353152:5 5806:1 353152:1 5806:1 353152:17 5806:1 353152:1 5806:1 353152:1 5806:1 353152:1 5806:1 353152:1 5806:1 353152:3 5806:11	34	155	21.9355	Cryptosporidium parvum Iowa II		353152	343.926	380	1.15644e-90	190	100	353151	325.893	360	3.10315e-85	186	100	857276	218.592	241	1.15848e-52	161	98.9474
HWI-ST916:187:C26B7ACXX:5:1211:10387:41607	C	353152	180	353152:7 5806:1 353152:1 5806:1 353152:3 5806:1 353152:1 5806:1 353152:7 5806:1 353152:3 5806:1 353152:1 5806:1 353152:11 5806:1 353152:1 5806:1 353152:1 5806:1 353152:1 5806:1 353152:3 5806:1 353152:1 5806:1 353152:1 5806:73 353152:3 5806:1 353152:1 5806:1 353152:1 5806:1 353152:1 5806:1 353152:1 5806:1 353152:9 5806:1	51	143	35.6643	Cryptosporidium parvum Iowa II		353152	325.893	360	2.90165e-85	180	100	5807	325.893	360	2.90165e-85	180	100
HWI-ST916:187:C26B7ACXX:5:1211:10770:79023	C	93969	168	353152:4 5806:1 353152:5 5806:1 353152:1 5806:1 353152:1 0:9 93969:1 0:1 93969:1 0:1 93969:1 0:1 93969:1 0:1 93969:1 0:3 93969:1 0:1 93969:1 0:3 93969:1 0:5 93969:1 0:7 93969:11 0:1 93969:1 0:1 93969:1 0:3 93969:1 0:1 93969:1 0:1 93969:1 0:1 93969:1 0:58	26	134	19.403	Cryptosporidium meleagridis		353152	304.252	336	8.69507e-79	168	100	857276	169	186	4.51212e-38	138	100
HWI-ST916:187:C26B7ACXX:5:1211:11268:25540	C	5806	176	5806:122 353152:1 5806:23	23	24	95.8333	Cryptosporidium		353152	318.679	352	4.1868e-83	176	100	353151	309.662	342	2.16882e-80	174	100	857276	192.443	212	4.1942e-45	148	100
HWI-ST916:187:C26B7ACXX:5:1211:11545:78766	C	353152	174	0:36 353152:3 5806:1 353152:3 5806:8 353152:3 5806:1 353152:1 5806:1 353152:5 5806:1 353152:5 5806:1 353152:1 5806:1 353152:3 5806:1 353152:1 5806:1 353152:12 5806:1 353152:1 5806:1 353152:5 5806:1 353152:3 5806:1 353152:1 5806:1 353152:1 5806:1 353152:1 5806:1 353152:1 5806:35	50	108	46.2963	Cryptosporidium parvum Iowa II		353152	315.072	348	5.0277e-82	174	100	353151	301.547	333	1.10743e-77	171	100	857276	206.87	228	1.87696e-49	147	97.1264
HWI-ST916:187:C26B7ACXX:5:1211:11708:36605	C	5806	179	5806:15 353152:2 5806:6 0:72 1223556:1 0:53	6	134	4.47761	Cryptosporidium		353152	292.53	323	5.94445e-75	172	100	353151	260.07	287	3.51348e-65	164	99.4413
HWI-ST916:187:C26B7ACXX:5:1211:12443:16181	C	353152	182	0:90 93969:1 0:12 93969:1 0:24 353152:15 5806:9	15	62	24.1935	Cryptosporidium parvum Iowa II		353152	329.499	364	2.4149e-86	182	100	5807	324.991	359	1.02684e-84	181	100	353151	315.974	349	5.31916e-82	179	100
HWI-ST916:187:C26B7ACXX:5:1211:13513:56044	C	353152	177	5806:1 353152:5 5806:1 353152:1 5806:1 353152:1 5806:1 353152:3 5806:1 353152:9 5806:1 353152:3 5806:9 353152:3 5806:7 353152:3 5806:2 353152:1 5806:2 353152:1 5806:2 353152:1 5806:88	31	146	21.2329	Cryptosporidium parvum Iowa II		353152	259.168	286	3.46434e-65	143	80.791	353151	254.66	281	1.47308e-63	142	80.791
HWI-ST916:187:C26B7ACXX:5:1211:15244:79592	C	353152	158	353152:10 5806:1 353152:1 5806:1 353152:3 5806:1 353152:1 5806:7 353152:5 5806:1 353152:7 5806:1 353152:3 5806:1 353152:3 5806:1 353152:55 0:26	78	118	66.1017	Cryptosporidium parvum Iowa II		353152	286.219	316	2.15645e-73	158	100	857276	178.918	197	8.05056e-41	133	98.7342
HWI-ST916:187:C26B7ACXX:5:1211:17673:7283	C	353152	189	5806:5 353152:1 5806:1 353152:1 5806:1 353152:1 5806:1 353152:1 5806:11 353152:22 5806:1 353152:6 5806:1 353152:3 5806:1 353152:3 5806:1 353152:1 5806:1 353152:5 5806:1 353152:5 5806:1 353152:1 5806:1 353152:3 5806:8 2759:1 5806:32 0:37 353152:1	54	154	35.0649	Cryptosporidium parvum Iowa II		353152	342.123	378	4.01015e-90	189	100	353151	324.089	358	1.07607e-84	185	100
HWI-ST916:187:C26B7ACXX:5:1211:18857:10220	C	237895	183	0:1 237895:1 0:1 237895:3 5806:2 237895:32 5806:95 0:18	36	152	23.6842	Cryptosporidium hominis		353152	331.303	366	6.96618e-87	183	100	857276	227.609	251	2.13474e-55	160	100
HWI-ST916:187:C26B7ACXX:5:1211:19754:8888	C	353152	192	0:28 353152:6 5806:1 353152:3 5806:1 353152:13 5806:1 353152:3 5806:19 353152:1 5806:1 353152:3 5806:1 353152:7 5806:1 353152:3 5806:1 353152:13 5806:1 353152:7 5806:1 353152:3 5806:1 353152:1 5806:1 353152:1 5806:1 353152:5 5806:34	69	134	51.4925	Cryptosporidium parvum Iowa II		353152	347.533	384	9.61588e-92	192	100	5807	347.533	384	9.61588e-92	192	100	353151	320.483	354	1.33663e-83	186	100
HWI-ST916:187:C26B7ACXX:5:1211:19783:53036	C	353152	169	0:24 5806:31 353152:9 5806:1 353152:1 5806:1 353152:1 5806:1 353152:11 5806:1 353152:5 5806:1 353152:1 5806:1 353152:6 5806:1 353152:1 5806:1 353152:18 5806:1 353152:22	75	115	65.2174	Cryptosporidium parvum Iowa II		353152	306.056	338	2.51005e-79	169	100
HWI-ST916:187:C26B7ACXX:5:1211:20007:75349	C	353152	172	353152:1 5806:1 353152:7 5806:56 353152:3 5806:1 353152:1 5806:1 353152:1 5806:1 353152:5 5806:1 353152:9 5806:1 353152:1 5806:1 353152:3 5806:1 353152:3 5806:1 353152:1 5806:1 353152:1 5806:35 353152:1 5806:1 353152:3	39	141	27.6596	Cryptosporidium parvum Iowa II		353152	311.466	344	6.03623e-81	172	100
HWI-ST916:187:C26B7ACXX:5:1211:21222:81071	C	353152	190	5806:3 353152:1 5806:1 353152:1 5806:1 353152:3 5806:1 353152:3 5806:1 353152:1 5806:1 353152:5 5806:1 353152:5 5806:1 353152:1 5806:1 353152:1 5806:1 353152:1 5806:3 353152:3 5806:1 353152:8 5806:3 353152:1 5806:2 353152:37 5806:5 353152:1 5806:1 353152:33 5806:1 353152:22 5806:1 353152:4	131	157	83.4395	Cryptosporidium parvum Iowa II		353152	343.926	380	1.15644e-90	190	100	353151	308.761	341	8.3269e-80	181	98.9474
HWI-ST916:187:C26B7ACXX:5:1211:4859:55957	C	353152	121	353152:1 5806:1 353152:1 5806:1 353152:1 5806:1 353152:3 5806:1 353152:1 5806:1 353152:3 5806:16 353152:3 5806:1 353152:1 5806:1 353152:7 5806:1 353152:1 0:45	21	90	23.3333	Cryptosporidium parvum Iowa II		353152	219.494	242	1.83197e-53	121	100
HWI-ST916:187:C26B7ACXX:5:1211:8662:14153	C	353152	187	5806:27 353152:3 5806:1 353152:1 5806:1 353152:1 5806:1 353152:1 5806:1 353152:19 5806:1 353152:1 5806:1 353152:7 5806:1 353152:1 5806:1 353152:1 5806:1 353152:1 5806:1 353152:1 5806:1 353152:1 5806:1 353152:1 5806:1 353152:1 5806:1 353152:5 5806:1 353152:24 5806:1 353152:1 5806:1 353152:1 5806:1 353152:5 5806:36	76	130	58.4615	Cryptosporidium parvum Iowa II		353152	338.516	374	4.8215e-89	187	100	5807	338.516	374	4.8215e-89	187	100	353151	315.974	349	5.50133e-82	182	100
HWI-ST916:187:C26B7ACXX:5:1211:8787:10005	C	353152	118	353152:1 5806:1 353152:5 5806:1 353152:3 5806:1 353152:1 5806:54 353152:2 5806:1 353152:1 5806:2 353152:4 5806:1 353152:1 5806:1 353152:3 5806:5	20	87	22.9885	Cryptosporidium parvum Iowa II		353152	214.084	236	7.51481e-52	118	100	353151	186.132	205	3.64592e-43	112	99.1525	857276	120.309	132	1.27368e-23	87	85.5932
HWI-ST916:187:C26B7ACXX:5:1211:9076:52491	C	353152	153	5806:11 353152:7 5806:1 353152:9 5806:1 353152:3 5806:1 353152:9 5806:4 353152:1 5806:1 353152:9 5806:1 353152:1 5806:1 353152:9 5806:1 353152:1 5806:1 353152:1 5806:1 353152:3 5806:23 0:23	53	112	47.3214	Cryptosporidium parvum Iowa II		353152	277.202	306	1.07129e-70	153	100	353151	259.168	286	2.87467e-65	149	100	857276	155.474	171	8.80922e-34	126	100
HWI-ST916:187:C26B7ACXX:5:1211:9949:84858	C	353152	191	237895:1 0:1 93969:1 0:1 237895:1 0:1 5806:1 93969:2 0:94 5806:26 353152:3 5806:1 353152:3 5806:1 353152:1 5806:1 353152:1 5806:1 353152:1 5806:1 353152:7 5806:1 353152:7 5806:1 353152:1 5806:1	24	160	15	Cryptosporidium parvum Iowa II		353152	345.73	382	3.33476e-91	191	100	353151	332.204	367	7.34529e-87	188	100	857276	204.165	225	2.56829e-48	156	96.8586
HWI-ST916:187:C26B7ACXX:5:1212:10259:20476	C	353152	172	353152:6 5806:1 353152:15 5806:1 353152:5 0:36 5806:71 353152:1 5806:1 353152:1 5806:1 353152:1 5806:1 353152:1	24	136	17.6471	Cryptosporidium parvum Iowa II		353152	311.466	344	6.03623e-81	172	100	353151	279.907	309	3.56773e-71	165	100
HWI-ST916:187:C26B7ACXX:5:1212:10302:22358	C	353152	159	5806:8 353152:9 5806:1 353152:1 5806:1 353152:1 5806:1 353152:5 5806:1 353152:3 5806:1 353152:1 5806:1 353152:1 5806:1 353152:3 5806:80 353152:1 5806:1 353152:3 5806:1 353152:3 5806:1	31	121	25.6198	Cryptosporidium parvum Iowa II		353152	288.022	318	6.22898e-74	159	100	5807	288.022	318	6.22898e-74	159	100	353151	279.005	308	3.22669e-71	157	100
HWI-ST916:187:C26B7ACXX:5:1212:11120:26603	C	353152	169	5806:11 353152:7 5806:1 353152:1 5806:1 353152:12 5806:1 353152:2 5806:1 353152:1 5806:2 353152:1 5806:2 353152:2 5806:1 353152:5 5806:1 353152:2 5806:1 353152:2 5806:1 353152:2 5806:1 353152:4 5806:1 353152:1 5806:1 353152:3 5806:1 353152:7 5806:52 353152:6 5806:1 353152:1	59	128	46.0938	Cryptosporidium parvum Iowa II		353152	306.056	338	2.51005e-79	169	100
HWI-ST916:187:C26B7ACXX:5:1212:11278:90124	C	353152	121	5806:22 353152:7 5806:1 353152:1 5806:1 353152:9 5806:1 353152:1 5806:1 353152:1 5806:1 353152:1 5806:1 353152:3 5806:1 353152:1 5806:22 353152:3 5806:1 353152:1 5806:1 353152:1 5806:1 353152:8	37	69	53.6232	Cryptosporidium parvum Iowa II		353152	219.494	242	1.83197e-53	121	100	353151	210.477	232	9.48985e-51	119	100
HWI-ST916:187:C26B7ACXX:5:1212:11684:79503	C	353152	190	353152:3 5806:1 353152:3 5806:1 353152:9 5806:1 353152:1 5806:1 353152:1 5806:56 353152:1 5806:1 353152:1 5806:1 353152:1 5806:1 353152:34 5806:1 353152:1 5806:1 353152:1 5806:1 353152:3 5806:1 353152:9 5806:1 353152:3 5806:1 353152:1 5806:1 353152:1 5806:1 353152:1 5806:1 353152:1 5806:1 353152:1 5806:11	73	157	46.4968	Cryptosporidium parvum Iowa II		353152	343.926	380	1.15644e-90	190	100	857276	205.067	226	7.31081e-49	158	98.9474
HWI-ST916:187:C26B7ACXX:5:1212:13071:52647	C	353152	184	353152:1 5806:1 353152:1 5806:1 353152:5 5806:1 353152:14 5806:1 353152:1 5806:1 353152:15 5806:1 353152:1 5806:1 353152:1 5806:1 353152:1 5806:1 353152:3 5806:32 353152:7 5806:1 353152:5 5806:1 353152:2 5806:4 353152:2 5806:31 353152:14 5806:1 353152:2	74	153	48.366	Cryptosporidium parvum Iowa II		353152	333.106	368	2.00942e-87	184	100	5807	328.598	363	8.54428e-86	183	100	353151	284.415	314	9.13082e-73	173	100
HWI-ST916:187:C26B7ACXX:5:1212:13250:72744	C	353152	188	0:64 353152:4 5806:1 353152:3 5806:1 353152:9 5806:74 353152:2	18	94	19.1489	Cryptosporidium parvum Iowa II		353152	340.32	376	1.39053e-89	188	100	857276	281.71	311	1.14243e-71	175	100
HWI-ST916:187:C26B7ACXX:5:1212:14723:96496	C	353152	175	0:27 5806:33 353152:9 5806:1 353152:1 5806:1 353152:11 5806:1 353152:3 5806:1 353152:1 5806:1 353152:1 5806:20 237895:14 0:3 237895:1 0:16	26	118	22.0339	Cryptosporidium parvum Iowa II		353152	316.876	350	1.4509e-82	175	100	353151	303.351	335	3.19582e-78	172	100
HWI-ST916:187:C26B7ACXX:5:1212:16172:98883	C	353152	160	353152:5 5806:1 353152:17 5806:1 353152:3 5806:1 353152:3 5806:1 353152:3 5806:1 353152:1 5806:28 353152:5 5806:1 353152:1 5806:1 353152:13 5806:1 353152:1 5806:1 353152:1 5806:1 353152:1 5806:1 353152:1 5806:1 353152:1 5806:1 353152:1 5806:1 353152:5 5806:1 353152:24 5806:1	81	125	64.8	Cryptosporidium parvum Iowa II		353152	289.825	320	1.79914e-74	160	100	353151	267.283	295	2.05282e-67	155	100
HWI-ST916:187:C26B7ACXX:5:1212:16856:4837	C	237895	183	353152:3 5806:1 353152:3 5806:1 353152:3 5806:32 93969:6 0:1 93969:1 0:1 93969:1 0:1 93969:1 0:11 237895:1 0:1 237895:41 0:1 237895:1 0:1 237895:1 0:10 353152:3 5806:1 353152:1 5806:1 353152:1 5806:1 353152:5 5806:1 353152:1 5806:1 353152:1 5806:13	44	150	29.3333	Cryptosporidium hominis		353152	331.303	366	6.96618e-87	183	100	857276	185.23	204	6.53599e-43	148	97.2678
HWI-ST916:187:C26B7ACXX:5:1212:1689:21647	C	353152	174	5806:13 5794:1 5806:82 353152:3 5806:1 353152:3 5806:1 353152:9 5806:1 353152:1 5806:1 353152:5 5806:1 353152:1 5806:1 353152:1 5806:1 353152:1 5806:17	24	131	18.3206	Cryptosporidium parvum Iowa II		353152	315.072	348	5.0277e-82	174	100
HWI-ST916:187:C26B7ACXX:5:1212:17297:32359	C	353152	190	5806:16 353152:3 5806:1 353152:1 5806:1 353152:1 5806:1 353152:1 5806:1 353152:3 5806:1 353152:5 5806:1 353152:5 5806:1 353152:3 5806:1 353152:1 5806:29 353152:1 5806:1 353152:1 5806:1 353152:5 5806:1 353152:1 5806:1 353152:1 5806:1 353152:5 5806:1 353152:5 5806:2 353152:6 5806:3 353152:2 5806:1 353152:9 0:36	59	144	40.9722	Cryptosporidium parvum Iowa II		353152	343.926	380	1.15644e-90	190	100	353151	325.893	360	3.10315e-85	186	100	857276	194.247	214	1.32183e-45	152	95.7895
HWI-ST916:187:C26B7ACXX:5:1212:1823:70789	C	353152	191	5806:38 353152:17 5806:1 353152:1 5806:1 353152:1 5806:1 353152:1 5806:1 353152:1 5806:1 353152:1 5806:1 353152:1 5806:1 353152:1 5806:53 353152:1 5806:1 353152:3 5806:1 353152:1 5806:1 353152:9 5806:1 353152:1 5806:1 353152:1 5806:1 353152:1 5806:1 353152:1 5806:1 353152:1 5806:1 353152:1 5806:1 353152:3 5806:1 353152:5	52	123	42.2764	Cryptosporidium parvum Iowa II		353152	345.73	382	3.33476e-91	191	100	353151	327.696	362	8.9484e-86	187	100	857276	210.477	232	1.7305e-50	161	100
HWI-ST916:187:C26B7ACXX:5:1212:20884:52489	C	237895	159	0:66 237895:32 0:1 237895:1 0:1 237895:1 0:1 237895:1 0:5 237895:1 0:1 237895:1 0:3 237895:1 0:1 237895:1 0:1 237895:1 0:5 237895:1 0:1 237895:1 0:1	42	63	66.6667	Cryptosporidium hominis		353152	288.022	318	6.22898e-74	159	100	353151	279.005	308	3.22669e-71	157	100
HWI-ST916:187:C26B7ACXX:5:1212:2134:23455	C	353152	192	5806:74 353152:1 5806:1 353152:5 5806:1 353152:1 5806:1 353152:1 5806:1 353152:5 5806:1 353152:14 5806:1 353152:5 5806:1 353152:1 5806:1 353152:3 5806:1 353152:1 5806:1 353152:3 5806:1 353152:1 5806:36	41	88	46.5909	Cryptosporidium parvum Iowa II		353152	347.533	384	9.61588e-92	192	100	353151	338.516	374	4.98115e-89	190	100	857276	230.314	254	1.85958e-56	166	100
HWI-ST916:187:C26B7ACXX:5:1212:3410:43246	C	353152	163	5806:40 353152:3 5806:1 353152:1 5806:1 353152:1 5806:1 353152:1 5806:1 353152:21 5806:42 0:20	27	93	29.0323	Cryptosporidium parvum Iowa II		353152	295.235	326	4.33354e-76	163	100	5807	295.235	326	4.33354e-76	163	100	353151	286.219	316	2.24483e-73	161	100
HWI-ST916:187:C26B7ACXX:5:1212:3994:17891	C	353151	173	237895:4 5806:1 237895:33 5806:1 237895:15 353151:9 0:11 237895:48 0:21	9	139	6.47482	Cryptosporidium hominis TU502		353152	313.269	346	1.74212e-81	173	100	857276	162.688	179	6.95024e-36	139	99.422
HWI-ST916:187:C26B7ACXX:5:1212:4814:14628	C	353152	117	5806:14 353152:1 5806:1 353152:1 5806:1 353152:1 5806:1 353152:30 5806:1 353152:3 5806:23 0:10	36	73	49.3151	Cryptosporidium parvum Iowa II		353152	212.28	234	2.59094e-51	117	100	5807	212.28	234	2.59094e-51	117	100	353151	201.46	222	4.68453e-48	114	99.1453
HWI-ST916:187:C26B7ACXX:5:1212:5261:53577	C	353152	123	5806:29 353152:1 5806:3 353152:1 5806:1 353152:6 5806:1 353152:3 5806:8 353152:7 5806:1 353152:1 5806:1 353152:1 5806:1 353152:1 5806:1 353152:1 5806:1 353152:1 5806:1 353152:3 5806:19	26	64	40.625	Cryptosporidium parvum Iowa II		353152	223.101	246	1.53916e-54	123	100	353151	214.084	236	7.97303e-52	121	100	159.983	176	1.54052e-35	109	100
HWI-ST916:187:C26B7ACXX:5:1212:8630:70291	C	353152	188	353152:2 5806:74 353152:9 5806:1 353152:3 5806:1 353152:4 0:64	16	156	10.2564	Cryptosporidium parvum Iowa II		353152	340.32	376	1.39053e-89	188	100	857276	281.71	311	1.14243e-71	175	100
HWI-ST916:187:C26B7ACXX:5:1213:12266:43036	C	353152	187	5806:113 353152:1 5806:1 353152:11 5806:1 353152:5 5806:1 353152:3 5806:1 353152:1 5806:1 353152:3 5806:1 353152:1 5806:13	25	44	56.8182	Cryptosporidium parvum Iowa II		353152	338.516	374	4.8215e-89	187	100	857276	185.23	204	6.71384e-43	154	100.535
HWI-ST916:187:C26B7ACXX:5:1213:13230:5880	C	5806	171	0:37 237895:1 0:5 353151:1 0:3 353151:1 0:2 353152:1 5806:90	90	104	86.5385	Cryptosporidium		353152	309.662	342	2.09136e-80	171	100	857276	169.901	187	4.61467e-38	140	100
HWI-ST916:187:C26B7ACXX:5:1213:13255:34639	C	353152	182	353152:22 5806:19 353152:27 5806:1 353152:13 5806:1 353152:3 5806:1 353152:7 5806:1 353152:1 5806:1 353152:1 5806:1 353152:7 5806:1 353152:1 5806:1 353152:1 5806:1 353152:1 5806:1 353152:5 5806:13 353152:3 5806:1 353152:3 5806:1 353152:9 5806:1 353152:1 5806:1 353152:1	84	130	64.6154	Cryptosporidium parvum Iowa II		353152	329.499	364	2.4149e-86	182	100	353151	297.039	328	1.42733e-76	177	101.648
HWI-ST916:187:C26B7ACXX:5:1213:13484:43890	C	353152	164	0:26 237895:1 0:1 5806:1 353152:33 5806:1 353152:1 5806:1 353152:7 5806:1 353152:1 5806:1 353152:1 5806:1 353152:1 5806:1 353152:1 5806:1 353152:5 5806:1 353152:3 5806:1 353152:7 5806:1 353152:1 5806:1 353152:3 5806:1 353152:1 5806:1 353152:9 5806:1 353152:9 5806:8	83	108	76.8519	Cryptosporidium parvum Iowa II		353152	297.039	328	1.25136e-76	164	100	353151	238.429	263	1.02808e-58	145	93.9024
HWI-ST916:187:C26B7ACXX:5:1213:13913:69550	C	353152	191	5806:16 353152:3 5806:1 353152:3 5806:1 353152:3 5806:1 353152:13 5806:1 353152:1 5806:1 353152:1 5806:1 353152:1 5806:114	25	145	17.2414	Cryptosporidium parvum Iowa II		353152	345.73	382	3.33476e-91	191	100	353151	341.221	377	1.41798e-89	190	100	857276	242.036	267	1.02191e-59	168	100
HWI-ST916:187:C26B7ACXX:5:1213:14036:27326	C	353152	148	5806:67 353152:1 5806:1 353152:5 5806:1 353152:3 5806:1 353152:20 5806:1 353152:1 5806:1 353152:3 5806:1 353152:1 5806:1 353152:3 5806:7	37	51	72.549	Cryptosporidium parvum Iowa II		353152	268.185	296	5.31226e-68	148	100	353151	259.168	286	2.75182e-65	146	100	857276	173.508	191	3.1426e-39	127	100
HWI-ST916:187:C26B7ACXX:5:1213:1433:41155	C	353152	182	5806:9 353152:3 5806:1 353152:5 5806:1 353152:22 5806:1 353152:1 5806:1 353152:1 5806:1 353152:1 5806:1 353152:1 5806:1 353152:5 5806:20 353152:7 5806:1 353152:1 5806:1 353152:7 5806:1 353152:3 5806:1 353152:1 5806:1 0:3 353152:1 0:3 5806:1 0:1 5806:1 0:13 5806:1 0:5 5806:1 0:1 5806:1 0:3 5806:5 0:13	59	143	41.2587	Cryptosporidium parvum Iowa II		353152	312.367	345	6.48007e-81	179	100	857276	208.674	230	5.68933e-50	151	96.1538	441375	169	186	4.99068e-38	146	98.9011
HWI-ST916:187:C26B7ACXX:5:1213:15614:63630	C	353152	188	5806:1 353152:1 5806:1 353152:1 5806:1 353152:13 5806:1 353152:14 5806:1 353152:3 5806:2 353152:1 5806:31 353152:1 5806:1 353152:1 5806:15 353152:33 5806:1 353152:35	103	157	65.6051	Cryptosporidium parvum Iowa II		353152	322.286	356	3.73131e-84	184	100	317.778	351	1.58659e-82	183	100	290.727
HWI-ST916:187:C26B7ACXX:5:1213:15898:91396	C	353152	182	353152:3 5806:1 353152:1 5806:1 353152:1 5806:1 353152:19 5806:1 353152:3 5806:1 353152:2 5806:1 353152:4 5806:31 2759:1 5806:1 353152:3 5806:1 353152:3 5806:1 353152:1 5806:1 353152:1 5806:1 353152:5 5806:1 353152:9 5806:1 353152:3 5806:44 353152:5	60	149	40.2685	Cryptosporidium parvum Iowa II		353152	329.499	364	2.4149e-86	182	100	353151	311.466	344	6.48007e-81	178	100	857276	210.477	232	1.63002e-50	155	99.4505
HWI-ST916:187:C26B7ACXX:5:1213:19678:69002	C	237895	163	0:34 93969:2 0:5 93969:1 0:1 93969:1 0:3 93969:1 0:11 93969:1 0:1 93969:1 0:3 93969:1 0:1 93969:1 0:5 93969:4 5806:4 237895:1 5806:1 237895:3 5806:1 237895:1 5806:1 237895:3 5806:1 237895:1 5806:1 237895:7 0:13 237895:1 0:3 237895:1 0:1 237895:1 0:1 237895:1 0:1 237895:1 0:1 237895:1 0:5	22	99	22.2222	Cryptosporidium hominis		353152	295.235	326	4.33354e-76	163	100	353151	286.219	316	2.24483e-73	161	100	857276	180.721	199	2.40105e-41	134	96.319
HWI-ST916:187:C26B7ACXX:5:1213:19860:24028	C	353152	187	5806:26 353152:1 5806:1 353152:1 5806:1 353152:1 5806:1 353152:1 5806:15 353152:2 5806:1 353152:1 5806:1 353152:3 5806:3 353152:3 5806:1 353152:1 5806:1 353152:1 5806:1 353152:1 5806:1 353152:7 5806:1 353152:1 5806:11 353152:7 5806:1 353152:3 5806:1 353152:1 5806:1 353152:3 5806:1 353152:1 5806:1 353152:1 5806:1 353152:1 5806:1 353152:1 5806:1 353152:1 5806:1 353152:3 5806:36 353152:1	47	131	35.8779	Cryptosporidium parvum Iowa II		353152	338.516	374	4.8215e-89	187	100	353151	321.384	355	1.29379e-83	182	98.9305	857276	224.002	247	2.67141e-54	161	99.4652
HWI-ST916:187:C26B7ACXX:5:1213:19867:76454	C	353152	179	5806:100 353152:3 5806:1 353152:1 5806:1 353152:1 5806:1 353152:1 5806:1 353152:1 5806:1 353152:1 5806:1 353152:9 5806:1 353152:5 5806:1 353152:1 5806:18	23	49	46.9388	Cryptosporidium parvum Iowa II		353152	269.988	298	1.94325e-68	149	83.2402	353151	265.48	293	8.26292e-67	148	83.2402	857276	256.463	283	4.2803e-64	146	83.2402
HWI-ST916:187:C26B7ACXX:5:1213:20081:88460	C	353152	169	5806:87 353152:4 5806:1 353152:3 5806:1 353152:3 5806:1 353152:7 5806:1 353152:1 5806:1 353152:3 5806:1 353152:1 5806:1 353152:1 5806:1 353152:3 5806:18	26	52	50	Cryptosporidium parvum Iowa II		353152	306.056	338	2.51005e-79	169	100	857276	245.643	271	7.19777e-61	155	99.4083
HWI-ST916:187:C26B7ACXX:5:1213:2063:91445	C	353152	179	353152:5 5806:1 353152:1 5806:1 353152:40 5806:1 353152:1 5806:17 353152:1 5806:1 353152:1 5806:1 353152:1 5806:1 353152:1 5806:1 353152:1 5806:1 353152:3 5806:1 353152:33 5806:1 353152:17 5806:1 353152:3 5806:1 353152:1 5806:1 353152:1 5806:1 353152:5 5806:1 353152:1 5806:1	111	144	77.0833	Cryptosporidium parvum Iowa II		353152	270.89	299	1.94325e-68	160	93.2961	194.247	214	1.22741e-45	153	102.793	353151	249.25	275	6.35252e-62	154	92.1788	205.969
HWI-ST916:187:C26B7ACXX:5:1213:20674:33475	C	353152	192	5806:27 353152:1 5806:1 353152:41 5806:1 353152:3 5806:22 353152:7 5806:1 353152:24 5806:1 353152:1 5806:1 353152:1 5806:1 353152:3 5806:26	81	135	60	Cryptosporidium parvum Iowa II		353152	347.533	384	9.61588e-92	192	100	353151	320.483	354	1.33663e-83	186	100	857276	197.854	218	1.09911e-46	161	101.562
HWI-ST916:187:C26B7ACXX:5:1213:2204:25331	C	353152	144	0:4 353152:11 5806:85 353152:1 5806:1 353152:3 5806:1 353152:5 5806:1 353152:1 5806:1	21	110	19.0909	Cryptosporidium parvum Iowa II		353152	260.971	288	7.60251e-66	144	100	353151	251.955	278	3.9382e-63	142	100
HWI-ST916:187:C26B7ACXX:5:1213:2477:34636	C	353152	178	353152:2 5806:1 353152:9 5806:1 353152:3 5806:51 353152:1 5806:1 353152:11 5806:1 353152:3 5806:1 353152:1 5806:1 353152:14 0:37 353152:10	52	146	35.6164	Cryptosporidium parvum Iowa II		353152	322.286	356	3.48583e-84	178	100	857276	171.705	189	1.39068e-38	138	93.8202
HWI-ST916:187:C26B7ACXX:5:1213:3521:26672	C	353152	180	5806:9 353152:1 5806:1 353152:3 5806:1 353152:3 5806:1 353152:1 5806:1 353152:1 5806:1 353152:7 5806:1 353152:1 5806:1 353152:1 5806:1 353152:5 5806:97 353152:2 5806:2 353152:4 5806:2 353152:2 5806:1	31	141	21.9858	Cryptosporidium parvum Iowa II		353152	325.893	360	2.90165e-85	180	100	5807	325.893	360	2.90165e-85	180	100	353151	316.876	350	1.50309e-82	178	100
HWI-ST916:187:C26B7ACXX:5:1213:3885:30858	C	353152	189	353152:3 5806:69 353152:13 5806:1 353152:17 5806:1 353152:1 5806:23 237895:1 5806:1 237895:5 5806:1 237895:1 5806:1 237895:3 5806:1 237895:12 0:5	31	156	19.8718	Cryptosporidium parvum Iowa II		353152	342.123	378	4.01015e-90	189	100	353151	328.598	363	8.83294e-86	186	100	857276	250.151	276	1.9473e-62	168	99.4709
HWI-ST916:187:C26B7ACXX:5:1213:5969:85736	C	353152	178	5806:1 353152:3 5806:1 353152:7 5806:20 353152:3 5806:1 353152:13 5806:1 353152:5 5806:1 353152:1 5806:1 353152:1 5806:1 353152:3 5806:85	36	147	24.4898	Cryptosporidium parvum Iowa II		353152	322.286	356	3.48583e-84	178	100	353151	313.269	346	1.80571e-81	176	100
HWI-ST916:187:C26B7ACXX:5:1213:6765:3811	C	353152	136	0:15 353152:2 5806:18 353152:1 5806:1 353152:3 5806:1 353152:1 5806:1 353152:3 5806:1 353152:1 5806:1 353152:7 5806:1 353152:7 5806:1 353152:1 5806:40	26	91	28.5714	Cryptosporidium parvum Iowa II		353152	246.544	272	1.55052e-61	136	100	353151	237.528	262	8.03191e-59	134	100	857276	133.834	147	2.46132e-27	111	100
HWI-ST916:187:C26B7ACXX:5:1213:8100:28827	C	237895	190	0:2 237895:1 0:3 237895:1 0:1 237895:1 0:5 237895:7 0:1 237895:1 0:9 237895:1 0:1 237895:1 0:3 237895:1 0:1 237895:1 0:13 237895:1 0:13 237895:1 0:9 237895:8 5806:1 237895:28 5806:1 237895:28 0:3 237895:1 0:1 237895:1 0:1 237895:1 0:1 237895:1 0:1 237895:1 0:1 237895:1 0:2	87	158	55.0633	Cryptosporidium hominis		353152	343.926	380	1.15644e-90	190	100	353151	325.893	360	3.10315e-85	186	100
HWI-ST916:187:C26B7ACXX:5:1213:9434:89920	C	353152	179	5806:59 353152:1 5806:1 353152:7 5806:1 353152:3 5806:1 353152:9 5806:1 353152:3 5806:1 353152:1 5806:1 353152:3 5806:1 353152:3 5806:35 353152:3 5806:1 353152:3 5806:1 353152:1 5806:1 353152:1 5806:1 353152:6	44	90	48.8889	Cryptosporidium parvum Iowa II		353152	324.089	358	1.00574e-84	179	100	353151	301.547	333	1.14755e-77	174	100	857276	184.328	203	2.21921e-42	148	100
HWI-ST916:187:C26B7ACXX:5:1213:9874:40605	C	353152	176	353152:21 5806:1 353152:5 5806:40 353152:7 5806:1 353152:3 5806:1 353152:1 5806:1 353152:3 5806:1 353152:7 5806:1 353152:1 5806:1 353152:3 5806:48	30	125	24	Cryptosporidium parvum Iowa II		353152	318.679	352	4.1868e-83	176	100	5807	318.679	352	4.1868e-83	176	100	353151	305.154	337	9.22204e-79	173	100
HWI-ST916:187:C26B7ACXX:5:1214:10130:37322	C	237895	184	0:5 237895:1 0:7 237895:31 5806:72 353152:1 5806:1 353152:3 5806:1 353152:3 5806:1 353152:3 5806:1 353152:2 5806:1 353152:4 5806:3 353152:1 5806:1 353152:1 5806:1 353152:1 5806:1 353152:1 5806:7	32	149	21.4765	Cryptosporidium hominis		353152	333.106	368	2.00942e-87	184	100	857276	207.772	229	2.01297e-49	146	90.7609
HWI-ST916:187:C26B7ACXX:5:1214:10909:94509	C	353152	189	5806:9 353152:1 5806:1 353152:5 5806:1 353152:5 5806:1 353152:11 5806:1 353152:1 5806:1 353152:1 5806:1 353152:1 5806:119	25	150	16.6667	Cryptosporidium parvum Iowa II		353152	342.123	378	4.01015e-90	189	100	353151	337.615	373	1.70516e-88	188	100	857276	211.379	233	1.70817e-50	160	100
HWI-ST916:187:C26B7ACXX:5:1214:14847:3418	C	353152	192	5806:1 353152:5 5806:1 353152:1 5806:1 353152:43 5806:1 353152:5 5806:1 353152:103	157	161	97.5155	Cryptosporidium parvum Iowa II		353152	347.533	384	9.61588e-92	192	100	353151	229.412	253	6.49059e-56	166	100
HWI-ST916:187:C26B7ACXX:5:1214:15282:63212	C	353152	191	5806:11 353152:5 5806:1 353152:7 5806:1 353152:11 5806:1 353152:1 5806:1 353152:1 5806:1 353152:1 5806:23 353152:32 5806:31 0:33	58	150	38.6667	Cryptosporidium parvum Iowa II		353152	345.73	382	3.33476e-91	191	100	353151	327.696	362	8.9484e-86	187	100
HWI-ST916:187:C26B7ACXX:5:1214:17378:6244	C	353152	174	5806:1 353152:11 5806:1 353152:1 5806:1 353152:1 5806:1 353152:8 5806:1 353152:1 5806:1 353152:13 5806:1 353152:1 5806:1 353152:1 5806:1 353152:1 5806:1 353152:3 5806:2 353152:7 5806:1 353152:1 5806:1 353152:1 5806:1 353152:1 5806:1 353152:3 5806:1 353152:3 5806:1 353152:1 5806:1 353152:3 5806:1 353152:3 5806:60	64	143	44.7552	Cryptosporidium parvum Iowa II		353152	315.072	348	5.0277e-82	174	100	353151	301.547	333	1.10743e-77	171	100
HWI-ST916:187:C26B7ACXX:5:1214:21128:78189	C	353152	112	353152:2 5806:1 353152:1 5806:1 353152:1 5806:1 353152:5 5806:23 353152:1 5806:1 353152:1 5806:1 353152:1 5806:1 353152:17 5806:1 353152:3 5806:1 353152:1 5806:1 353152:17	48	80	60	Cryptosporidium parvum Iowa II		353152	203.264	224	1.25929e-48	112	100
HWI-ST916:187:C26B7ACXX:5:1214:5468:44475	C	353152	158	5806:4 353152:3 5806:1 353152:1 5806:1 353152:3 5806:1 353152:1 5806:1 353152:5 5806:1 353152:1 5806:1 353152:12 5806:1 353152:5 5806:1 353152:19 5806:1 353152:3 5806:1 353152:42 5806:1 353152:1 5806:1 353152:16	112	124	90.3226	Cryptosporidium parvum Iowa II		353152	286.219	316	2.15645e-73	158	100
HWI-ST916:187:C26B7ACXX:5:1214:5741:44298	C	353152	165	353152:7 5806:1 353152:1 5806:2 353152:11 5806:1 353152:1 5806:1 353152:5 5806:1 353152:9 5806:62 353152:5 5806:1 353152:1 5806:1 353152:1 5806:1 353152:5 5806:1 353152:8 5806:1 353152:1 5806:1 353152:3 5806:1 353152:2	53	128	41.4062	Cryptosporidium parvum Iowa II		353152	298.842	330	3.61321e-77	165	100	353151	285.317	315	7.95862e-73	162	100	857276	154.573	170	9.71273e-34	131	96.3636
HWI-ST916:187:C26B7ACXX:5:1214:6361:91952	C	353152	175	353152:4 5806:1 353152:9 5806:1 353152:1 5806:1 353152:3 5806:1 353152:1 5806:1 353152:1 5806:1 353152:1 5806:1 353152:1 5806:29 353152:3 5806:1 353152:5 5806:1 353152:1 5806:1 353152:1 5806:1 353152:3 5806:1 353152:1 5806:1 353152:1 5806:1 353152:5 5806:1 353152:3 5806:57	40	141	28.3688	Cryptosporidium parvum Iowa II		353152	316.876	350	1.4509e-82	175	100	353151	303.351	335	3.19582e-78	172	100	857276	216.789	239	3.64965e-52	148	95.4286
HWI-ST916:187:C26B7ACXX:5:1215:14752:97914	C	353152	185	5806:139 353152:1 5806:1 353152:7 5806:1 353152:6	14	16	87.5	Cryptosporidium parvum Iowa II		353152	334.91	370	5.79599e-88	185	100	353151	325.893	360	3.0024e-85	183	100
HWI-ST916:187:C26B7ACXX:5:1215:18319:2598	C	5806	172	0:81 5806:8 353152:1 5806:1 353152:3 5806:1 353152:1 5806:46	56	61	91.8033	Cryptosporidium		353152	311.466	344	6.03623e-81	172	100	857276	215.887	238	3.57088e-52	152	100
HWI-ST916:187:C26B7ACXX:5:1215:1833:8116	C	353152	173	5806:56 353152:1 5806:1 353152:2 5806:11 353152:4 5806:2 353152:1 5806:1 353152:1 5806:1 353152:3 5806:1 353152:3 5806:1 353152:20 5806:1 353152:1 5806:2 353152:3 5806:1 353152:1 5806:1 353152:1 5806:23	41	87	47.1264	Cryptosporidium parvum Iowa II		353152	313.269	346	1.74212e-81	173	100	353151	299.744	331	3.83728e-77	170	100	857276	223.101	246	2.42373e-54	153	100
HWI-ST916:187:C26B7ACXX:5:1215:19411:49525	C	237895	151	0:3 237895:1 0:1 237895:1 0:3 237895:1 0:1 237895:1 0:1 237895:1 0:9 237895:1 0:1 237895:1 0:5 237895:1 0:3 237895:1 0:1 237895:1 0:1 237895:1 0:1 237895:1 0:11 237895:1 0:1 237895:1 0:1 237895:1 0:1 5806:1 0:3 93969:2 237895:1 0:1 237895:3 5806:1 237895:30 5806:1 237895:5 5806:1 237895:1 5806:1 237895:3 5806:1 237895:1 5806:3 237895:1 5806:1 0:1	60	118	50.8475	Cryptosporidium hominis		353152	273.595	302	1.28279e-69	151	100
HWI-ST916:187:C26B7ACXX:5:1215:19491:77468	C	5806	142	0:24 353152:4 5806:1 353152:1 5806:80 0:2	81	88	92.0455	Cryptosporidium		353152	257.365	284	9.09024e-65	142	100	857276	135.637	149	7.47492e-28	109	92.9577
HWI-ST916:187:C26B7ACXX:5:1215:20207:30546	C	353152	184	5806:22 353152:5 5806:1 353152:2 5806:6 353152:4 5806:1 353152:5 5806:11 353152:3 5806:1 353152:1 5806:1 353152:5 5806:1 353152:1 5806:1 353152:5 5806:1 353152:1 5806:1 353152:1 5806:1 353152:1 5806:1 353152:1 5806:1 353152:3 5806:66	38	132	28.7879	Cryptosporidium parvum Iowa II		353152	333.106	368	2.00942e-87	184	100	5807	333.106	368	2.00942e-87	184	100	857276	277.202	306	1.35513e-70	171	99.4565
HWI-ST916:187:C26B7ACXX:5:1215:2029:64896	C	353152	161	5806:1 353152:2 5806:12 353152:2 5806:1 353152:1 5806:1 353152:1 5806:1 353152:2 5806:17 353152:2 5806:1 353152:1 5806:1 353152:2 5806:3 353152:3 5806:1 353152:2 5806:1 353152:4 5806:1 353152:5 5806:1 353152:1 5806:1 353152:1 5806:59	29	130	22.3077	Cryptosporidium parvum Iowa II		353152	291.629	322	5.1962e-75	161	100	5807	291.629	322	5.1962e-75	161	100	353151	282.612	312	2.6917e-72	159	100
HWI-ST916:187:C26B7ACXX:5:1215:20749:61146	C	353152	192	5806:30 2759:1 5806:44 0:13 93969:1 0:3 93969:1 0:1 93969:1 0:16 5806:27 353152:5 5806:1 353152:3 5806:1 353152:1 5806:1 353152:1 5806:1 353152:10	20	132	15.1515	Cryptosporidium parvum Iowa II		353152	347.533	384	9.61588e-92	192	100	353151	334.008	369	2.11804e-87	189	100
HWI-ST916:187:C26B7ACXX:5:1215:5962:58711	C	353152	167	353152:66 0:36 5806:23 353152:5 5806:1 353152:1 5806:1 353152:3 5806:1	9	71	12.6761	Cryptosporidium parvum Iowa II		353152	302.449	334	3.01189e-78	167	100	353151	279.907	309	3.43656e-71	162	100	857276	167.196	184	1.56295e-37	137	100
HWI-ST916:187:C26B7ACXX:5:1215:6412:4003	C	237895	144	0:1 237895:1 0:1 237895:1 0:1 237895:1 0:1 237895:5 0:102	8	113	7.07965	Cryptosporidium hominis		353152	242.938	268	2.04004e-60	134	93.0556
HWI-ST916:187:C26B7ACXX:5:1215:7993:32261	C	353152	148	0:8 5806:4 353152:2 5806:2 353152:1 5806:1 353152:1 5806:1 353152:1 5806:1 353152:1 5806:1 353152:2 5806:1 353152:5 5806:20 353152:3 5806:1 353152:1 5806:1 353152:1 5806:1 353152:1 5806:1 353152:1 5806:1 353152:1 5806:1 353152:1 5806:1 353152:3 5806:47	25	110	22.7273	Cryptosporidium parvum Iowa II		353152	268.185	296	5.31226e-68	148	100	353151	259.168	286	2.75182e-65	146	100	857276	200.559	221	2.26083e-47	133	100
HWI-ST916:187:C26B7ACXX:5:1215:9393:29441	C	353152	187	5806:126 353152:7 5806:1 353152:9 0:3 353152:1 0:5 353152:1 0:1 353152:1 0:1 353152:1	20	31	64.5161	Cryptosporidium parvum Iowa II		353152	334.008	369	2.05015e-87	186	100	353151	320.483	354	1.29379e-83	183	100
HWI-ST916:187:C26B7ACXX:5:1216:10156:81398	C	353152	192	5806:24 237895:3 0:1 237895:1 93969:1 237895:1 93969:1 0:1 93969:1 0:2 237895:1 93969:1 0:3 93969:1 0:1 93969:1 237895:1 0:2 93969:1 0:4 5806:2 353152:3 5806:1 353152:5 5806:1 353152:1 5806:1 353152:1 5806:1 353152:3 5806:1 353152:5 5806:1 353152:3 5806:1 353152:1 5806:1 353152:1 5806:12 353152:3 5806:1 353152:1 5806:1 353152:1 5806:1 353152:1 5806:1 353152:1 5806:1 353152:1 5806:1 353152:3 5806:…	35	138	25.3623	Cryptosporidium parvum Iowa II		353152	347.533	384	9.61588e-92	192	100	5807	347.533	384	9.61588e-92	192	100	857276	194.247	214	1.33899e-45	158	100
HWI-ST916:187:C26B7ACXX:5:1216:10418:67905	C	353152	174	0:10 353152:134	134	134	100	Cryptosporidium parvum Iowa II		353152	315.072	348	5.0277e-82	174	100
HWI-ST916:187:C26B7ACXX:5:1216:12399:61238	C	237895	173	93969:1 0:4 237895:1 0:2 93969:1 0:1 93969:1 0:2 237895:13 0:1 237895:1 0:5 237895:1 0:34 237895:8 0:1 237895:1 0:1 237895:1 0:7 237895:1 0:1 237895:1 0:9 237895:1 0:3 237895:1 0:5 237895:1 0:2 93969:1 5806:6 237895:3 5806:5 353152:1 5806:1 353152:1 5806:1 353152:3 5806:1 353152:1 5806:1 353152:1 5806:1 353152:1 5806:1 353152:2	34	142	23.9437	Cryptosporidium hominis		353152	313.269	346	1.74212e-81	173	100	353151	286.219	316	2.42159e-73	167	100
HWI-ST916:187:C26B7ACXX:5:1216:12520:68762	C	353152	192	353152:7 5806:1 353152:3 5806:1 353152:1 5806:1 353152:1 5806:1 353152:3 5806:35 353152:3 5806:1 353152:1 5806:1 353152:1 5806:23 353152:3 5806:1 353152:3 5806:1 353152:1 5806:1 353152:3 5806:1 353152:3 5806:1 353152:7 5806:1 353152:1 5806:1 353152:1 5806:1 353152:1 5806:47	36	155	23.2258	Cryptosporidium parvum Iowa II		353152	347.533	384	9.61588e-92	192	100	5807	347.533	384	9.61588e-92	192	100	857276	225.806	249	7.90715e-55	165	100
HWI-ST916:187:C26B7ACXX:5:1216:14240:78653	C	353152	185	5806:86 353152:4 5806:2 353152:1 5806:3 353152:1 5806:1 353152:13 5806:1 353152:7 5806:1 353152:1 5806:1 353152:1 5806:1 353152:9 5806:12 353152:1 5806:1 353152:2 5806:6	40	69	57.971	Cryptosporidium parvum Iowa II		353152	334.91	370	5.79599e-88	185	100	353151	325.893	360	3.0024e-85	183	100	857276	189.738	209	5.43806e-44	151	98.3784
HWI-ST916:187:C26B7ACXX:5:1216:14485:51515	C	353152	174	5806:4 353152:1 5806:1 353152:3 5806:1 353152:1 5806:1 353152:3 5806:1 353152:1 5806:1 353152:19 5806:1 353152:1 5806:1 353152:1 5806:1 353152:1 5806:1 353152:3 5806:1 353152:3 5806:1 353152:1 5806:1 353152:7 5806:3 353152:3 5806:2 353152:6 5806:1 353152:1 5806:2 353152:3 5806:11 353152:3 5806:1 353152:3 5806:1 353152:1 5806:1 353152:1 5806:1 353152:1 5806:1 353152:3 5806:1 353152:7 5806:1 353152…	81	140	57.8571	Cryptosporidium parvum Iowa II		353152	315.072	348	5.0277e-82	174	100	353151	288.022	318	6.98861e-74	168	100	857276	170.803	188	1.35151e-38	139	97.1264
HWI-ST916:187:C26B7ACXX:5:1216:1587:81380	C	353152	145	5806:83 353152:5 5806:1 353152:5 5806:1 353152:17 5806:1 353152:2	29	32	90.625	Cryptosporidium parvum Iowa II		353152	262.775	290	2.19833e-66	145	100	353151	253.758	280	1.13876e-63	143	100	857276	187.033	206	1.38852e-43	127	98.6207
HWI-ST916:187:C26B7ACXX:5:1216:17802:37098	C	353152	183	5806:1 353152:3 5806:1 353152:1 5806:1 353152:1 5806:1 353152:10 5806:1 353152:1 5806:1 353152:13 5806:1 353152:1 5806:1 353152:1 5806:1 353152:7 5806:3 353152:1 5806:1 353152:1 5806:1 353152:6 5806:1 353152:3 5806:1 353152:25 5806:1 353152:1 5806:1 353152:5 5806:1 353152:1 5806:6 353152:1 5806:1 353152:1 5806:1 353152:3 5806:1 353152:1 5806:1 353152:1 5806:1 353152:19 0:16	107	152	70.3947	Cryptosporidium parvum Iowa II		353152	331.303	366	6.96618e-87	183	100
HWI-ST916:187:C26B7ACXX:5:1216:19952:64510	C	353152	167	5806:88 353152:3 5806:1 353152:1 5806:1 353152:5 5806:1 353152:9 5806:1 353152:3 5806:1 353152:3 5806:1 353152:1 5806:3 353152:1 5806:1 353152:1 5806:1 353152:5 5806:1 353152:1 5806:1 353152:3	36	49	73.4694	Cryptosporidium parvum Iowa II		353152	302.449	334	3.01189e-78	167	100	353151	257.365	284	1.12342e-64	157	100
HWI-ST916:187:C26B7ACXX:5:1216:19953:75906	C	5806	182	5806:26 353152:1 5806:1 353152:1 5806:1 0:92 5806:30	32	126	25.3968	Cryptosporidium		353152	329.499	364	2.4149e-86	182	100	857276	257.365	284	1.25205e-64	166	100
HWI-ST916:187:C26B7ACXX:5:1216:20762:28017	C	353152	177	353152:3 5806:1 353152:1 5806:1 353152:1 5806:1 353152:1 5806:1 353152:1 5806:1 353152:1 5806:1 353152:9 5806:10 353152:3 5806:1 353152:1 5806:1 353152:1 5806:1 353152:1 5806:1 353152:1 5806:1 353152:1 5806:1 353152:23 5806:1 353152:1 5806:1 353152:3 5806:1 353152:5 5806:17 353152:3 5806:1 353152:1 5806:1 353152:3 5806:1 353152:3 5806:1 353152:3 5806:1 353152:1 5806:1 353152:13 5806:1 353152:1 58…	90	144	62.5	Cryptosporidium parvum Iowa II		353152	320.483	354	1.20811e-83	177	100	5807	303.351	335	3.2418e-78	174	100	353151	293.432	324	1.67929e-75	171	100
HWI-ST916:187:C26B7ACXX:5:1216:20833:86749	C	353152	179	5806:1 353152:5 5806:1 353152:1 5806:1 353152:1 5806:1 353152:1 5806:1 353152:22 5806:1 353152:9 5806:43 0:39 5806:22	39	148	26.3514	Cryptosporidium parvum Iowa II		353152	324.089	358	1.00574e-84	179	100	353151	315.072	348	5.20987e-82	177	100
HWI-ST916:187:C26B7ACXX:5:1216:3048:15300	C	237895	188	5806:26 237895:5 5806:1 237895:1 5806:1 237895:9 5806:1 237895:3 5806:1 237895:13 5806:1 237895:1 5806:1 237895:5 5806:1 237895:7 0:1 237895:1 0:1 237895:1 0:1 237895:1 0:1 237895:1 0:24 93969:1 353152:1 5806:1 353152:1 5806:1 353152:3 5806:23 353152:1 5806:1 353152:3 5806:1 353152:1 5806:1 353152:1 5806:1 353152:1 5806:1 353152:1 5806:1 353152:4	48	132	36.3636	Cryptosporidium hominis		353152	340.32	376	1.39053e-89	188	100	857276	186.132	205	6.7583e-43	149	95.7447
HWI-ST916:187:C26B7ACXX:5:1216:3776:44495	C	353152	191	0:16 353152:16 5806:1 353152:5 5806:1 353152:6 0:1 5806:1 0:3 353152:1 0:1 353152:1 0:1 353152:1 0:7 5806:1 0:1 5806:1 0:1 5806:1 0:1 353152:1 0:7 5806:1 353152:1 5806:1 353152:1 5806:1 353152:11 5806:1 353152:1 5806:1 353152:1 5806:1 353152:1 5806:11 237895:15 0:20 93969:1 0:16	47	145	32.4138	Cryptosporidium parvum Iowa II		353152	341.221	377	1.41798e-89	190	100	353151	314.171	347	1.97102e-81	184	100
HWI-ST916:187:C26B7ACXX:5:1216:4502:46021	C	5806	182	5806:3 0:101 353152:3 5806:45	45	149	30.2013	Cryptosporidium		353152	329.499	364	2.4149e-86	182	100	353151	311.466	344	6.48007e-81	178	100
HWI-ST916:187:C26B7ACXX:5:1216:5639:78338	C	353152	177	0:5 93969:1 0:5 93969:1 0:5 93969:1 0:5 93969:1 0:1 93969:1 0:34 353152:75 5806:1 353152:1 5806:1 353152:9	85	142	59.8592	Cryptosporidium parvum Iowa II		353152	320.483	354	1.20811e-83	177	100	353151	239.331	264	3.24466e-59	159	100
HWI-ST916:187:C26B7ACXX:5:1216:6021:96924	C	353152	183	5806:51 353152:1 5806:5 353152:5 5806:1 353152:1 5806:1 353152:1 5806:1 353152:1 5806:1 353152:1 5806:1 353152:1 5806:1 353152:1 5806:1 353152:3 5806:1 353152:1 5806:1 353152:1 5806:66 353152:1 5806:1 353152:1 5806:1 353152:1	20	102	19.6078	Cryptosporidium parvum Iowa II		353152	331.303	366	6.96618e-87	183	100	857276	218.592	241	1.10582e-52	158	100
HWI-ST916:187:C26B7ACXX:5:1216:6671:22997	C	353152	189	353152:32 5806:12 353152:9 5806:1 353152:7 5806:1 353152:14 5806:1 353152:5 5806:1 353152:7 5806:1 353152:1 5806:1 353152:3 5806:23 353152:3 5806:1 353152:1 5806:1 353152:11 5806:1 353152:1 5806:1 353152:12 5806:1 353152:1 5806:1 353152:5	80	127	62.9921	Cryptosporidium parvum Iowa II		353152	342.123	378	4.01015e-90	189	100	353151	306.056	338	2.8875e-79	181	100
HWI-ST916:187:C26B7ACXX:5:1216:6875:53633	C	353152	191	5806:20 353152:1 5806:1 353152:1 5806:1 353152:1 5806:1 353152:7 5806:1 353152:9 5806:1 353152:7 5806:26 353152:1 5806:1 353152:36 5806:1 353152:1 5806:1 353152:5 5806:1 353152:1 5806:1 353152:1 5806:30 353152:3 5806:1	74	141	52.4823	Cryptosporidium parvum Iowa II		353152	345.73	382	3.33476e-91	191	100	5807	345.73	382	3.33476e-91	191	100	353151	323.188	357	3.80496e-84	186	100
HWI-ST916:187:C26B7ACXX:5:1216:6962:58329	C	353152	169	353152:2 5806:1 353152:1 5806:1 353152:5 5806:35 353152:17 5806:1 353152:7 5806:1 353152:1 5806:1 353152:1 5806:1 353152:1 5806:63	33	137	24.0876	Cryptosporidium parvum Iowa II		353152	298.842	330	3.72525e-77	165	97.6331	353151	289.825	320	1.92973e-74	163	97.6331	857276	181.623	200	7.20413e-42	139	97.6331
HWI-ST916:187:C26B7ACXX:5:1301:11356:81025	C	353152	162	353152:40 5806:1 353152:1 5806:1 353152:7 5806:1 353152:1 5806:1 353152:1 5806:1 353152:1 5806:1 353152:1 5806:1 353152:3 5806:1 353152:5 5806:1 353152:3 5806:1 353152:13 5806:1 353152:3 5806:1 353152:9 5806:1 353152:1 5806:1 353152:1 5806:23 353152:5	55	92	59.7826	Cryptosporidium parvum Iowa II		353152	293.432	324	1.50065e-75	162	100	353151	257.365	284	1.08054e-64	154	100
HWI-ST916:187:C26B7ACXX:5:1301:12137:73091	C	353152	171	5806:14 353152:3 5806:1 353152:5 5806:1 353152:25 0:51 5806:41	33	127	25.9843	Cryptosporidium parvum Iowa II		353152	309.662	342	2.09136e-80	171	100	857276	181.623	200	7.31246e-42	142	99.4152
HWI-ST916:187:C26B7ACXX:5:1301:12533:4534	C	353152	181	0:3 353152:12 5806:1 353152:1 5806:31 353152:1 5806:1 353152:1 5806:1 353152:1 5806:1 353152:3 5806:1 353152:5 5806:26 353152:7 5806:1 353152:36 5806:1 353152:1 5806:16	68	148	45.9459	Cryptosporidium parvum Iowa II		353152	269.988	298	1.97043e-68	149	82.3204	353151	251.955	278	5.2874e-63	145	82.3204
HWI-ST916:187:C26B7ACXX:5:1301:13046:40384	C	353152	150	353152:5 5806:1 353152:11 5806:1 353152:16 5806:1 353152:21 5806:1 353152:2 5806:3 353152:3 5806:1 353152:2 5806:52	55	115	47.8261	Cryptosporidium parvum Iowa II		353152	271.792	300	4.43843e-69	150	100	353151	253.758	280	1.191e-63	146	100	857276	193.345	213	3.41528e-45	132	99.3333
HWI-ST916:187:C26B7ACXX:5:1301:16863:58280	C	353152	187	5806:33 0:36 353152:2 5806:1 353152:1 5806:1 353152:1 5806:8 353152:1 5806:1 353152:7 5806:1 353152:1 5806:1 353152:1 5806:1 353152:5 5806:1 353152:3 5806:1 353152:1 5806:1 353152:1 5806:1 353152:3 5806:5 353152:3 5806:1 353152:3 5806:1 353152:1 5806:1 353152:1 5806:1 353152:5 5806:1 353152:5 5806:1 353152:3 5806:1 353152:1 0:9	49	124	39.5161	Cryptosporidium parvum Iowa II		353152	338.516	374	4.8215e-89	187	100
HWI-ST916:187:C26B7ACXX:5:1301:3496:46681	C	353152	188	0:63 237895:14 5806:1 237895:1 5806:1 237895:1 0:3 237895:1 0:1 237895:1 0:3 237895:1 0:3 237895:1 0:19 353152:10 5806:1 353152:3 5806:1 353152:10 5806:1 353152:1 5806:1 353152:1 5806:1 353152:1 5806:1 353152:5 5806:1 353152:1 5806:1 353152:4	36	95	37.8947	Cryptosporidium parvum Iowa II		353152	304.252	336	1.00125e-78	180	100	353151	289.825	320	2.2054e-74	179	101.596
HWI-ST916:187:C26B7ACXX:5:1301:4490:44710	C	5806	149	0:35 5806:84	84	84	100	Cryptosporidium		353152	269.988	298	1.53558e-68	149	100	857276	173.508	191	3.17065e-39	121	92.6174
HWI-ST916:187:C26B7ACXX:5:1301:4522:60640	C	353152	183	353152:1 5806:1 353152:1 5806:1 353152:3 5806:1 353152:3 5806:1 353152:5 5806:1 353152:1 5806:1 353152:1 5806:1 353152:7 5806:1 353152:1 5806:97 5794:1 5806:24	22	152	14.4737	Cryptosporidium parvum Iowa II		353152	331.303	366	6.96618e-87	183	100	5807	331.303	366	6.96618e-87	183	100	353151	326.794	361	2.9621e-85	182	100
HWI-ST916:187:C26B7ACXX:5:1301:6848:57366	C	353152	170	5806:23 353152:46 0:45 93969:1 0:3 93969:1 0:5 93969:1 0:1 93969:8 0:6	46	117	39.3162	Cryptosporidium parvum Iowa II		353152	307.859	340	7.24549e-80	170	100	353151	294.334	325	1.59592e-75	167	100	857276	235.724	260	3.75657e-58	154	100
HWI-ST916:187:C26B7ACXX:5:1301:9699:21112	C	353152	157	353152:12 5806:1 353152:5 5806:1 353152:1 5806:5 353152:3 5806:1 353152:1 5806:5 353152:2 5806:1 353152:8 5806:4 353152:4 5806:9 353152:1 5806:1 353152:3 5806:1 353152:1 5806:1 353152:56	85	115	73.913	Cryptosporidium parvum Iowa II		353152	284.415	314	7.46506e-73	157	100	353151	250.151	276	1.54002e-62	147	97.4522
HWI-ST916:187:C26B7ACXX:5:1301:9965:42458	C	353152	189	5806:35 353152:1 5806:1 353152:1 5806:1 353152:1 5806:1 353152:1 5806:1 353152:1 5806:1 353152:1 5806:1 353152:1 5806:1 353152:3 5806:1 353152:1 5806:1 353152:1 5806:1 353152:5 5806:1 353152:1 5806:1 353152:1 5806:26 353152:3 5806:2 353152:2 5806:1 353152:2 5806:1 353152:1 5806:2 353152:2 5806:2 353152:3 5806:1 353152:3 5806:1 353152:3 5806:1 353152:5 5806:1 353152:1 5806:1 353152:1 5806:1 353152…	54	124	43.5484	Cryptosporidium parvum Iowa II		353152	342.123	378	4.01015e-90	189	100	353151	328.598	363	8.83294e-86	186	100
HWI-ST916:187:C26B7ACXX:5:1302:12416:67040	C	353152	186	353152:1 5806:1 353152:7 5806:1 353152:5 5806:1 353152:5 5806:37 353152:1 5806:1 353152:3 5806:1 353152:5 5806:1 353152:1 5806:1 353152:5 5806:1 353152:3 0:75	35	155	22.5806	Cryptosporidium parvum Iowa II		353152	336.713	372	1.67172e-88	186	100	353151	314.171	347	1.90744e-81	181	100
HWI-ST916:187:C26B7ACXX:5:1302:13490:67745	C	353152	142	353152:1 5806:1 353152:1 5806:1 353152:1 5806:1 353152:9 5806:17 353152:1 5806:1 353152:1 5806:1 353152:1 5806:1 353152:1 5806:1 353152:1 5806:10 353152:2 5806:4 353152:5 5806:16 353152:34	57	111	51.3514	Cryptosporidium parvum Iowa II		353152	257.365	284	9.09024e-65	142	100	353151	234.823	259	1.0372e-57	137	100
HWI-ST916:187:C26B7ACXX:5:1302:15315:52618	C	353152	138	5806:4 0:56 157072:1 0:39 353152:8	8	104	7.69231	Cryptosporidium parvum Iowa II		353152	250.151	276	1.2982e-62	138	100	353151	245.643	271	5.5201e-61	137	100	857276	196.05	216	2.50833e-46	126	100
HWI-ST916:187:C26B7ACXX:5:1302:17902:47467	C	353152	185	5806:112 353152:3 5806:1 353152:1 5806:1 353152:1 5806:1 353152:1 5806:1 353152:1 5806:1 353152:1 5806:1 353152:5 5806:24	13	43	30.2326	Cryptosporidium parvum Iowa II		353152	334.91	370	5.79599e-88	185	100	353151	325.893	360	3.0024e-85	183	100	857276	217.691	240	1.12087e-52	159	100
HWI-ST916:187:C26B7ACXX:5:1302:18891:39919	C	353152	175	5806:22 353152:1 5806:1 353152:3 5806:1 353152:1 5806:1 353152:1 5806:1 353152:1 5806:1 353152:7 5806:1 353152:1 5806:1 353152:1 5806:1 353152:1 5806:1 353152:7 5806:1 353152:1 5806:1 353152:3 5806:1 353152:1 5806:1 353152:1 5806:25 353152:1 5806:1 353152:7 5806:1 353152:1 5806:1 353152:1 5806:1 353152:1 5806:1 353152:3 5806:1 353152:1 5806:1 353152:1 5806:32	46	123	37.3984	Cryptosporidium parvum Iowa II		353152	316.876	350	1.4509e-82	175	100	353151	303.351	335	3.19582e-78	172	100
HWI-ST916:187:C26B7ACXX:5:1302:4250:60535	C	353152	188	353152:1 5806:1 353152:1 5806:1 353152:1 5806:1 353152:3 5806:1 353152:1 5806:1 353152:1 5806:1 353152:3 5806:1 353152:1 5806:1 353152:3 5806:33 353152:17 5806:1 353152:1 0:36 5806:47	32	157	20.3822	Cryptosporidium parvum Iowa II		353152	340.32	376	1.39053e-89	188	100	353151	326.794	361	3.06285e-85	185	100	857276	250.151	276	1.93458e-62	168	100
HWI-ST916:187:C26B7ACXX:5:1302:5833:45068	C	353152	152	5806:13 353152:5 5806:1 353152:3 5806:1 353152:7 5806:1 353152:3 5806:1 353152:1 5806:1 353152:1 5806:1 353152:5 5806:21 353152:2 5806:1 353152:3 5806:1 353152:9 5806:1 353152:1 5806:1 353152:28 5806:1 353152:3 5806:1 353152:5	76	109	69.7248	Cryptosporidium parvum Iowa II		353152	275.398	304	3.70721e-70	152	100	353151	243.839	269	2.19115e-60	145	100
HWI-ST916:187:C26B7ACXX:5:1302:6652:61229	C	353152	180	5806:30 353152:7 5806:1 353152:3 5806:1 353152:1 5806:1 353152:5 5806:1 353152:3 5806:1 353152:3 5806:1 353152:1 5806:1 353152:3 5806:2 353152:1 5806:1 353152:42 0:31 353152:1 0:1 353152:1 0:1 353152:1 0:1 353152:1 0:3	73	120	60.8333	Cryptosporidium parvum Iowa II		353152	325.893	360	2.90165e-85	180	100	5807	325.893	360	2.90165e-85	180	100	353151	224.002	247	2.54757e-54	160	101.667
HWI-ST916:187:C26B7ACXX:5:1302:8622:97195	C	353152	121	353152:21 5806:1 353152:3 5806:20 353152:7 5806:1 353152:1 5806:1 353152:1 5806:1 353152:1 5806:1 353152:3 5806:2 353152:3 5806:24	19	70	27.1429	Cryptosporidium parvum Iowa II		353152	219.494	242	1.83197e-53	121	100	353151	205.969	227	4.03519e-49	118	100	857276	129.325	142	2.54873e-26	101	100
HWI-ST916:187:C26B7ACXX:5:1302:9199:5537	C	353152	172	5806:4 353152:1 5806:1 353152:3 5806:1 353152:1 5806:1 353152:3 5806:1 353152:19 5806:1 353152:7 5806:1 353152:3 5806:1 353152:8 5806:1 353152:3 5806:1 353152:1 5806:1 353152:7 5806:1 353152:13 5806:1 353152:1 5806:1 353152:17 5806:1 353152:1 5806:1 353152:1 5806:1 353152:3 5806:1 353152:3 5806:26	95	138	68.8406	Cryptosporidium parvum Iowa II		353152	311.466	344	6.03623e-81	172	100	857276	156.376	172	2.93374e-34	128	90.6977
HWI-ST916:187:C26B7ACXX:5:1303:10046:32959	C	353152	174	5806:5 353152:5 5806:3 353152:1 5806:1 353152:19 5806:1 353152:7 5806:1 353152:3 5806:26 353152:9 5806:1 353152:1 5806:1 353152:1 5806:1 353152:1 5806:1 353152:1 5806:1 353152:5 5806:49	53	139	38.1295	Cryptosporidium parvum Iowa II		353152	315.072	348	5.0277e-82	174	100	353151	297.039	328	1.34912e-76	170	100
HWI-ST916:187:C26B7ACXX:5:1303:11311:21512	C	93969	165	0:14 93969:1 0:3 93969:1 0:7 93969:1 0:1 93969:86 0:3 93969:1 0:3 93969:1 0:1 93969:1 0:3 93969:1 0:7	93	121	76.8595	Cryptosporidium meleagridis		353152	298.842	330	3.61321e-77	165	100	5807	298.842	330	3.61321e-77	165	100
HWI-ST916:187:C26B7ACXX:5:1303:12829:65938	C	353152	176	5806:13 353152:1 5806:1 353152:3 5806:1 353152:1 5806:1 353152:5 5806:1 353152:3 5806:1 353152:9 5806:1 353152:3 5806:11 353152:1 5806:1 353152:1 5806:1 353152:1 5806:1 353152:1 5806:1 353152:1 5806:1 353152:1 5806:1 353152:5 5806:1 353152:3 5806:1 353152:9 5806:60	48	133	36.0902	Cryptosporidium parvum Iowa II		353152	318.679	352	4.1868e-83	176	100	353151	309.662	342	2.16882e-80	174	100	857276	238.429	263	1.12447e-58	157	98.8636
HWI-ST916:187:C26B7ACXX:5:1303:14338:76854	C	353152	191	5806:38 353152:1 5806:1 353152:15 5806:1 353152:1 5806:1 353152:1 5806:1 353152:8 0:1 93969:3 0:3 93969:1 0:28 5806:57	26	123	21.1382	Cryptosporidium parvum Iowa II		353152	345.73	382	3.33476e-91	191	100	353151	336.713	372	1.72745e-88	189	100	857276	211.379	233	1.7305e-50	157	96.3351
HWI-ST916:187:C26B7ACXX:5:1303:19880:26931	C	353152	172	353152:6 5806:1 353152:3 5806:1 353152:1 5806:1 353152:1 5806:1 353152:1 5806:1 353152:3 5806:15 353152:7 5806:1 353152:3 5806:1 353152:1 5806:1 353152:9 5806:18 353152:1 5806:1 353152:5 5806:1 353152:5 5806:1 353152:44 0:8	84	136	61.7647	Cryptosporidium parvum Iowa II		353152	311.466	344	6.03623e-81	172	100
HWI-ST916:187:C26B7ACXX:5:1303:20348:69138	C	353152	189	0:23 237895:1 0:18 353152:17 5806:49 353152:1 5806:1 353152:1 5806:1 353152:9 5806:1 353152:5 5806:1 353152:10 0:21	43	136	31.6176	Cryptosporidium parvum Iowa II		353152	342.123	378	4.01015e-90	189	100	5807	342.123	378	4.01015e-90	189	100	353151	283.514	313	3.29464e-72	177	100
HWI-ST916:187:C26B7ACXX:5:1303:3326:45973	C	93969	192	0:74 93969:13 0:75	13	88	14.7727	Cryptosporidium meleagridis		353152	347.533	384	9.61588e-92	192	100
HWI-ST916:187:C26B7ACXX:5:1303:3466:25542	C	353152	155	353152:3 5806:10 353152:5 5806:1 353152:1 5806:1 353152:5 5806:1 353152:7 5806:1 353152:5 5806:1 353152:1 5806:1 353152:1 5806:15 353152:1 5806:1 353152:5 5806:1 353152:9 5806:1 353152:1 5806:1 353152:1 5806:1 353152:1 5806:1 353152:1 5806:1 353152:14 5806:1 353152:3 5806:1 353152:1 5806:1 353152:1 5806:1 353152:1 5806:1 353152:3 5806:1 353152:1 5806:1 353152:1 5806:8	69	122	56.5574	Cryptosporidium parvum Iowa II		353152	280.808	310	8.94399e-72	155	100	353151	262.775	290	2.40001e-66	151	100
HWI-ST916:187:C26B7ACXX:5:1303:5438:85976	C	353152	186	353152:1 5806:1 353152:3 5806:1 353152:3 5806:1 353152:1 5806:53 353152:7 5806:1 353152:1 5806:1 353152:7 5806:1 353152:1 5806:1 353152:3 5806:1 353152:1 5806:1 353152:3 5806:1 353152:1 5806:34 237895:1 5806:1 237895:5 5806:1 237895:1 0:7 237895:1 0:1 237895:1 0:1 237895:1 0:1 237895:1 0:3 237895:1	31	155	20	Cryptosporidium parvum Iowa II		353152	336.713	372	1.67172e-88	186	100	353151	323.188	357	3.68222e-84	183	100
HWI-ST916:187:C26B7ACXX:5:1303:8388:2012	C	353152	161	A:1 353152:17 5806:4 353152:11 5806:1 353152:1 5806:1 353152:5 5806:1 353152:5 5806:1 353152:1 5806:1 353152:1 5806:1 353152:1 5806:42 0:36	42	130	32.3077	Cryptosporidium parvum Iowa II		353152	289.825	320	1.81365e-74	160	99.3789	353151	276.3	305	3.99483e-70	157	99.3789	857276	152.769	168	3.28496e-33	117	86.3354
HWI-ST916:187:C26B7ACXX:5:1303:9171:59693	C	353152	179	0:21 353152:42 5806:1 353152:1 5806:1 353152:8 5806:75	51	128	39.8438	Cryptosporidium parvum Iowa II		353152	324.089	358	1.00574e-84	179	100
HWI-ST916:187:C26B7ACXX:5:1303:9691:95376	C	353152	190	5806:33 353152:1 5806:1 353152:5 5806:1 353152:1 5806:1 353152:1 5806:1 353152:1 5806:1 353152:3 5806:1 353152:1 5806:1 353152:1 5806:1 353152:5 5806:1 353152:3 5806:1 353152:1 5806:1 353152:1 5806:1 353152:1 5806:14 353152:3 5806:1 353152:3 5806:1 353152:3 5806:1 353152:9 5806:1 353152:1 5806:1 353152:3 5806:1 353152:1 5806:1 353152:1 5806:41 353152:1 5806:1 353152:2	52	127	40.9449	Cryptosporidium parvum Iowa II		353152	343.926	380	1.15644e-90	190	100	5807	343.926	380	1.15644e-90	190	100	353151	325.893	360	3.10315e-85	186	100
HWI-ST916:187:C26B7ACXX:5:1304:11689:28431	C	353152	179	5806:21 353152:11 5806:1 353152:12 0:33 237895:1 0:1 237895:1 5806:26 353152:5 5806:1 353152:3 5806:1 353152:3 5806:1 353152:5 5806:1 353152:3 5806:1 353152:5 5806:1 353152:1 5806:11	48	128	37.5	Cryptosporidium parvum Iowa II		353152	324.089	358	1.00574e-84	179	100	353151	301.547	333	1.14755e-77	174	100
HWI-ST916:187:C26B7ACXX:5:1304:1411:92341	C	353152	184	353152:26 5806:1 353152:1 5806:1 353152:25 5806:1 353152:1 5806:17 353152:1 5806:1 353152:1 5806:1 353152:1 5806:1 353152:2 5806:3 353152:2 5806:1 353152:2 5806:5 353152:1 5806:2 353152:1 5806:1 353152:1 5806:1 353152:1 5806:1 353152:1 5806:5 353152:1 5806:1 353152:1 5806:1 353152:1 5806:1 353152:1 5806:1 353152:9 5806:1 353152:1 5806:1 353152:1 5806:1 353152:1 5806:1 353152:3 5806:1 353152:3 580…	63	128	49.2188	Cryptosporidium parvum Iowa II		353152	333.106	368	2.00942e-87	184	100	353151	280.808	310	1.11236e-71	164	92.3913
HWI-ST916:187:C26B7ACXX:5:1304:15160:89059	C	353152	157	0:93 5806:1 353152:5 5806:1 353152:3 5806:1 353152:1 5806:20 353152:1 5806:1	10	34	29.4118	Cryptosporidium parvum Iowa II		353152	248.348	274	5.37521e-62	137	87.2611	353151	203.264	224	2.00493e-48	127	87.2611
HWI-ST916:187:C26B7ACXX:5:1304:15258:81202	C	353152	147	5806:1 353152:1 5806:1 353152:7 5806:1 353152:3 5806:19 0:37 5806:26 353152:1 5806:1 353152:3 5806:1 353152:1 5806:1 353152:3 5806:1 353152:1 5806:1 353152:3 5806:1 353152:3	26	116	22.4138	Cryptosporidium parvum Iowa II		353152	266.382	294	1.83761e-67	147	100	857276	143.752	158	1.51106e-30	118	97.9592
HWI-ST916:187:C26B7ACXX:5:1304:16335:27919	C	353152	187	353152:3 5806:1 353152:1 5806:1 353152:3 5806:1 353152:35 5806:1 353152:11 5806:1 353152:3 5806:1 353152:1 5806:1 353152:1 5806:1 353152:1 5806:8 353152:5 5806:1 353152:1 5806:1 353152:1 5806:1 353152:7 5806:1 353152:5 5806:1 353152:7 5806:31 353152:1 5806:1 353152:1 5806:1 353152:16	100	154	64.9351	Cryptosporidium parvum Iowa II		353152	338.516	374	4.8215e-89	187	100	353151	311.466	344	6.70199e-81	181	100
HWI-ST916:187:C26B7ACXX:5:1304:1680:17861	C	237895	187	237895:4 5806:1 237895:1 5806:1 237895:41 5806:1 237895:5 5806:1 237895:2 5806:65 353152:3 5806:1 353152:3 5806:1 353152:3 5806:1 353152:1 5806:1 353152:11 5806:1 353152:1 5806:1 353152:1 5806:1 353152:1 5806:4	49	153	32.0261	Cryptosporidium hominis		353152	338.516	374	4.8215e-89	187	100	353151	334.008	369	2.05015e-87	186	100	857276	212.28	234	4.83002e-51	159	100
HWI-ST916:187:C26B7ACXX:5:1304:2448:69930	C	93969	191	5806:15 0:18 93969:1 0:3 93969:1 0:3 93969:1 0:1 93969:1 0:1 93969:1 0:20 93969:1 0:1 93969:1 0:5 93969:1 0:1 93969:1 0:1 93969:1 0:1 93969:5 0:3 93969:1 0:5 93969:1 0:7 93969:1 0:1 93969:1 0:1 93969:1 0:1 93969:1 0:1 93969:1 0:5 93969:8 0:11 93969:1 0:25	31	146	21.2329	Cryptosporidium meleagridis		353152	316.876	350	1.61791e-82	175	91.623	353151	312.367	345	6.87952e-81	174	91.623	857276	204.165	225	2.56829e-48	150	91.623
HWI-ST916:187:C26B7ACXX:5:1304:7752:19972	C	353152	127	5806:4 353152:1 5806:1 353152:1 5806:1 353152:1 5806:1 353152:1 5806:1 353152:1 5806:1 353152:3 5806:1 353152:3 5806:1 353152:1 5806:1 353152:1 5806:1 353152:1 5806:1 353152:7 5806:37 0:25	21	93	22.5806	Cryptosporidium parvum Iowa II		353152	230.314	254	1.08476e-56	127	100	353151	225.806	249	4.61251e-55	126	100	857276	168.098	185	1.08572e-37	112	98.4252
HWI-ST916:187:C26B7ACXX:5:1304:8260:62600	C	237895	178	0:1 237895:1 0:5 237895:1 0:3 237895:1 0:3 237895:1 0:1 237895:1 0:1 237895:1 0:3 237895:1 0:1 237895:1 0:3 237895:6 0:11 237895:1 0:5 237895:1 0:5 237895:1 0:1 237895:1 0:1 237895:1 0:1 237895:1 0:1 5806:70 353152:3 5806:1 353152:1 5806:1 353152:1 5806:1 353152:1 5806:1 353152:1 5806:1	20	147	13.6054	Cryptosporidium hominis		353152	322.286	356	3.48583e-84	178	100	353151	308.761	341	7.67805e-80	175	100	857276	203.264	224	2.35289e-48	151	99.4382
HWI-ST916:187:C26B7ACXX:5:1305:14093:36890	C	237895	182	5806:1 353152:1 5806:3 353152:1 5806:1 353152:6 5806:1 353152:3 5806:1 353152:1 5806:1 353152:1 5806:52 237895:2 5806:1 237895:13 0:9 237895:1 0:1 237895:1 0:1 237895:1 0:3 5806:1 0:1 93969:2 5806:1 93969:1 5806:1 93969:5 237895:1 0:1 237895:6 0:1 237895:1 0:24	26	151	17.2185	Cryptosporidium hominis		353152	329.499	364	2.4149e-86	182	100	353151	297.039	328	1.42733e-76	177	101.648	857276	202.362	223	8.44372e-48	144	90.6593
HWI-ST916:187:C26B7ACXX:5:1305:17297:74194	C	353152	187	0:23 237895:1 0:9 237895:1 0:1 353152:37 5806:49 353152:1 5806:1 353152:3 5806:1 353152:1 5806:1 353152:5 5806:1 353152:3 5806:1 353152:10 5806:1 353152:2 5806:5	62	134	46.2687	Cryptosporidium parvum Iowa II		353152	338.516	374	4.8215e-89	187	100
HWI-ST916:187:C26B7ACXX:5:1305:19601:73647	C	5806	178	353152:1 5806:16 0:57 5806:74	90	147	61.2245	Cryptosporidium		353152	322.286	356	3.48583e-84	178	100	353151	320.483	354	1.21667e-83	177	99.4382	857276	213.182	235	4.54214e-51	152	98.3146
HWI-ST916:187:C26B7ACXX:5:1305:20203:33964	C	353152	180	5806:67 0:36 5806:19 353152:3 5806:1 353152:1 5806:1 353152:1 5806:1 353152:1 5806:1 353152:1 5806:1 353152:1 5806:1 353152:1 5806:13	9	83	10.8434	Cryptosporidium parvum Iowa II		353152	325.893	360	2.90165e-85	180	100	353151	321.384	355	1.23381e-83	179	100	857276	211.379	233	1.60769e-50	151	96.6667
HWI-ST916:187:C26B7ACXX:5:1305:20754:19503	C	353152	151	0:64 237895:1 353152:1 5806:1 353152:5 5806:1 353152:1 5806:1 353152:3 5806:1 353152:1 5806:1 353152:1 5806:1 353152:1 5806:1 353152:1 5806:6 353152:29	43	57	75.4386	Cryptosporidium parvum Iowa II		353152	251.053	277	1.46366e-62	143	96.6887	353151	224.002	247	2.03452e-54	140	100
HWI-ST916:187:C26B7ACXX:5:1305:4768:34362	C	353152	192	353152:22 5806:1 353152:18 5806:1 353152:1 5806:1 353152:3 5806:1 353152:1 5806:1 353152:5 5806:41 353152:3 5806:1 353152:1 5806:2 353152:1 5806:1 353152:2 5806:2 353152:1 5806:1 353152:1 5806:50	37	140	26.4286	Cryptosporidium parvum Iowa II		353152	347.533	384	9.61588e-92	192	100	353151	329.499	364	2.5803e-86	188	100	857276	216.789	239	4.09601e-52	163	100
HWI-ST916:187:C26B7ACXX:5:1305:7094:17890	C	353152	176	5806:22 0:36 5806:20 353152:1 5806:1 353152:3 5806:1 353152:1 5806:1 353152:24 5806:1 353152:7 5806:12 353152:13 5806:1 353152:2	51	124	41.129	Cryptosporidium parvum Iowa II		353152	318.679	352	4.1868e-83	176	100	353151	305.154	337	9.22204e-79	173	100	857276	208.674	230	5.45552e-50	151	99.4318
HWI-ST916:187:C26B7ACXX:5:1305:7242:65958	C	353152	187	237895:2 5806:1 237895:3 0:5 237895:1 0:37 5806:39 353152:5 5806:1 353152:1 5806:1 353152:1 5806:1 353152:1 5806:1 353152:1 5806:1 353152:3 5806:1 353152:1 5806:10 353152:2 5806:38	15	155	9.67742	Cryptosporidium parvum Iowa II		353152	338.516	374	4.8215e-89	187	100	353151	329.499	364	2.4976e-86	185	100
HWI-ST916:187:C26B7ACXX:5:1305:7938:17903	C	353152	173	353152:3 5806:3 353152:1 5806:1 353152:5 5806:13 353152:1 5806:1 353152:1 5806:1 353152:1 5806:1 353152:17 5806:1 353152:3 5806:1 353152:3 5806:80 0:6	32	140	22.8571	Cryptosporidium parvum Iowa II		353152	313.269	346	1.74212e-81	173	100	353151	304.252	336	9.02443e-79	171	100	857276	196.05	216	3.36904e-46	144	97.1098
HWI-ST916:187:C26B7ACXX:5:1305:9773:82451	C	353152	116	353152:6 5806:1 353152:1 5806:1 353152:5 5806:1 353152:3 5806:1 353152:3 5806:1 353152:1 5806:1 353152:5 5806:1 353152:1 5806:1 353152:28 0:25	47	80	58.75	Cryptosporidium parvum Iowa II		353152	210.477	232	8.93162e-51	116	100	5807	210.477	232	8.93162e-51	116	100	353151	152.769	168	2.10237e-33	103	100
HWI-ST916:187:C26B7ACXX:5:1306:10746:51208	C	353152	155	5806:1 353152:3 5806:1 353152:1 5806:1 353152:1 5806:1 353152:1 5806:1 353152:1 5806:1 353152:2 5806:1 353152:4 5806:1 353152:11 5806:50 353152:5 5806:1 353152:1 5806:1 353152:1 5806:1 353152:1 5806:1 353152:1 5806:1 353152:3 5806:1 353152:3 5806:1 353152:1 5806:1 353152:1 0:18	41	124	33.0645	Cryptosporidium parvum Iowa II		353152	280.808	310	8.94399e-72	155	100	857276	184.328	203	1.84675e-42	133	99.3548
HWI-ST916:187:C26B7ACXX:5:1306:11412:13629	C	353152	191	5806:32 353152:3 5806:1 353152:1 5806:1 353152:1 5806:1 353152:5 5806:1 353152:5 5806:1 353152:1 5806:1 353152:5 5806:1 353152:3 5806:64 353152:2 5806:1 353152:3 5806:1 353152:11 5806:1 353152:1 5806:1 353152:3 5806:1 353152:3 5806:2 353152:4	51	129	39.5349	Cryptosporidium parvum Iowa II		353152	345.73	382	3.33476e-91	191	100	857276	185.23	204	6.89169e-43	153	97.9058
HWI-ST916:187:C26B7ACXX:5:1306:11924:34003	C	353152	159	353152:3 5806:1 353152:3 5806:32 353152:1 5806:1 353152:1 5806:1 353152:1 5806:1 353152:1 5806:1 353152:1 5806:1 353152:10 5806:1 353152:1 5806:1 353152:1 5806:1 353152:3 5806:62	23	126	18.254	Cryptosporidium parvum Iowa II		353152	288.022	318	6.22898e-74	159	100	353151	274.497	303	1.37202e-69	156	100	857276	178.016	196	8.11655e-41	134	99.3711
HWI-ST916:187:C26B7ACXX:5:1306:12646:17559	C	353152	150	5806:37 353152:3 5806:1 353152:3 5806:1 353152:1 5806:1 353152:15 5806:1 353152:1 5806:1 353152:3 5806:1 353152:1 5806:1 353152:1 5806:48	28	83	33.7349	Cryptosporidium parvum Iowa II		353152	271.792	300	4.43843e-69	150	100	5807	271.792	300	4.43843e-69	150	100	857276	169.901	187	3.89683e-38	125	97.3333
HWI-ST916:187:C26B7ACXX:5:1306:12728:16541	C	353152	119	5806:19 353152:1 5806:1 353152:1 5806:1 353152:1 5806:12 353152:1 5806:1 353152:1 5806:1 353152:1 5806:1 353152:1 5806:1 353152:3 5806:1 353152:1 5806:1 353152:3 5806:1 353152:5 5806:1 353152:1 5806:1 353152:1 5806:1 353152:3 5806:8 353152:1 0:1 93969:1 0:1 93969:1 0:1 93969:1 0:3 93969:4	25	70	35.7143	Cryptosporidium parvum Iowa II		353152	215.887	238	2.17929e-52	119	100	353151	206.87	228	1.1289e-49	117	100	857276	143.752	158	1.1299e-30	103	100
HWI-ST916:187:C26B7ACXX:5:1306:17035:39128	C	353152	154	5806:1 353152:1 5806:1 353152:3 5806:1 353152:1 5806:1 353152:11 5806:1 353152:5 5806:20 353152:1 5806:1 353152:3 5806:1 353152:1 5806:1 353152:1 5806:1 353152:3 5806:1 353152:7 5806:1 353152:1 5806:1 353152:8 5806:1 353152:3 5806:1 353152:1 5806:1 353152:17 5806:22	67	123	54.4715	Cryptosporidium parvum Iowa II		353152	279.005	308	3.09553e-71	154	100	353151	265.48	293	6.81835e-67	151	100
HWI-ST916:187:C26B7ACXX:5:1306:17156:40110	C	353152	176	353152:5 5806:1 353152:15 5806:1 353152:3 5806:1 353152:1 5806:1 353152:11 5806:1 353152:1 5806:1 353152:9 5806:1 353152:3 5806:1 353152:3 5806:1 353152:1 5806:1 353152:5 5806:1 353152:1 5806:1 353152:1 5806:1 353152:5 5806:1 353152:1 5806:1 353152:1 5806:1 353152:1 5806:1 353152:1 5806:1 353152:5 5806:2 353152:11 5806:1 353152:7 5806:1 353152:1 5806:1 353152:9 5806:1 353152:1 5806:20	97	141	68.7943	Cryptosporidium parvum Iowa II		353152	318.679	352	4.1868e-83	176	100	353151	291.629	322	5.81974e-75	170	100
HWI-ST916:187:C26B7ACXX:5:1306:1957:82741	C	353152	127	5806:2 353152:1 5806:1 353152:1 5806:1 353152:34 5806:1 353152:3 5806:1 353152:3 5806:49	42	95	44.2105	Cryptosporidium parvum Iowa II		353152	230.314	254	1.08476e-56	127	100
HWI-ST916:187:C26B7ACXX:5:1306:20143:82978	C	353152	156	353152:1 5806:1 353152:17 5806:30 353152:1 5806:1 353152:1 5806:1 353152:1 5806:1 353152:3 5806:1 353152:22 5806:1 353152:9 5806:35	54	125	43.2	Cryptosporidium parvum Iowa II		353152	255.561	282	3.59186e-64	141	90.3846	353151	242.036	267	7.91159e-60	138	90.3846
HWI-ST916:187:C26B7ACXX:5:1306:3655:58737	C	353152	139	353152:6 5806:79 353152:1 5806:1 353152:1 5806:8 353152:1 5806:1 353152:1 5806:1 353152:1 5806:1 353152:1 5806:1 353152:1 5806:1 353152:1 5806:1 353152:1	9	103	8.73786	Cryptosporidium parvum Iowa II		353152	251.955	278	3.75588e-63	139	100	5807	251.955	278	3.75588e-63	139	100
HWI-ST916:187:C26B7ACXX:5:1306:4000:60448	C	237895	185	0:5 237895:25 5806:1 237895:1 5806:1 237895:1 5806:1 237895:10 5806:1 237895:5 5806:1 237895:19 5806:1 237895:1 5806:1 237895:1 5806:1 237895:1 5806:1 237895:1 5806:1 237895:1 5806:1 237895:1 5806:2 93969:7 5806:1 93969:1 5806:1 93969:11 5806:1 93969:1 5806:1 0:1 93969:1 0:1 93969:1 0:1 237895:1 0:1 237895:5 0:1 5806:1 0:3 93969:1 0:1 5806:1 353152:1 5806:1 353152:3 5806:1 353152:9 5806:1 353152:…	73	150	48.6667	Cryptosporidium hominis		353152	334.91	370	5.79599e-88	185	100	5807	334.91	370	5.79599e-88	185	100	353151	325.893	360	3.0024e-85	183	100
HWI-ST916:187:C26B7ACXX:5:1306:5345:75596	C	93969	190	0:40 93969:1 0:1 93969:1 0:1 93969:1 0:1 93969:1 0:1 93969:1 0:1 93969:1 0:3 93969:6 5806:100	12	120	10	Cryptosporidium meleagridis		353152	343.926	380	1.15644e-90	190	100	353151	339.418	375	4.91729e-89	189	100	857276	176.213	194	3.54695e-40	155	100.526
HWI-ST916:187:C26B7ACXX:5:1306:5438:87588	C	353152	191	0:97 353152:2 5806:2 353152:6 5806:23 353152:1 5806:1 353152:1 5806:1 353152:3 5806:1 353152:9 5806:1 353152:3 5806:1 353152:3 5806:1 353152:1 5806:1 353152:1 5806:1 353152:1	31	64	48.4375	Cryptosporidium parvum Iowa II		353152	345.73	382	3.33476e-91	191	100	857276	202.362	223	8.96422e-48	137	80.6283
HWI-ST916:187:C26B7ACXX:5:1307:11069:63866	C	353152	150	5806:12 353152:1 5806:1 353152:3 5806:1 353152:1 5806:1 353152:3 5806:1 353152:14 5806:1 353152:5 5806:1 353152:5 5806:1 353152:1 5806:26 353152:1 5806:1 353152:5 5806:1 353152:1 0:25 93969:1 0:1 93969:1 0:1 93969:1 0:1 93969:2	40	108	37.037	Cryptosporidium parvum Iowa II		353152	271.792	300	4.43843e-69	150	100	353151	253.758	280	1.191e-63	146	100
HWI-ST916:187:C26B7ACXX:5:1307:12406:58189	C	353152	173	5806:1 353152:1 5806:1 353152:1 5806:1 353152:1 5806:1 353152:5 5806:105 353152:1 5806:1 353152:3 5806:1 353152:5 5806:1 353152:11 5806:1 353152:2	30	142	21.1268	Cryptosporidium parvum Iowa II		353152	313.269	346	1.74212e-81	173	100	353151	299.744	331	3.83728e-77	170	100	857276	187.935	207	1.7452e-43	144	98.8439
HWI-ST916:187:C26B7ACXX:5:1307:13075:79030	C	353152	130	0:3 237895:1 0:1 237895:1 0:3 5806:12 353152:1 5806:3 353152:6 5806:1 353152:1 5806:1 353152:4 5806:1 353152:1 5806:1 353152:3 5806:1 353152:1 5806:1 353152:1 5806:17 353152:5 5806:1 353152:3 5806:1 353152:9 5806:1 353152:1 5806:1 353152:1 0:2 93969:1 0:9	37	97	38.1443	Cryptosporidium parvum Iowa II		353152	235.724	260	2.63521e-58	130	100	353151	218.592	241	7.07124e-53	125	98.4615
HWI-ST916:187:C26B7ACXX:5:1307:14612:85987	C	353152	173	5806:27 353152:5 5806:1 353152:5 5806:1 353152:7 5806:1 353152:3 5806:1 353152:1 5806:1 353152:5 5806:9 0:1 5806:1 0:3 5806:1 0:1 5806:1 0:5 5806:1 0:7 237895:1 0:3 237895:1 0:5 5806:37 353152:1 5806:1 353152:1 5806:1 353152:3 5806:1	31	116	26.7241	Cryptosporidium parvum Iowa II		353152	313.269	346	1.74212e-81	173	100	353151	299.744	331	3.83728e-77	170	100
HWI-ST916:187:C26B7ACXX:5:1307:14767:64388	C	353152	179	5806:31 353152:1 5806:1 353152:5 5806:1 353152:1 5806:1 353152:1 5806:1 353152:1 5806:1 353152:3 5806:1 353152:5 5806:1 353152:1 5806:1 353152:1 5806:1 353152:3 5806:6 353152:5 5806:1 353152:1 5806:1 353152:5 5806:1 353152:5 5806:1 353152:1 5806:1 353152:1 5806:1 353152:10 5806:1 353152:5 5806:1 353152:3 5806:1 353152:1 5806:1 353152:1 5806:1 353152:1 5806:1 353152:1 5806:1 353152:1 5806:1 353152…	66	118	55.9322	Cryptosporidium parvum Iowa II		353152	324.089	358	1.00574e-84	179	100
HWI-ST916:187:C26B7ACXX:5:1307:17815:23575	C	237895	179	0:32 237895:1 0:1 237895:1 0:1 237895:1 0:13 237895:1 0:1 237895:1 0:34 237895:1 0:3 237895:21 5806:22 353152:3 5806:1 353152:3 5806:1 353152:3 5806:1 353152:3	27	117	23.0769	Cryptosporidium hominis		353152	324.089	358	1.00574e-84	179	100	353151	306.056	338	2.69878e-79	175	100
HWI-ST916:187:C26B7ACXX:5:1307:19410:60726	C	353152	192	5806:1 353152:3 5806:3 353152:3 5806:1 353152:1 5806:1 353152:1 5806:1 353152:5 5806:1 353152:3 5806:1 353152:1 5806:1 353152:3 5806:1 353152:9 5806:1 353152:1 5806:1 353152:9 5806:1 353152:1 5806:1 353152:5 5806:1 353152:3 5806:96 353152:1 5806:1	49	161	30.4348	Cryptosporidium parvum Iowa II		353152	347.533	384	9.61588e-92	192	100	5807	347.533	384	9.61588e-92	192	100	857276	249.25	275	6.93003e-62	169	98.9583
HWI-ST916:187:C26B7ACXX:5:1307:20027:50332	C	353152	181	5806:1 353152:1 5806:1 353152:1 5806:1 353152:3 5806:1 353152:5 5806:17 353152:7 5806:1 353152:1 5806:1 353152:1 5806:1 353152:1 5806:1 353152:21 5806:1 353152:5 5806:1 353152:5 5806:1 353152:1 5806:42 237895:8 0:21	52	150	34.6667	Cryptosporidium parvum Iowa II		353152	327.696	362	8.37108e-86	181	100	5807	327.696	362	8.37108e-86	181	100	353151	305.154	337	9.5514e-79	176	100
HWI-ST916:187:C26B7ACXX:5:1307:20527:9660	C	5806	168	5806:1 353152:1 5806:1 353152:3 5806:132	133	137	97.0803	Cryptosporidium		353152	304.252	336	8.69507e-79	168	100	353151	299.744	331	3.69724e-77	167	100	857276	153.671	169	3.46891e-33	119	84.5238
HWI-ST916:187:C26B7ACXX:5:1307:3971:42167	C	353152	186	5806:50 0:37 353152:9 5806:1 353152:5 5806:1 353152:3 5806:1 353152:3 5806:1 353152:1 5806:1 353152:1 5806:1 353152:1 5806:1 353152:3 5806:1 353152:5 5806:1 353152:1 5806:1 353152:5 5806:1 353152:5 5806:1 353152:3 5806:1 353152:11	56	106	52.8302	Cryptosporidium parvum Iowa II		353152	336.713	372	1.67172e-88	186	100	857276	243.839	269	2.83339e-60	167	101.075
HWI-ST916:187:C26B7ACXX:5:1307:5024:47334	C	353152	190	353152:1 5806:1 353152:1 5806:1 353152:19 5806:1 353152:7 5806:1 353152:1 5806:1 353152:1 5806:1 353152:1 5806:1 353152:5 5806:5 353152:5 5806:1 353152:3 5806:1 353152:1 5806:1 353152:6 5806:3 353152:1 5806:1 353152:8 5806:38 0:43	59	159	37.1069	Cryptosporidium parvum Iowa II		353152	343.926	380	1.15644e-90	190	100	5807	343.926	380	1.15644e-90	190	100	857276	217.691	240	1.15848e-52	162	100
HWI-ST916:187:C26B7ACXX:5:1307:5327:57819	C	353152	156	5806:1 353152:9 5806:1 353152:3 5806:1 353152:3 5806:36 353152:33 5806:1 353152:1 5806:1 353152:1 5806:1 353152:5 5806:1 353152:5 5806:1 353152:1 5806:1 353152:5 5806:1 353152:5 5806:9	71	125	56.8	Cryptosporidium parvum Iowa II		353152	282.612	312	2.58403e-72	156	100	5807	282.612	312	2.58403e-72	156	100	353151	255.561	282	3.59186e-64	150	100
HWI-ST916:187:C26B7ACXX:5:1307:6602:71844	C	353152	156	93969:1 0:5 93969:1 0:1 93969:1 0:22 93969:1 0:2 5806:50 353152:3 5806:1 353152:9 5806:1 353152:3 5806:1 353152:7 5806:1 353152:5 5806:11	27	125	21.6	Cryptosporidium parvum Iowa II		353152	282.612	312	2.58403e-72	156	100	353151	278.103	307	1.09876e-70	155	100
HWI-ST916:187:C26B7ACXX:5:1308:17166:80327	C	353152	186	5806:58 353152:7 5806:1 353152:5 5806:1 353152:7 5806:1 353152:5 5806:1 353152:3 5806:67	27	98	27.551	Cryptosporidium parvum Iowa II		353152	336.713	372	1.67172e-88	186	100	857276	242.938	268	2.83339e-60	164	98.9247
HWI-ST916:187:C26B7ACXX:5:1308:20023:51684	C	353152	187	353152:1 5806:1 353152:1 5806:1 353152:3 5806:1 353152:1 5806:1 353152:1 5806:1 353152:5 5806:1 353152:1 5806:1 353152:1 5806:1 353152:3 5806:1 353152:3 5806:20 353152:1 5806:1 353152:1 5806:1 353152:3 5806:1 353152:3 5806:1 353152:20 0:1 353152:1 0:13 353152:1 0:9 237895:1 0:1 237895:1 0:1 237895:1 0:10 353152:1 237895:1 353152:1 237895:1 0:3 353152:1 0:4 353152:2 0:1 353152:1 0:20	55	156	35.2564	Cryptosporidium parvum Iowa II		353152	250.151	276	1.92185e-62	167	100	241.134	266	9.95542e-60	170	104.813	239.331
HWI-ST916:187:C26B7ACXX:5:1308:3831:15753	C	353152	169	5806:42 353152:1 5806:1 353152:1 5806:1 353152:1 5806:1 353152:1 5806:1 353152:5 5806:1 353152:5 5806:1 353152:3 0:74	17	97	17.5258	Cryptosporidium parvum Iowa II		353152	306.056	338	2.51005e-79	169	100	353151	301.547	333	1.0673e-77	168	100
HWI-ST916:187:C26B7ACXX:5:1308:5873:14553	C	353152	139	0:3 93969:1 0:6 5806:14 353152:1 5806:1 353152:3 5806:1 353152:3 5806:1 353152:1 5806:1 353152:1 5806:1 353152:9 5806:1 353152:3 5806:1 353152:3 5806:1 353152:1 5806:1 353152:1 5806:1 353152:1 5806:1 353152:1 5806:36 353152:3 5806:1 353152:1 5806:1 353152:1 5806:1 353152:1 5806:1	34	106	32.0755	Cryptosporidium parvum Iowa II		353152	251.955	278	3.75588e-63	139	100	5807	251.955	278	3.75588e-63	139	100	353151	238.429	263	8.27287e-59	136	100
HWI-ST916:187:C26B7ACXX:5:1308:8587:84559	C	353152	157	0:21 93969:1 0:3 93969:12 0:1 93969:1 0:3 93969:1 0:1 93969:1 0:1 93969:1 0:1 93969:1 0:4 353152:6 5806:1 353152:1 5806:19 353152:1 5806:1 353152:5 5806:1 353152:3 5806:1 353152:1 5806:1 353152:1 5806:1 353152:1 5806:1 353152:3 5806:1 353152:3 5806:1 353152:1 5806:1 353152:1 5806:1 353152:1 5806:4 353152:1 5806:1 353152:3 5806:1 353152:1 5806:1 353152:4	37	106	34.9057	Cryptosporidium parvum Iowa II		353152	284.415	314	7.46506e-73	157	100	857276	159.081	175	7.47826e-35	122	92.3567
HWI-ST916:187:C26B7ACXX:5:1309:10480:8820	C	353152	180	353152:1 5806:1 353152:7 5806:1 353152:3 5806:1 353152:1 5806:1 353152:1 5806:1 353152:1 5806:1 353152:1 5806:1 353152:5 5806:2 0:36 5806:85	19	149	12.7517	Cryptosporidium parvum Iowa II		353152	325.893	360	2.90165e-85	180	100
HWI-ST916:187:C26B7ACXX:5:1309:15189:66563	C	353152	182	5806:6 353152:1 5806:1 353152:1 5806:1 353152:5 5806:1 353152:3 5806:1 353152:5 5806:1 353152:3 5806:1 353152:1 5806:1 353152:1 5806:1 353152:3 5806:48 353152:1 5806:1 353152:3 5806:1 353152:3 5806:1 353152:3 5806:1 353152:2 5806:1 353152:2 5806:48	37	146	25.3425	Cryptosporidium parvum Iowa II		353152	329.499	364	2.4149e-86	182	100	353151	320.483	354	1.25095e-83	180	100	857276	176.213	194	3.36269e-40	148	100
HWI-ST916:187:C26B7ACXX:5:1309:16187:34234	C	353152	179	0:33 353152:14 5806:1 353152:5 5806:1 353152:1 5806:1 353152:3 5806:56 353152:1 5806:1 353152:1 5806:1 353152:1 5806:23 353152:2 5806:4	28	116	24.1379	Cryptosporidium parvum Iowa II		353152	324.089	358	1.00574e-84	179	100	857276	224.904	248	7.24822e-55	157	100
HWI-ST916:187:C26B7ACXX:5:1309:1831:8384	C	237895	186	237895:5 5806:3 237895:3 5806:1 237895:1 5806:1 237895:13 0:5 237895:1 0:1 237895:1 0:1 237895:1 0:3 237895:1 0:3 237895:1 0:7 237895:1 0:1 237895:1 0:3 237895:1 0:5 237895:1 0:3 237895:1 0:1 237895:1 0:24 237895:1 0:3 5806:1 0:1 5806:1 0:1 5806:1 0:1 5806:6 237895:3 5806:1 237895:1 5806:1 237895:8 0:11 237895:1 0:19	42	151	27.8146	Cryptosporidium hominis		353152	336.713	372	1.67172e-88	186	100	353151	309.662	342	2.32373e-80	180	100
HWI-ST916:187:C26B7ACXX:5:1309:20487:95705	C	237895	160	0:21 237895:1 0:1 237895:1 0:3 237895:30 0:1 237895:1 0:5 237895:1 0:13 237895:1 0:1 237895:1 0:1 237895:1 0:1 237895:1 0:1 237895:1 0:1 237895:30 5806:1 237895:1 5806:1 237895:5 5806:1 237895:3	78	109	71.5596	Cryptosporidium hominis		353152	289.825	320	1.79914e-74	160	100
HWI-ST916:187:C26B7ACXX:5:1309:7541:7496	C	353152	170	5806:40 353152:3 5806:1 353152:1 5806:1 353152:5 5806:1 353152:1 5806:1 353152:3 5806:1 353152:1 5806:1 353152:1 5806:1 353152:3 5806:1 353152:5 5806:17 353152:1 5806:1 353152:1 5806:1 353152:1 5806:1 353152:1 5806:1 353152:1 5806:1 353152:1 5806:1 353152:1 5806:32 353152:3 5806:1 353152:3	36	100	36	Cryptosporidium parvum Iowa II		353152	307.859	340	7.24549e-80	170	100	5807	307.859	340	7.24549e-80	170	100	353151	289.825	320	1.94423e-74	166	100
HWI-ST916:187:C26B7ACXX:5:1309:7791:83205	C	353152	155	5806:52 353152:1 5806:1 353152:5 5806:1 353152:1 5806:1 353152:3 5806:1 353152:13 5806:1 353152:3 5806:1 353152:7 5806:1 353152:1 5806:1 353152:7 5806:1 353152:7 5806:1 353152:5 5806:10	53	73	72.6027	Cryptosporidium parvum Iowa II		353152	280.808	310	8.94399e-72	155	100	353151	271.792	300	4.6331e-69	153	100
HWI-ST916:187:C26B7ACXX:5:1309:8323:89683	C	353152	173	5806:18 353152:6 5806:1 353152:3 5806:1 353152:1 5806:1 353152:14 5806:1 353152:1 5806:1 353152:1 5806:1 353152:1 5806:1 353152:1 5806:1 353152:1 5806:1 353152:1 5806:1 353152:1 5806:68 353152:16	47	125	37.6	Cryptosporidium parvum Iowa II		353152	313.269	346	1.74212e-81	173	100	5807	313.269	346	1.74212e-81	173	100	353151	299.744	331	3.83728e-77	170	100
HWI-ST916:187:C26B7ACXX:5:1309:8509:75826	C	353152	177	353152:1 5806:1 353152:1 5806:1 353152:5 5806:1 353152:3 5806:1 353152:3 5806:1 353152:9 5806:1 353152:1 5806:1 353152:1 5806:8 353152:9 5806:1 353152:3 5806:1 353152:3 5806:1 353152:13 5806:74 353152:3	54	146	36.9863	Cryptosporidium parvum Iowa II		353152	320.483	354	1.20811e-83	177	100	857276	248.348	274	6.26368e-62	161	100
HWI-ST916:187:C26B7ACXX:5:1309:9386:28471	C	353152	167	5806:80 353152:3 5806:1 353152:1 5806:1 353152:3 5806:1 353152:27 5806:1 353152:1 5806:1 353152:1 5806:1 353152:1 5806:1 353152:3 5806:1 353152:1 5806:8	41	57	71.9298	Cryptosporidium parvum Iowa II		353152	302.449	334	3.01189e-78	167	100	5807	302.449	334	3.01189e-78	167	100	353151	293.432	324	1.5602e-75	165	100
HWI-ST916:187:C26B7ACXX:5:1310:13262:14794	C	5806	136	5806:3 0:36 5806:61 353152:1 5806:2 353152:3	63	103	61.165	Cryptosporidium		353152	246.544	272	1.55052e-61	136	100	353151	242.036	267	6.59299e-60	135	100	857276	175.311	193	8.03901e-40	119	98.5294
HWI-ST916:187:C26B7ACXX:5:1310:19169:45440	C	353152	182	353152:1 5806:1 353152:1 5806:1 353152:1 5806:1 353152:7 5806:17 353152:5 5806:1 353152:1 5806:1 353152:1 5806:1 353152:1 5806:1 353152:1 5806:1 353152:3 5806:1 353152:1 5806:1 353152:1 5806:1 353152:1 5806:1 353152:1 5806:1 353152:1 5806:1 353152:3 5806:91	29	151	19.2053	Cryptosporidium parvum Iowa II		353152	329.499	364	2.4149e-86	182	100	5807	329.499	364	2.4149e-86	182	100	353151	320.483	354	1.25095e-83	180	100
HWI-ST916:187:C26B7ACXX:5:1310:5589:50663	C	353152	179	0:3 353152:14 5806:1 353152:1 5806:1 353152:1 5806:1 353152:9 5806:1 353152:3 5806:1 353152:15 5806:1 353152:37 5806:1 353152:40 5806:1 353152:1 5806:8 353152:1 5806:1 353152:3 5806:1 353152:1 5806:1 353152:1	127	146	86.9863	Cryptosporidium parvum Iowa II		353152	324.089	358	1.00574e-84	179	100	353151	306.957	339	2.69878e-79	175	100
HWI-ST916:187:C26B7ACXX:5:1310:7905:36275	C	353152	156	5806:70 353152:1 5806:1 353152:1 5806:1 353152:1 5806:1 353152:1 5806:1 353152:2 5806:2 353152:15 5806:1 353152:5 5806:1 353152:1 5806:1 353152:3 5806:1 353152:5 5806:10 353152:1	36	56	64.2857	Cryptosporidium parvum Iowa II		353152	282.612	312	2.58403e-72	156	100	353151	271.792	300	4.67204e-69	153	99.359	857276	201.46	222	6.94004e-48	138	100
HWI-ST916:187:C26B7ACXX:5:1310:9487:96503	C	353152	187	5806:28 353152:1 5806:1 353152:3 5806:1 353152:1 5806:1 353152:5 5806:1 353152:3 0:39 5806:55 353152:3 5806:1 353152:14	30	129	23.2558	Cryptosporidium parvum Iowa II		353152	338.516	374	4.8215e-89	187	100	5807	338.516	374	4.8215e-89	187	100	353151	324.991	359	1.06201e-84	184	100
HWI-ST916:187:C26B7ACXX:5:1310:9898:83962	C	237895	187	237895:68 0:1 237895:1 0:1 237895:1 0:3 237895:1 0:1 237895:1 0:7 237895:1 0:1 237895:1 0:1 237895:1 0:3 237895:1 0:3 237895:1 0:1 237895:19 5806:1 237895:1 5806:1 237895:10 0:5 237895:1 0:7 237895:1 0:3 237895:1 0:1 237895:1 0:3 237895:1 0:1 237895:1	45	89	50.5618	Cryptosporidium hominis		353152	338.516	374	4.8215e-89	187	100	5807	338.516	374	4.8215e-89	187	100	353151	329.499	364	2.4976e-86	185	100
HWI-ST916:187:C26B7ACXX:5:1311:11310:14386	C	5806	175	5806:111 353152:1 5806:1 353152:3 5806:1 353152:1 5806:1 353152:1 0:25	3	34	8.82353	Cryptosporidium		353152	316.876	350	1.4509e-82	175	100	353151	312.367	345	6.16938e-81	174	100	857276	190.64	210	1.45346e-44	147	100
HWI-ST916:187:C26B7ACXX:5:1311:1563:26095	C	353151	153	0:4 43142:1 0:43 353151:30 5806:45	30	119	25.2101	Cryptosporidium hominis TU502		353152	277.202	306	1.07129e-70	153	100
HWI-ST916:187:C26B7ACXX:5:1311:15750:89219	C	353152	183	353152:2 5806:1 353152:1 5806:38 353152:1 5806:15 353152:1 5806:1 353152:1 5806:1 353152:1 5806:1 353152:1 5806:1 353152:1 5806:1 353152:1 5806:1 353152:3 5806:2 0:36 353152:2 5806:1 353152:1 5806:1 353152:13 5806:1 353152:1 5806:1 353152:7 5806:1 353152:13	48	151	31.7881	Cryptosporidium parvum Iowa II		353152	331.303	366	6.96618e-87	183	100	353151	304.252	336	9.68314e-79	177	100
HWI-ST916:187:C26B7ACXX:5:1311:16996:59400	C	353152	163	0:78 353152:1 5806:1 353152:1 5806:1 353152:5 5806:1 353152:1 5806:1 353152:7 5806:1 353152:9 5806:3 353152:23	47	55	85.4545	Cryptosporidium parvum Iowa II		353152	295.235	326	4.33354e-76	163	100	353151	290.727	321	1.84267e-74	162	100	857276	155.474	171	9.56214e-34	130	98.1595
HWI-ST916:187:C26B7ACXX:5:1311:17164:18658	C	353152	186	353152:7 5806:1 353152:3 5806:1 353152:3 5806:1 353152:1 5806:68 353152:5 5806:1 353152:23 5806:1 353152:1 5806:1 353152:5 5806:1 353152:1 5806:1 353152:1 5806:1 353152:1 5806:28	44	149	29.5302	Cryptosporidium parvum Iowa II		353152	336.713	372	1.67172e-88	186	100	353151	318.679	352	4.48586e-83	182	100
HWI-ST916:187:C26B7ACXX:5:1311:19424:51421	C	353152	174	0:25 5806:32 353152:3 5806:1 353152:1 5806:7 353152:1 5806:1 353152:2 5806:3 353152:1 5806:3 353152:1 5806:2 353152:6 5806:1 353152:3 5806:1 353152:1 5806:1 353152:7 5806:1 353152:3 5806:1 353152:1 5806:1 353152:3 5806:1 353152:1 5806:29	34	119	28.5714	Cryptosporidium parvum Iowa II		353152	315.072	348	5.0277e-82	174	100
HWI-ST916:187:C26B7ACXX:5:1311:6352:59395	C	353152	183	5806:11 353152:9 5806:1 353152:1 5806:1 353152:1 5806:1 353152:5 5806:1 353152:37 5806:1 353152:1 5806:1 353152:3 5806:1 353152:1 5806:1 353152:5 5806:71	63	142	44.3662	Cryptosporidium parvum Iowa II		353152	331.303	366	6.96618e-87	183	100	353151	313.269	346	1.86929e-81	179	100	857276	158.179	174	9.08516e-35	142	96.1749
HWI-ST916:187:C26B7ACXX:5:1311:7335:37647	C	353152	151	5806:1 353152:7 5806:1 353152:5 5806:1 353152:3 5806:1 353152:1 5806:1 353152:17 5806:1 353152:1 5806:81	34	120	28.3333	Cryptosporidium parvum Iowa II		353152	273.595	302	1.28279e-69	151	100	353151	264.578	292	6.645e-67	149	100	857276	216.789	239	3.01949e-52	136	97.351
HWI-ST916:187:C26B7ACXX:5:1311:7600:24633	C	353152	121	353152:1 5806:1 353152:3 5806:1 353152:1 5806:1 353152:1 5806:1 353152:1 5806:1 353152:2 0:71 93969:1 0:5	8	90	8.88889	Cryptosporidium parvum Iowa II		353152	219.494	242	1.83197e-53	121	100
HWI-ST916:187:C26B7ACXX:5:1311:7901:5426	C	353152	179	5806:23 353152:1 5806:6 353152:1 5806:6 353152:1 5806:1 353152:4 5806:1 353152:1 5806:2 353152:1 5806:4 353152:1 5806:55 2759:1 5806:40	10	126	7.93651	Cryptosporidium parvum Iowa II		353152	324.089	358	1.00574e-84	179	100	5807	324.089	358	1.00574e-84	179	100	857276	220.396	243	3.08202e-53	156	100
HWI-ST916:187:C26B7ACXX:5:1311:7923:8240	C	353152	154	5806:21 353152:3 5806:1 353152:3 5806:1 353152:1 5806:1 353152:7 5806:1 353152:1 5806:1 353152:3 5806:1 353152:6 5806:1 353152:1 5806:1 353152:1 5806:1 353152:1 5806:1 353152:1 5806:22 0:43	28	103	27.1845	Cryptosporidium parvum Iowa II		353152	279.005	308	3.09553e-71	154	100	353151	221.297	244	7.28641e-54	146	103.896
HWI-ST916:187:C26B7ACXX:5:1311:8000:16055	C	353152	171	0:102 93969:1 0:8 353152:3 5806:1 353152:2 5806:4 353152:5 5806:1 353152:1 5806:1 353152:5 5806:1 353152:5 5806:1	21	39	53.8462	Cryptosporidium parvum Iowa II		353152	309.662	342	2.09136e-80	171	100	353151	291.629	322	5.61189e-75	167	100	857276	187.935	207	1.71973e-43	144	100
HWI-ST916:187:C26B7ACXX:5:1311:8234:58308	C	353152	177	353152:1 5806:1 353152:1 5806:1 353152:1 5806:4 353152:1 5806:1 353152:1 5806:1 353152:1 5806:1 353152:1 5806:5 353152:1 5806:1 353152:1 5806:1 353152:1 5806:1 353152:1 5806:1 353152:1 5806:1 353152:3 5806:1 353152:9 5806:2 353152:5 5806:39 353152:3 5806:1 353152:1 5806:1 353152:5 5806:1 353152:1 5806:1 353152:5 5806:1 353152:1 5806:1 353152:1 5806:1 353152:1 5806:1 353152:1 5806:1 353152:1 0:28	48	146	32.8767	Cryptosporidium parvum Iowa II		353152	291.629	322	5.86131e-75	161	90.9605	353151	278.103	307	1.29104e-70	158	90.9605	857276	201.46	222	8.15455e-48	141	90.9605
HWI-ST916:187:C26B7ACXX:5:1312:12457:73579	C	353152	108	353152:1 5806:1 353152:1 5806:1 353152:1 5806:1 353152:25 5806:1 353152:1 5806:1 353152:28 5806:1 353152:1 5806:1 353152:1 5806:1 353152:10 5806:1	68	77	88.3117	Cryptosporidium parvum Iowa II		353152	196.05	216	1.79558e-46	108	100	187.033	206	9.30134e-44	106	100	173.508
HWI-ST916:187:C26B7ACXX:5:1312:12871:44523	C	353152	160	353152:1 5806:1 353152:1 5806:1 353152:1 5806:1 353152:1 5806:1 353152:1 5806:1 353152:1 5806:1 353152:1 5806:1 353152:3 5806:5 353152:1 5806:1 353152:5 5806:1 353152:3 5806:1 353152:1 5806:1 353152:19 5806:1 353152:1 5806:1 353152:11 5806:61	50	129	38.7597	Cryptosporidium parvum Iowa II		353152	289.825	320	1.79914e-74	160	100	353151	276.3	305	3.96287e-70	157	100
HWI-ST916:187:C26B7ACXX:5:1312:13192:83048	C	237895	170	0:17 237895:1 0:1 237895:1 0:1 237895:54 5806:1 237895:7 0:1 237895:1 93969:1 237895:1 93969:1 5806:1 93969:1 5806:1 93969:1 237895:1 93969:1 237895:1 93969:1 0:1 93969:1 0:1 93969:1 237895:1 0:1 237895:1 93969:1 237895:1 93969:1 0:4 237895:1 93969:1 0:1 93969:1 237895:1 5806:1 237895:1 5806:1 237895:1 5806:1 237895:3 5806:14 93969:1 5806:1 93969:1	77	123	62.6016	Cryptosporidium hominis		353152	307.859	340	7.24549e-80	170	100	5807	307.859	340	7.24549e-80	170	100	353151	264.578	292	7.74287e-67	162	100
HWI-ST916:187:C26B7ACXX:5:1312:13913:14893	C	353152	137	5806:16 353152:1 5806:1 353152:1 5806:1 353152:3 5806:1 353152:24 5806:4 353152:1 5806:1 353152:19 5806:1 353152:3 5806:1 353152:1 5806:1 353152:1 5806:1 353152:12 5806:1 353152:7 5806:1 353152:1 5806:1 353152:1 5806:1	75	91	82.4176	Cryptosporidium parvum Iowa II		353152	248.348	274	4.48675e-62	137	100	353151	221.297	244	6.23668e-54	131	100
HWI-ST916:187:C26B7ACXX:5:1312:14503:14197	C	353152	181	0:10 93969:1 0:1 93969:1 0:1 93969:1 0:1 93969:1 0:3 93969:8 0:1 93969:1 0:1 93969:1 0:1 93969:1 0:1 93969:1 0:1 93969:1 0:7 93969:1 0:9 93969:1 0:3 93969:10 5806:16 353152:3 5806:1 353152:1 5806:1 353152:1 5806:1 353152:3 5806:1 353152:1 5806:1 353152:7 5806:1 353152:39 0:5	55	141	39.0071	Cryptosporidium parvum Iowa II		353152	327.696	362	8.37108e-86	181	100
HWI-ST916:187:C26B7ACXX:5:1312:15511:63395	C	353152	153	353152:2 5806:1 353152:3 5806:1 353152:1 5806:1 353152:1 5806:1 353152:3 5806:13 353152:3 5806:1 353152:3 5806:1 353152:5 5806:1 353152:3 5806:1 353152:1 5806:1 353152:1 5806:1 353152:9 5806:65	33	121	27.2727	Cryptosporidium parvum Iowa II		353152	277.202	306	1.07129e-70	153	100	353151	227.609	251	1.69908e-55	127	83.6601	857276	196.05	216	2.87721e-46	135	100
HWI-ST916:187:C26B7ACXX:5:1312:18920:54295	C	353152	182	5806:1 353152:1 5806:1 353152:5 5806:1 353152:5 5806:1 353152:1 5806:1 353152:5 5806:34 353152:3 5806:1 353152:1 5806:1 353152:1 5806:1 353152:5 5806:1 353152:5 5806:1 353152:3 5806:1 353152:5 5806:1 353152:1 5806:24 353152:3 5806:1 353152:5 5806:1 353152:1 5806:1 353152:5 5806:1 353152:1 5806:1 353152:13 5806:2 353152:2 5806:1 353152:1 5806:2	72	151	47.6821	Cryptosporidium parvum Iowa II		353152	329.499	364	2.4149e-86	182	100
HWI-ST916:187:C26B7ACXX:5:1312:19296:45605	C	353152	188	5806:37 353152:5 5806:1 353152:7 5806:1 353152:9 5806:1 353152:3 5806:1 353152:3 5806:1 353152:5 5806:1 353152:1 5806:18 353152:3 5806:1 353152:1 5806:1 353152:2 5806:3 353152:1 5806:7 353152:3 5806:1 353152:1 5806:1 353152:4 5806:1 353152:1 5806:14 0:19	49	121	40.4959	Cryptosporidium parvum Iowa II		353152	340.32	376	1.39053e-89	188	100	353151	322.286	356	3.73131e-84	184	100	857276	227.609	251	2.20735e-55	163	100
HWI-ST916:187:C26B7ACXX:5:1312:4810:42977	C	5806	178	5806:63 0:37 5806:48	48	85	56.4706	Cryptosporidium		353152	322.286	356	3.48583e-84	178	100	857276	178.016	196	9.37032e-41	146	100
HWI-ST916:187:C26B7ACXX:5:1312:4950:59011	C	353152	158	353152:2 5806:1 353152:1 5806:1 353152:9 5806:1 353152:13 5806:1 353152:17 5806:1 353152:21 5806:1 353152:1 5806:43 353152:1 5806:1 353152:1 5806:1 353152:3 5806:1 353152:5 5806:1 353152:1	73	126	57.9365	Cryptosporidium parvum Iowa II		353152	286.219	316	2.15645e-73	158	100	5807	286.219	316	2.15645e-73	158	100	353151	263.676	291	2.46051e-66	153	100
HWI-ST916:187:C26B7ACXX:5:1312:5351:56598	C	5806	150	5806:77 0:38 353152:1 5806:1 353152:2 5806:1	2	43	4.65116	Cryptosporidium		353152	271.792	300	4.43843e-69	150	100	353151	267.283	295	1.88727e-67	149	100
HWI-ST916:187:C26B7ACXX:5:1312:8098:9674	C	353152	166	5806:23 0:48 353152:1 5806:1 353152:1 5806:1 353152:1 5806:1 353152:5 5806:1 353152:1 5806:11 353152:1 5806:1 353152:5 5806:1 353152:1 5806:1 353152:3 5806:1 353152:18 5806:1 353152:5 5806:1 353152:1 5806:1	43	113	38.0531	Cryptosporidium parvum Iowa II		353152	300.646	332	1.04323e-77	166	100	353151	287.12	317	2.29786e-73	163	100	857276	228.511	252	5.40882e-56	150	100
HWI-ST916:187:C26B7ACXX:5:1312:9269:32740	C	353152	189	5806:14 353152:1 5806:1 353152:2 5806:2 353152:5 5806:1 353152:5 5806:1 353152:1 5806:1 353152:1 5806:1 353152:7 5806:1 353152:1 5806:1 353152:10 5806:1 353152:1 5806:1 353152:1 5806:1 353152:3 5806:1 353152:3 5806:48 353152:3 5806:1 353152:5 5806:1 353152:3 5806:1 353152:3 5806:1 353152:1 5806:1 353152:3 5806:1 353152:1 5806:1 353152:3 5806:1 353152:1 5806:1 353152:1 5806:1 353152:9	74	145	51.0345	Cryptosporidium parvum Iowa II		353152	342.123	378	4.01015e-90	189	100	5807	342.123	378	4.01015e-90	189	100	353151	319.581	353	4.57557e-83	184	100
HWI-ST916:187:C26B7ACXX:5:1313:10449:87862	C	5806	192	0:9 5806:153	153	153	100	Cryptosporidium		353152	347.533	384	9.61588e-92	192	100	857276	194.247	214	1.33899e-45	158	100
HWI-ST916:187:C26B7ACXX:5:1313:12458:45033	C	353152	190	0:101 353152:59	59	59	100	Cryptosporidium parvum Iowa II		353152	317.778	351	1.60747e-82	190	106.316
HWI-ST916:187:C26B7ACXX:5:1313:12852:50135	C	353152	125	5806:39 353152:5 5806:1 353152:1 5806:1 353152:1 5806:1 353152:3 5806:1 353152:3 5806:1 353152:1 5806:1 353152:1 5806:1 353152:1 5806:1 353152:1 5806:1 353152:1 5806:29	18	56	32.1429	Cryptosporidium parvum Iowa II		353152	226.707	250	1.29246e-55	125	100	857276	125.719	138	3.25111e-25	102	99.2
HWI-ST916:187:C26B7ACXX:5:1313:13203:32561	C	353152	192	353152:1 5806:2 353152:2 5806:2 353152:3 5806:1 353152:3 5806:1 353152:5 5806:1 353152:1 5806:1 353152:1 5806:1 353152:1 5806:1 353152:1 5806:1 353152:5 5806:51 353152:1 5806:1 353152:1 5806:1 353152:41 5806:1 353152:3 5806:1 353152:5 5806:1 353152:1 5806:1 353152:3 5806:1 353152:1 5806:14	78	161	48.4472	Cryptosporidium parvum Iowa II		353152	347.533	384	9.61588e-92	192	100	5807	347.533	384	9.61588e-92	192	100	353151	323.188	357	3.8295e-84	186	99.4792
HWI-ST916:187:C26B7ACXX:5:1313:16891:39866	C	353152	184	353152:1 5806:1 353152:1 5806:1 353152:3 5806:1 353152:5 5806:107 353152:2 5806:4 353152:5 5806:1 353152:7 5806:1 353152:5 5806:1 353152:1 5806:1 353152:1 5806:1 353152:1 5806:3	31	153	20.2614	Cryptosporidium parvum Iowa II		353152	333.106	368	2.00942e-87	184	100	353151	319.581	353	4.42605e-83	181	100	857276	195.148	215	1.27033e-45	149	95.6522
HWI-ST916:187:C26B7ACXX:5:1313:17280:37264	C	353152	154	5806:37 353152:1 5806:1 353152:3 5806:1 353152:3 5806:1 353152:1 5806:1 353152:5 5806:1 353152:1 5806:1 353152:1 5806:1 353152:1 5806:1 353152:1 5806:1 353152:1 5806:1 353152:12 5806:1 353152:3 5806:1 353152:1 5806:2 353152:1 5806:1 353152:9 5806:1 353152:1 5806:2 353152:1 5806:1 353152:14 5806:1 353152:3 5806:1 353152:3	66	87	75.8621	Cryptosporidium parvum Iowa II		353152	279.005	308	3.09553e-71	154	100	5807	279.005	308	3.09553e-71	154	100	353151	260.971	288	8.30645e-66	150	100
HWI-ST916:187:C26B7ACXX:5:1313:17709:83311	C	353152	179	5806:95 353152:5 5806:1 353152:1 5806:1 353152:1 5806:1 353152:1 5806:1 353152:1 5806:1 353152:3 5806:1 353152:36	48	54	88.8889	Cryptosporidium parvum Iowa II		353152	324.089	358	1.00574e-84	179	100
HWI-ST916:187:C26B7ACXX:5:1313:18421:4244	C	353152	188	353152:6 5806:1 353152:1 5806:1 353152:3 5806:1 353152:1 5806:1 353152:7 5806:1 353152:1 5806:1 353152:3 5806:1 353152:7 5806:23 353152:3 5806:1 353152:3 5806:1 353152:1 5806:1 353152:25 5806:1 353152:1 5806:1 353152:13 5806:1 353152:3 5806:44	72	152	47.3684	Cryptosporidium parvum Iowa II		353152	340.32	376	1.39053e-89	188	100	353151	322.286	356	3.73131e-84	184	100	857276	243.839	269	2.87116e-60	166	99.4681
HWI-ST916:187:C26B7ACXX:5:1313:6708:86276	C	353152	188	5806:19 353152:5 5806:1 353152:1 5806:1 353152:1 5806:1 353152:24 5806:2 353152:1 5806:2 353152:1 5806:1 353152:4 5806:1 353152:1 5806:1 0:1 5806:1 0:9 237895:1 0:1 237895:1 0:5 237895:1 0:1 237895:1 0:1 237895:1 0:1 237895:9 5806:1 237895:3 5806:1 237895:5 0:1 237895:1 0:7 237895:1 0:1 237895:1 0:1 237895:1 0:5 237895:1 0:7 237895:1 0:3 237895:1 5806:15	38	139	27.3381	Cryptosporidium parvum Iowa II		353152	306.056	338	2.86863e-79	169	89.8936	353151	288.022	318	7.6976e-74	165	89.8936	857276	195.148	215	1.30466e-45	146	90.9574
HWI-ST916:187:C26B7ACXX:5:1313:8938:64470	C	93969	180	0:24 93969:1 0:1 93969:1 0:3 93969:1 0:3 93969:41 0:36 5806:18 353152:1 5806:1 353152:3 5806:1 353152:1 5806:1 353152:1 5806:1 353152:1 5806:1 353152:1 5806:1 353152:3 5806:1 353152:3	44	126	34.9206	Cryptosporidium meleagridis		353152	325.893	360	2.90165e-85	180	100	353151	321.384	355	1.23381e-83	179	100	857276	206.87	228	1.95857e-49	153	99.4444
HWI-ST916:187:C26B7ACXX:5:1313:9584:98895	C	353152	164	353152:12 5806:14 353152:7 5806:1 353152:5 5806:1 353152:3 5806:1 353152:3 5806:1 353152:1 5806:1 353152:1 5806:1 353152:3 5806:1 353152:1 5806:8 353152:1 5806:1 353152:1 5806:1 353152:34 5806:1 353152:11 5806:1 353152:5 5806:1 353152:1 5806:1 353152:1 5806:1 353152:7 5806:1	85	122	69.6721	Cryptosporidium parvum Iowa II		353152	297.039	328	1.25136e-76	164	100	353151	260.971	288	9.01039e-66	156	100
HWI-ST916:187:C26B7ACXX:5:1314:10663:11784	C	353152	179	0:12 353152:75 0:62	75	137	54.7445	Cryptosporidium parvum Iowa II		353152	324.089	358	1.00574e-84	179	100	5807	324.089	358	1.00574e-84	179	100	353151	242.938	268	2.70116e-60	161	100
HWI-ST916:187:C26B7ACXX:5:1314:14460:68896	C	353152	168	353152:5 5806:1 353152:1 5806:2 353152:2 5806:7 353152:1 5806:89 353152:1 5806:2 353152:2 5806:2 353152:2 5806:21	9	133	6.76692	Cryptosporidium parvum Iowa II		353152	304.252	336	8.69507e-79	168	100	5807	304.252	336	8.69507e-79	168	100	353151	290.727	321	1.91522e-74	165	100
HWI-ST916:187:C26B7ACXX:5:1314:14608:14140	C	353152	192	353152:3 5806:1 353152:5 5806:1 353152:1 5806:1 353152:3 5806:1 353152:1 5806:1 353152:3 5806:43 353152:4 5806:1 353152:1 5806:1 353152:1 5806:1 353152:1 5806:1 353152:2 5806:1 353152:5 5806:1 353152:3 5806:1 353152:7 5806:5 353152:5 5806:1 353152:1 5806:1 353152:5 5806:1 353152:3 5806:1 353152:7 5806:1 0:3 93969:1 0:1 93969:2 0:3 93969:1 0:1 93969:1 0:11 93969:1 0:11	58	159	36.478	Cryptosporidium parvum Iowa II		353152	347.533	384	9.61588e-92	192	100
HWI-ST916:187:C26B7ACXX:5:1314:14934:28622	C	353152	192	5806:5 353152:1 5806:1 353152:5 5806:1 353152:1 5806:1 353152:3 5806:1 353152:3 5806:1 353152:14 5806:1 353152:1 5806:1 353152:11 5806:1 353152:1 5806:1 353152:3 5806:105	43	157	27.3885	Cryptosporidium parvum Iowa II		353152	347.533	384	9.61588e-92	192	100	5807	347.533	384	9.61588e-92	192	100	353151	338.516	374	4.98115e-89	190	100
HWI-ST916:187:C26B7ACXX:5:1314:14953:73182	C	353152	186	5806:10 353152:5 5806:1 353152:11 5806:1 353152:1 5806:1 353152:5 5806:1 353152:3 5806:1 353152:1 5806:115	26	146	17.8082	Cryptosporidium parvum Iowa II		353152	336.713	372	1.67172e-88	186	100	353151	332.204	367	7.10835e-87	185	100
HWI-ST916:187:C26B7ACXX:5:1314:15137:23094	C	353152	146	5806:1 353152:3 5806:1 353152:3 5806:1 353152:1 5806:1 353152:5 5806:1 353152:1 5806:29 353152:1 5806:1 353152:5 5806:1 353152:3 5806:1 353152:1 5806:1 353152:11 5806:1 353152:1 5806:1 353152:1 5806:1 353152:1 5806:24 237895:14	37	115	32.1739	Cryptosporidium parvum Iowa II		353152	264.578	292	6.35609e-67	146	100	353151	255.561	282	3.29254e-64	144	100	857276	178.918	197	7.2587e-41	127	100
HWI-ST916:187:C26B7ACXX:5:1314:16254:36321	C	353152	156	0:30 5806:30 353152:1 5806:1 353152:5 5806:1 353152:1 5806:1 353152:7 5806:1 353152:3 5806:1 353152:5 5806:1 353152:3 5806:35	25	96	26.0417	Cryptosporidium parvum Iowa II		353152	282.612	312	2.58403e-72	156	100	353151	278.103	307	1.09876e-70	155	100
HWI-ST916:187:C26B7ACXX:5:1314:17248:84986	C	353152	187	5806:5 353152:1 5806:1 353152:1 5806:1 353152:5 5806:1 353152:1 5806:1 353152:1 5806:1 353152:5 5806:1 353152:5 5806:1 353152:3 5806:1 353152:1 5806:121	23	152	15.1316	Cryptosporidium parvum Iowa II		353152	338.516	374	4.8215e-89	187	100	353151	334.008	369	2.05015e-87	186	100	857276	252.856	279	5.50619e-63	168	100
HWI-ST916:187:C26B7ACXX:5:1314:17460:92513	C	353152	170	353152:1 5806:1 353152:7 5806:1 353152:1 5806:4 353152:3 5806:1 353152:1 5806:1 353152:1 5806:1 353152:9 5806:1 353152:3 5806:1 353152:1 5806:1 353152:1 5806:1 353152:1 5806:1 353152:1 5806:1 353152:1 5806:24 353152:7 5806:5 353152:1 5806:1 353152:2 5806:1 353152:1 5806:1 353152:1 5806:1 353152:1 5806:1 353152:1 5806:1 353152:3 5806:42	47	139	33.8129	Cryptosporidium parvum Iowa II		353152	307.859	340	7.24549e-80	170	100	353151	294.334	325	1.59592e-75	167	100	857276	174.41	192	1.07723e-39	139	98.2353
HWI-ST916:187:C26B7ACXX:5:1314:20832:59025	C	353152	157	353152:11 5806:1 353152:5 5806:15 353152:1 5806:1 353152:3 5806:1 353152:5 5806:1 353152:1 5806:1 353152:11 5806:1 353152:1 5806:1 353152:5 5806:62	32	116	27.5862	Cryptosporidium parvum Iowa II		353152	284.415	314	7.46506e-73	157	100	353151	270.89	299	1.64429e-68	154	100
HWI-ST916:187:C26B7ACXX:5:1314:3777:20143	C	353152	188	5806:40 353152:5 5806:1 353152:3 5806:1 353152:1 5806:1 353152:1 5806:1 353152:15 5806:1 353152:13 5806:1 353152:3 5806:1 353152:1 5806:1 353152:1 5806:1 353152:10 5806:1 353152:1 5806:1 353152:5 5806:1 353152:11 5806:9 353152:1 5806:1 353152:1 5806:1 353152:1 5806:1 353152:1 5806:1 353152:1 5806:1 353152:1 5806:1 353152:1 5806:1 353152:1 5806:12	78	118	66.1017	Cryptosporidium parvum Iowa II		353152	340.32	376	1.39053e-89	188	100	353151	317.778	351	1.58659e-82	183	100	857276	173.508	191	4.26495e-39	152	100.532
HWI-ST916:187:C26B7ACXX:5:1314:4860:81043	C	353152	174	353152:3 5806:1 353152:1 5806:1 353152:5 5806:1 353152:5 5806:17 353152:5 5806:1 353152:3 5806:1 353152:3 5806:1 353152:17 5806:1 353152:1 5806:1 353152:1 5806:1 353152:3 5806:64 0:7	44	141	31.2057	Cryptosporidium parvum Iowa II		353152	315.072	348	5.0277e-82	174	100	5807	315.072	348	5.0277e-82	174	100	353151	292.53	323	5.7366e-75	169	100
HWI-ST916:187:C26B7ACXX:5:1314:6628:59510	C	353152	180	5806:17 353152:5 5806:1 353152:13 5806:1 353152:3 5806:1 353152:7 5806:2 353152:2 5806:2 353152:1 5806:1 353152:1 5806:6 353152:3 5806:2 353152:2 5806:1 353152:3 5806:3 353152:2 5806:1 353152:1 5806:5 353152:1 5806:1 353152:1 5806:1 353152:1 5806:1 353152:1 5806:5 353152:17 5806:1 353152:3 5806:1 353152:9 5806:21	76	133	57.1429	Cryptosporidium parvum Iowa II		353152	325.893	360	2.90165e-85	180	100	5807	325.893	360	2.90165e-85	180	100	353151	303.351	335	3.31077e-78	175	100
HWI-ST916:187:C26B7ACXX:5:1314:9243:44287	C	353152	164	5806:69 353152:1 5806:1 353152:1 5806:1 353152:1 5806:1 353152:7 5806:1 353152:7 5806:1 353152:7 5806:1 353152:1 5806:34	25	65	38.4615	Cryptosporidium parvum Iowa II		353152	297.039	328	1.25136e-76	164	100	5807	297.039	328	1.25136e-76	164	100	353151	292.53	323	5.32091e-75	163	100
HWI-ST916:187:C26B7ACXX:5:1314:9344:23602	C	353152	175	5806:14 353152:1 5806:2 353152:1 5806:1 353152:4 5806:3 353152:1 5806:2 353152:3 5806:6 353152:1 5806:1 353152:3 5806:1 353152:1 5806:8 353152:1 5806:1 353152:1 5806:1 353152:1 5806:1 353152:3 5806:1 353152:2 5806:2 353152:2 5806:14 353152:1 5806:8 353152:5 5806:1 353152:1 5806:1 353152:1 5806:1 353152:1 5806:1 353152:1 5806:1 353152:5 5806:34	40	131	30.5344	Cryptosporidium parvum Iowa II		353152	316.876	350	1.4509e-82	175	100	353151	303.351	335	3.19582e-78	172	100	857276	203.264	224	2.30318e-48	152	101.714
HWI-ST916:187:C26B7ACXX:5:1315:12874:51677	C	353152	162	5806:30 353152:1 5806:1 353152:7 5806:1 353152:3 5806:1 353152:3 5806:1 353152:11 0:73	25	102	24.5098	Cryptosporidium parvum Iowa II		353152	293.432	324	1.50065e-75	162	100	5807	293.432	324	1.50065e-75	162	100	353151	279.907	309	3.30539e-71	159	100
HWI-ST916:187:C26B7ACXX:5:1315:12880:69063	C	353152	190	353152:12 5806:33 353152:3 5806:4 353152:7 5806:1 353152:2 5806:1 353152:1 5806:3 353152:1 5806:1 353152:3 5806:1 353152:1 5806:1 353152:1 5806:84	19	148	12.8378	Cryptosporidium parvum Iowa II		353152	343.926	380	1.15644e-90	190	100	353151	339.418	375	4.91729e-89	189	100	857276	235.724	260	4.31725e-58	166	100
HWI-ST916:187:C26B7ACXX:5:1315:12908:42395	C	353152	180	5806:94 353152:1 5806:1 353152:3 5806:1 353152:1 5806:1 353152:1 5806:1 353152:2 5806:1 353152:3 5806:13 353152:2 5806:25	13	56	23.2143	Cryptosporidium parvum Iowa II		353152	325.893	360	2.90165e-85	180	100	353151	321.384	355	1.23381e-83	179	100
HWI-ST916:187:C26B7ACXX:5:1315:14763:37114	C	353152	185	0:36 353152:80 0:39	80	119	67.2269	Cryptosporidium parvum Iowa II		353152	334.91	370	5.79599e-88	185	100	5807	334.91	370	5.79599e-88	185	100
HWI-ST916:187:C26B7ACXX:5:1315:14981:85468	C	5806	191	5806:14 0:129 5806:18	18	147	12.2449	Cryptosporidium		353152	345.73	382	3.33476e-91	191	100	857276	215.887	238	4.06975e-52	166	102.618
HWI-ST916:187:C26B7ACXX:5:1315:17651:50405	C	5806	119	0:25 5806:64	64	64	100	Cryptosporidium		353152	215.887	238	2.17929e-52	119	100	353151	215.887	238	2.17929e-52	119	100	857276	173.508	191	2.32889e-39	109	99.1597
HWI-ST916:187:C26B7ACXX:5:1315:17838:62180	C	353152	174	5806:79 353152:3 5806:1 353152:1 5806:1 353152:1 5806:1 353152:1 5806:1 353152:1 5806:1 353152:1 5806:1 353152:3 5806:1 353152:14 5806:1 353152:8 5806:1 353152:1 5806:1 353152:1 5806:1 353152:7 5806:1 353152:3 5806:1 353152:1 5806:1 353152:1 5806:1 353152:1 5806:1 353152:1	49	65	75.3846	Cryptosporidium parvum Iowa II		353152	315.072	348	5.0277e-82	174	100	353151	301.547	333	1.10743e-77	171	100	857276	224.904	248	6.99479e-55	154	100
HWI-ST916:187:C26B7ACXX:5:1315:19149:9146	C	353152	170	0:4 237895:1 0:19 237895:1 0:38 5806:1 353152:1 5806:1 353152:1 5806:1 353152:1 5806:1 353152:5 5806:1 353152:9 5806:1 353152:5 5806:6 353152:24 5806:1 353152:14 5806:1 353152:3	63	136	46.3235	Cryptosporidium parvum Iowa II		353152	307.859	340	7.24549e-80	170	100	353151	262.775	290	2.70253e-66	160	100
HWI-ST916:187:C26B7ACXX:5:1315:19954:23796	C	353152	128	353152:1 5806:1 353152:1 5806:1 353152:17 5806:1 353152:1 5806:1 353152:3 5806:1 353152:9 0:1 353152:1 0:1 353152:18 5806:1 353152:10 5806:1 353152:1 5806:1 353152:1 5806:1 353152:24	86	97	88.6598	Cryptosporidium parvum Iowa II		353152	227.609	251	1.33603e-55	127	100	214.084	236	8.43125e-52	124	100	209.575
HWI-ST916:187:C26B7ACXX:5:1315:19958:5285	C	353152	157	5806:87 353152:2 5806:1 353152:37	39	40	97.5	Cryptosporidium parvum Iowa II		353152	284.415	314	7.46506e-73	157	100	353151	261.873	289	8.51763e-66	152	100
HWI-ST916:187:C26B7ACXX:5:1315:20457:59210	C	353152	184	5806:32 353152:1 5806:57 353152:1 5806:1 353152:1 5806:1 353152:3 5806:1 353152:43 5806:1 353152:5 5806:1 353152:1 5806:1 353152:1 5806:1 353152:1 5806:1	57	122	46.7213	Cryptosporidium parvum Iowa II		353152	333.106	368	2.00942e-87	184	100	353151	301.547	333	1.18767e-77	177	100	857276	206.87	228	2.01297e-49	156	100
HWI-ST916:187:C26B7ACXX:5:1315:2253:47157	C	353152	161	353152:6 5806:26 353152:1 5806:1 353152:1 5806:1 353152:1 5806:1 353152:1 5806:1 353152:1 5806:1 353152:3 5806:1 353152:3 5806:1 353152:1 5806:1 353152:9 5806:1 353152:1 5806:68	22	125	17.6	Cryptosporidium parvum Iowa II		353152	291.629	322	5.1962e-75	161	100	5807	291.629	322	5.1962e-75	161	100	93969	278.103	307	1.14454e-70	158	100
HWI-ST916:187:C26B7ACXX:5:1315:3453:34320	C	353152	186	353152:13 5806:2 353152:1 5806:1 353152:2 5806:1 353152:2 5806:1 353152:2 5806:1 353152:1 5806:10 353152:1 5806:1 353152:1 5806:1 353152:3 5806:1 353152:1 5806:1 353152:7 5806:1 353152:17 5806:1 353152:5 5806:16 353152:9 5806:1 353152:3 5806:1 353152:3 5806:1 353152:1 5806:1 353152:5 5806:1 353152:1 5806:1 353152:1 5806:1 353152:1 5806:31	67	143	46.8531	Cryptosporidium parvum Iowa II		353152	336.713	372	1.67172e-88	186	100	353151	305.154	337	9.88076e-79	179	100
HWI-ST916:187:C26B7ACXX:5:1315:3998:9900	C	5806	188	0:112 5806:46	46	46	100	Cryptosporidium		353152	340.32	376	1.39053e-89	188	100	353151	335.811	371	5.91269e-88	187	100	857276	205.067	226	7.21586e-49	152	94.6809
HWI-ST916:187:C26B7ACXX:5:1315:4657:64088	C	353152	129	5806:33 0:37 5806:17 353152:3 5806:1 353152:3 5806:1 353152:1 5806:1 353152:1 5806:1	8	66	12.1212	Cryptosporidium parvum Iowa II		353152	233.921	258	9.09993e-58	129	100	353151	229.412	253	3.86939e-56	128	100	857276	143.752	158	1.26603e-30	109	100
HWI-ST916:187:C26B7ACXX:5:1315:5812:60506	C	353152	164	353152:5 5806:1 353152:34 5806:1 353152:1 5806:1 353152:33 5806:53 353152:5	73	129	56.5891	Cryptosporidium parvum Iowa II		353152	297.039	328	1.25136e-76	164	100	353151	260.971	288	9.01039e-66	156	100	857276	150.966	166	1.17408e-32	128	96.3415
HWI-ST916:187:C26B7ACXX:5:1315:6178:10551	C	353152	127	5806:5 353152:7 5806:1 353152:9 5806:1 353152:3 5806:1 353152:3 5806:1 353152:1 5806:1 353152:3 5806:1 353152:5 5806:1 353152:1 5806:1 353152:7 5806:1 353152:1 5806:1 353152:5 5806:1 353152:3 5806:33	48	92	52.1739	Cryptosporidium parvum Iowa II		353152	230.314	254	1.08476e-56	127	100	353151	221.297	244	5.61918e-54	125	100
HWI-ST916:187:C26B7ACXX:5:1315:6241:82124	C	353152	147	5806:17 353152:3 5806:1 353152:1 5806:1 353152:7 5806:1 353152:9 5806:1 353152:1 5806:1 353152:1 5806:1 353152:4 5806:1 353152:1 5806:1 353152:3 5806:1 353152:11 5806:1 353152:1 5806:1 353152:1 5806:1 353152:1 5806:1 353152:3 5806:27 353152:1 5806:1 353152:1 5806:1 353152:1 5806:1 353152:1 5806:1 353152:1 5806:1 353152:1 5806:1 353152:1	54	100	54	Cryptosporidium parvum Iowa II		353152	266.382	294	1.83761e-67	147	100	353151	252.856	279	4.04759e-63	144	100	857276	194.247	214	9.52744e-46	131	100
HWI-ST916:187:C26B7ACXX:5:1315:6281:98361	C	353152	187	353152:2 5806:1 353152:1 5806:1 353152:1 5806:1 353152:1 5806:1 353152:1 5806:1 353152:5 5806:5 353152:1 5806:1 353152:4 5806:9 353152:1 5806:1 353152:30 5806:13 353152:1 5806:1 353152:1 5806:1 353152:1 5806:1 353152:1 5806:1 353152:1 5806:1 353152:1 5806:1 353152:5 5806:1 353152:7 5806:1 353152:5 5806:38 353152:3 5806:1 353152:3	74	155	47.7419	Cryptosporidium parvum Iowa II		353152	338.516	374	4.8215e-89	187	100	353151	315.974	349	5.50133e-82	182	100
HWI-ST916:187:C26B7ACXX:5:1315:9007:53752	C	237895	189	0:54 93969:1 0:1 93969:1 0:13 237895:1 0:9 237895:1 0:1 237895:1 0:1 237895:1 0:1 237895:1 0:53 237895:1 0:1 237895:1 0:5 237895:1 0:5 237895:1 0:2 353152:1 5806:1	9	105	8.57143	Cryptosporidium hominis		353152	342.123	378	4.01015e-90	189	100	353151	288.022	318	7.74825e-74	177	100
HWI-ST916:187:C26B7ACXX:5:1316:10571:2890	C	353152	191	0:47 5806:10 353152:1 5806:44 353152:5 5806:1 353152:1 5806:1 353152:1 5806:1 353152:1 5806:1 353152:19 5806:1 353152:13 0:14	41	114	35.9649	Cryptosporidium parvum Iowa II		353152	345.73	382	3.33476e-91	191	100	353151	309.662	342	2.40119e-80	183	100	857276	188.837	208	5.65704e-44	149	93.7173
HWI-ST916:187:C26B7ACXX:5:1316:10945:19351	C	353152	182	5806:2 353152:48 0:15 93969:1 0:1 93969:1 0:37 93969:1 0:22 93969:1 353152:1 5806:1 353152:1 5806:1 353152:3 5806:1 353152:3 5806:1 353152:3 5806:1 353152:4 5806:1 353152:2	65	150	43.3333	Cryptosporidium parvum Iowa II		353152	329.499	364	2.4149e-86	182	100	5807	329.499	364	2.4149e-86	182	100	353151	293.432	324	1.73884e-75	174	100
HWI-ST916:187:C26B7ACXX:5:1316:11165:60744	C	353152	122	353152:6 5806:1 353152:3 5806:1 353152:1 5806:1 353152:1 5806:1 353152:1 5806:1 353152:3 5806:1 353152:1 5806:1 353152:1 5806:68	11	86	12.7907	Cryptosporidium parvum Iowa II		353152	221.297	244	5.31044e-54	122	100	353151	216.789	239	2.25805e-52	121	100
HWI-ST916:187:C26B7ACXX:5:1316:11489:32799	C	353152	171	0:12 5806:77 353152:5 5806:1 353152:7 5806:1 353152:12 5806:1 353152:5 5806:1 353152:3 5806:1 353152:1 5806:1 353152:1 5806:12	34	129	26.3566	Cryptosporidium parvum Iowa II		353152	309.662	342	2.09136e-80	171	100	857276	176.213	194	3.10934e-40	139	97.6608
HWI-ST916:187:C26B7ACXX:5:1316:11707:30605	C	353152	184	0:21 93969:1 237895:1 0:5 237895:2 5806:1 237895:1 5806:1 237895:3 5806:1 237895:6 0:3 237895:1 0:1 237895:1 0:18 353152:21 5806:1 353152:14 5806:1 353152:9 5806:1 353152:1 5806:1 353152:3 5806:1 353152:1 5806:1 353152:1 5806:1 353152:1 5806:1 353152:1 5806:11 353152:16	68	133	51.1278	Cryptosporidium parvum Iowa II		353152	333.106	368	2.00942e-87	184	100	353151	288.022	318	7.49504e-74	174	100
HWI-ST916:187:C26B7ACXX:5:1316:12358:44127	C	93969	176	93969:3 0:47 93969:3 0:1 93969:1 0:1 93969:1 0:1 93969:1 0:1 93969:1 0:85	7	143	4.8951	Cryptosporidium meleagridis		353152	318.679	352	4.1868e-83	176	100	857276	182.525	201	7.5833e-42	132	86.9318
HWI-ST916:187:C26B7ACXX:5:1316:12503:18806	C	237895	153	237895:35 5806:1 237895:1 5806:1 237895:1 5806:1 237895:1 5806:1 237895:3 5806:1 0:1 237895:1 0:1 5806:1 93969:5 5806:1 93969:5 0:1 93969:1 0:1 93969:1 0:5 93969:1 0:1 93969:1 0:1 93969:1 0:6 237895:1 0:3 237895:5 5806:1 237895:5 5806:1 237895:3 5806:1 237895:1 5806:1 237895:1 5806:1 237895:1 5806:1 237895:3 5806:1 237895:1 0:1 237895:1 93969:1 0:1 353152:1 5806:1 353152:1 5806:1 353152:3	29	88	32.9545	Cryptosporidium hominis		353152	277.202	306	1.07129e-70	153	100	5807	277.202	306	1.07129e-70	153	100	353151	263.676	291	2.35967e-66	150	100
HWI-ST916:187:C26B7ACXX:5:1316:13672:70999	C	353152	177	5806:53 353152:7 5806:1 353152:29 5806:1 353152:1 5806:1 353152:1 5806:1 353152:1 5806:1 353152:3 5806:1 353152:3 5806:38 353152:3 5806:1 353152:1	49	94	52.1277	Cryptosporidium parvum Iowa II		353152	320.483	354	1.20811e-83	177	100	353151	297.94	329	1.37845e-76	172	100	857276	180.721	199	2.66574e-41	140	94.3503
HWI-ST916:187:C26B7ACXX:5:1316:1397:36422	C	353152	188	5806:1 353152:38 0:1 353152:1 0:1 353152:1 0:3 353152:1 0:36 353152:5 5806:1 353152:1 5806:44 353152:5 5806:1 353152:1 5806:1 353152:3 5806:1 353152:1 5806:1 353152:10	67	157	42.6752	Cryptosporidium parvum Iowa II		353152	335.811	371	5.91269e-88	187	100	353151	322.286	356	3.73131e-84	184	100
HWI-ST916:187:C26B7ACXX:5:1316:14577:5453	C	353152	188	5806:27 353152:10 5806:1 353152:1 5806:1 353152:35 5806:2 353152:1 5806:1 353152:7 5806:1 353152:3 5806:1 353152:3 5806:1 353152:1 5806:1 353152:1 5806:1 353152:1 5806:1 353152:23 5806:1 353152:1 5806:1 353152:1 5806:1 353152:1 5806:1 353152:3 5806:1 353152:1 5806:1 353152:1 5806:20	94	131	71.7557	Cryptosporidium parvum Iowa II		353152	340.32	376	1.39053e-89	188	100	353151	313.269	346	1.93287e-81	182	100
HWI-ST916:187:C26B7ACXX:5:1316:15311:50406	C	353152	182	0:12 5806:36 353152:3 5806:1 353152:1 5806:1 353152:3 5806:1 353152:3 5806:1 353152:15 5806:1 353152:1 5806:5 353152:1 5806:1 353152:3 5806:1 353152:41 5806:1 353152:3 5806:1 353152:1 5806:1 353152:7 5806:7	82	140	58.5714	Cryptosporidium parvum Iowa II		353152	329.499	364	2.4149e-86	182	100	353151	302.449	334	3.35676e-78	176	100
HWI-ST916:187:C26B7ACXX:5:1316:15575:6336	C	353152	173	0:9 5806:1 0:4 353152:3 5806:1 353152:1 5806:1 353152:5 5806:1 353152:1 5806:54 353152:3 5806:1 353152:3 5806:1 353152:1 5806:1 353152:3 5806:1 353152:5 5806:1 353152:1 5806:1 353152:1 5806:1 353152:5 5806:1 353152:1 5806:21 2759:1 5806:9	33	134	24.6269	Cryptosporidium parvum Iowa II		353152	313.269	346	1.74212e-81	173	100	353151	304.252	336	9.02443e-79	171	100	857276	216.789	239	3.59713e-52	151	99.422
HWI-ST916:187:C26B7ACXX:5:1316:17759:58175	C	353152	113	0:69 353152:14	14	14	100	Cryptosporidium parvum Iowa II		353152	205.067	226	3.6554e-49	113	100	353151	151.868	167	7.06283e-33	100	98.2301
HWI-ST916:187:C26B7ACXX:5:1316:18061:64749	C	353152	175	353152:1 5806:45 353152:5 5806:1 353152:1 5806:1 353152:3 5806:1 353152:1 5806:1 353152:7 5806:1 353152:3 5806:1 353152:1 5806:1 353152:3 5806:1 353152:3 5806:50 0:14	27	144	18.75	Cryptosporidium parvum Iowa II		353152	316.876	350	1.4509e-82	175	100	353151	306.056	338	2.62329e-79	172	99.4286	857276	180.721	199	2.62792e-41	143	98.2857
HWI-ST916:187:C26B7ACXX:5:1316:18994:24530	C	353152	139	5806:20 353152:1 5806:1 353152:1 5806:1 353152:5 5806:1 353152:11 5806:1 353152:3 5806:1 353152:1 5806:1 353152:3 5806:1 353152:1 5806:1 353152:1 5806:1 353152:1 5806:1 353152:1 5806:1 353152:3 5806:5 353152:1 5806:1 353152:1 5806:1 353152:1 5806:1 353152:1 5806:1 353152:1 5806:1 353152:1 5806:14 353152:3 5806:1 353152:4 5806:1 353152:1 5806:2 353152:2 5806:1 353152:1	49	89	55.0562	Cryptosporidium parvum Iowa II		353152	251.955	278	3.75588e-63	139	100
HWI-ST916:187:C26B7ACXX:5:1316:19223:32735	C	353152	176	5806:50 353152:1 5806:1 353152:1 5806:1 353152:9 5806:1 353152:3 5806:1 353152:5 5806:1 353152:1 5806:1 353152:1 5806:1 353152:1 5806:1 353152:1 5806:36 353152:1 5806:1 353152:3 5806:1 353152:1 5806:1 353152:1 5806:1 353152:1 5806:1 353152:1 5806:1 353152:3 5806:1 353152:1 5806:1 353152:5 5806:1 353152:3	43	96	44.7917	Cryptosporidium parvum Iowa II		353152	318.679	352	4.1868e-83	176	100	857276	187.935	207	1.78342e-43	147	100
HWI-ST916:187:C26B7ACXX:5:1316:20728:68592	C	353152	190	5806:79 353152:1 5806:1 353152:1 5806:1 353152:1 5806:1 353152:1 5806:1 353152:1 5806:1 353152:1 5806:1 353152:11 5806:1 353152:3 5806:1 353152:6 5806:1 353152:1 5806:1 353152:3 5806:1 353152:1 5806:31 2759:1 5806:7	31	81	38.2716	Cryptosporidium parvum Iowa II		353152	343.926	380	1.15644e-90	190	100	353151	334.91	370	5.99049e-88	188	100	208.674	230	6.00108e-50	160	100
HWI-ST916:187:C26B7ACXX:5:1316:21218:5187	C	353152	137	5806:22 353152:11 5806:1 353152:1 5806:1 353152:5 5806:1 353152:1 5806:1 353152:7 5806:1 353152:1 5806:29 353152:7 5806:1 353152:1 5806:1 353152:15	49	85	57.6471	Cryptosporidium parvum Iowa II		353152	248.348	274	4.48675e-62	137	100	5807	248.348	274	4.48675e-62	137	100	353151	234.823	259	9.88272e-58	134	100
HWI-ST916:187:C26B7ACXX:5:1316:2941:92913	C	93969	188	5806:2 0:3 237895:1 0:50 5806:68 0:3 93969:1 0:3 93969:1 0:3 93969:1 0:1 93969:1 0:5 93969:1 0:1 93969:1 0:1 93969:1 0:1 93969:1 0:1 93969:1 0:3 93969:1 5806:2	10	156	6.41026	Cryptosporidium meleagridis		353152	332.204	367	7.20313e-87	185	100	353151	326.794	361	3.06285e-85	185	100	857276	180.721	199	2.8737e-41	140	88.8298
HWI-ST916:187:C26B7ACXX:5:1316:7941:32745	C	353152	175	5806:78 353152:1 5806:1 353152:1 5806:1 353152:1 5806:1 353152:1 5806:1 353152:1 5806:1 353152:3 5806:1 353152:7 5806:1 353152:1 5806:1 353152:5 5806:1 353152:1 5806:36	22	67	32.8358	Cryptosporidium parvum Iowa II		353152	316.876	350	1.4509e-82	175	100	353151	307.859	340	7.51584e-80	173	100	857276	200.559	221	2.80585e-47	145	96
HWI-ST916:187:C26B7ACXX:5:1316:8610:19258	C	353152	188	5806:8 353152:1 5806:1 353152:1 5806:1 353152:12 5806:2 353152:5 5806:3 353152:4 5806:111 353152:3 5806:1 353152:5	31	150	20.6667	Cryptosporidium parvum Iowa II		353152	340.32	376	1.39053e-89	188	100	353151	315.974	349	5.53776e-82	183	100	857276	216.789	239	3.99098e-52	161	100
HWI-ST916:187:C26B7ACXX:5:1316:9125:28484	C	353152	172	353152:7 5806:1 353152:1 5806:1 353152:9 5806:12 353152:5 5806:1 353152:1 5806:1 353152:1 5806:1 353152:7 5806:1 353152:18 5806:1 353152:1 5806:1 353152:3 5806:1 353152:1 5806:1 353152:1 5806:1 353152:1 5806:1 353152:1 5806:61	50	135	37.037	Cryptosporidium parvum Iowa II		353152	311.466	344	6.03623e-81	172	100
HWI-ST916:187:C26B7ACXX:5:1316:9568:74825	C	353152	179	237895:2 5806:1 237895:1 5806:1 237895:3 5806:1 237895:1 5806:1 237895:1 5806:1 237895:1 5806:1 237895:3 5806:1 237895:1 5806:1 237895:1 5806:2 93969:1 5806:1 93969:5 5806:1 93969:3 5806:1 93969:2 5806:64 353152:1 5806:2 353152:1 5806:1 353152:2 5806:1 353152:9 5806:1 353152:13 5806:1 353152:1 5806:1 353152:1 5806:1 353152:1 5806:1 353152:1 5806:1 353152:1 5806:1 353152:1 5806:1 353152:3	35	147	23.8095	Cryptosporidium parvum Iowa II		353152	324.089	358	1.00574e-84	179	100	857276	198.755	219	1.00752e-46	150	98.8827
HWI-ST916:187:C26B7ACXX:5:2101:10146:38216	C	353152	152	5806:2 353152:3 5806:1 353152:1 5806:1 353152:11 5806:1 353152:1 5806:1 353152:5 5806:1 353152:3 5806:1 353152:1 5806:22 353152:3 5806:1 353152:1 5806:1 353152:3 5806:2 353152:2 5806:2 353152:4 5806:1 353152:3 5806:1 353152:1 5806:1 353152:3 5806:1 353152:1 5806:36	46	120	38.3333	Cryptosporidium parvum Iowa II		353152	275.398	304	3.70721e-70	152	100	5807	275.398	304	3.70721e-70	152	100	353151	261.873	289	8.16566e-66	149	100
HWI-ST916:187:C26B7ACXX:5:2101:11078:4095	C	353152	187	5806:42 353152:1 5806:1 353152:3 5806:1 353152:1 5806:1 353152:1 5806:1 353152:1 5806:1 353152:1 5806:1 353152:3 5806:1 353152:5 5806:1 353152:7 5806:84	23	115	20	Cryptosporidium parvum Iowa II		353152	338.516	374	4.8215e-89	187	100	353151	334.008	369	2.05015e-87	186	100	857276	230.314	254	1.79998e-56	163	100
HWI-ST916:187:C26B7ACXX:5:2101:13316:27736	C	237895	152	5806:1 0:1 5806:1 0:1 5806:1 0:1 5806:1 0:5 5806:1 0:1 5806:1 0:5 237895:1 0:5 237895:1 0:5 237895:6 0:84	8	121	6.61157	Cryptosporidium hominis		353152	275.398	304	3.70721e-70	152	100
HWI-ST916:187:C26B7ACXX:5:2101:14463:89918	C	353152	189	5806:1 237895:1 5806:1 237895:3 5806:1 0:3 5806:1 0:7 237895:1 0:7 5806:1 0:1 5806:1 0:3 5806:1 353152:8 5806:1 353152:9 5806:1 353152:1 5806:1 353152:1 5806:1 353152:1 5806:1 353152:3 5806:1 353152:1 5806:1 353152:1 5806:23 353152:1 5806:1 353152:9 5806:1 353152:1 5806:1 353152:5 5806:1 353152:5 5806:1 353152:5 5806:40	51	158	32.2785	Cryptosporidium parvum Iowa II		353152	342.123	378	4.01015e-90	189	100	353151	324.089	358	1.07607e-84	185	100
HWI-ST916:187:C26B7ACXX:5:2101:15070:63523	C	353152	191	0:61 237895:3 5806:13 353152:1 5806:1 353152:3 5806:1 353152:1 5806:1 353152:11 5806:1 353152:11 5806:11 353152:1 5806:1 353152:1 5806:1 353152:7 5806:1 353152:5 5806:1 353152:14 5806:1 353152:9	64	100	64	Cryptosporidium parvum Iowa II		353152	345.73	382	3.33476e-91	191	100	857276	150.966	166	1.42174e-32	128	82.7225
HWI-ST916:187:C26B7ACXX:5:2101:15530:61180	C	5806	191	5806:110 353152:1 5806:1 353152:1 5806:1 353152:1 5806:1 353152:1 5806:1 353152:1 5806:1 353152:1 5806:1 353152:1 5806:16 353152:1 5806:6 0:15	28	51	54.902	Cryptosporidium		353152	345.73	382	3.33476e-91	191	100	353151	336.713	372	1.72745e-88	189	100	857276	251.053	277	1.97276e-62	170	100
HWI-ST916:187:C26B7ACXX:5:2101:18224:12914	C	5806	186	5806:116 0:36 5806:4	4	40	10	Cryptosporidium		353152	336.713	372	1.67172e-88	186	100	5807	336.713	372	1.67172e-88	186	100	353151	332.204	367	7.10835e-87	185	100
HWI-ST916:187:C26B7ACXX:5:2101:3818:11108	C	353152	141	0:52 353152:59	59	59	100	Cryptosporidium parvum Iowa II		353152	255.561	282	3.14288e-64	141	100	353151	219.494	242	2.26302e-53	133	100
HWI-ST916:187:C26B7ACXX:5:2101:4255:44987	C	93969	143	93969:1 0:1 93969:1 0:1 93969:1 0:18 93969:1 0:5 93969:1 0:3 93969:1 0:1 93969:1 0:1 93969:8 0:3 93969:1 0:1 93969:1 0:2 5806:60	16	112	14.2857	Cryptosporidium meleagridis		353152	259.168	286	2.62897e-65	143	100	353151	254.66	281	1.11787e-63	142	100	857276	174.41	192	8.60174e-40	120	95.1049
HWI-ST916:187:C26B7ACXX:5:2101:4879:39604	C	353152	154	5806:40 353152:1 5806:1 353152:1 5806:1 353152:1 5806:3 353152:1 5806:6 353152:1 5806:3 353152:2 5806:4 353152:1 5806:1 353152:2 5806:1 353152:1 5806:53	11	84	13.0952	Cryptosporidium parvum Iowa II		353152	279.005	308	3.09553e-71	154	100	353151	239.331	264	2.71539e-59	135	88.961	857276	179.82	198	2.2309e-41	132	100
HWI-ST916:187:C26B7ACXX:5:2101:5881:84276	C	353152	190	0:92 5806:29 353152:1 5806:1 353152:5 5806:1 353152:3 5806:1 353152:5 5806:1 353152:1 5806:1 353152:3 5806:1 353152:1 5806:1 353152:5 5806:8	24	68	35.2941	Cryptosporidium parvum Iowa II		353152	343.926	380	1.15644e-90	190	100	5807	343.926	380	1.15644e-90	190	100	353151	321.384	355	1.31949e-83	185	100
HWI-ST916:187:C26B7ACXX:5:2102:10947:92118	C	353152	170	5806:2 353152:1 5806:1 353152:3 5806:1 353152:5 5806:1 353152:7 5806:1 353152:1 5806:1 353152:1 5806:1 353152:1 5806:1 353152:10 5806:1 353152:1 5806:1 353152:1 5806:1 353152:5 5806:1 353152:1 5806:1 353152:3 5806:1 353152:6 5806:1 353152:5 5806:1 353152:1 5806:1 353152:3 5806:1 353152:1 5806:1 353152:3 5806:1 353152:7 5806:1 353152:1 5806:1 353152:9 5806:1 353152:5 5806:1 353152:1 5806:1 353152:…	90	138	65.2174	Cryptosporidium parvum Iowa II		353152	307.859	340	7.24549e-80	170	100	353151	289.825	320	1.94423e-74	166	100
HWI-ST916:187:C26B7ACXX:5:2102:11566:18120	C	353152	183	353152:50 5806:51 353152:8 5806:3 353152:1 5806:3 353152:2 5806:1 353152:28 5806:1 353152:5	44	103	42.7184	Cryptosporidium parvum Iowa II		353152	331.303	366	6.96618e-87	183	100	353151	304.252	336	9.68314e-79	177	100	857276	169	186	5.02486e-38	147	100
HWI-ST916:187:C26B7ACXX:5:2102:15652:99626	C	353152	164	0:39 5806:38 353152:1 5806:1 353152:2 5806:1 353152:3 5806:1 353152:1 5806:47	7	95	7.36842	Cryptosporidium parvum Iowa II		353152	297.039	328	1.25136e-76	164	100	353151	283.514	313	2.7563e-72	161	100
HWI-ST916:187:C26B7ACXX:5:2102:17946:97487	C	353152	183	353152:25 0:5 353152:4 0:2 237895:1 353152:1 237895:1 0:1 237895:1 0:1 237895:1 353152:1 237895:1 353152:1 0:10 237895:1 0:1 237895:1 0:1 237895:1 0:9 353152:1 0:24 237895:1 0:1 237895:1 0:1 237895:1 0:1 237895:1 5806:1 237895:3 0:3 353152:1 0:1 353152:1 0:13 353152:1 0:3 353152:1 0:7 5806:16	12	128	9.375	Cryptosporidium parvum Iowa II		353152	283.514	313	3.16544e-72	177	104.918	280.808	310	1.10485e-71	171	98.9071	264.578
HWI-ST916:187:C26B7ACXX:5:2102:1980:28891	C	353152	134	5806:22 353152:5 5806:1 353152:3 5806:1 353152:3 5806:1 353152:3 5806:1 353152:1 5806:1 353152:3 5806:1 353152:1 5806:1 353152:1 5806:1 353152:1 5806:1 353152:1 5806:51	22	82	26.8293	Cryptosporidium parvum Iowa II		353152	242.938	268	1.85115e-60	134	100	5807	242.938	268	1.85115e-60	134	100	353151	238.429	263	7.87127e-59	133	100
HWI-ST916:187:C26B7ACXX:5:2102:20186:99816	C	5806	172	5806:27 0:36 5806:79	79	115	68.6957	Cryptosporidium		353152	311.466	344	6.03623e-81	172	100	5807	311.466	344	6.03623e-81	172	100	353151	302.449	334	3.12684e-78	170	100
HWI-ST916:187:C26B7ACXX:5:2102:20308:35776	C	353152	184	353152:5 5806:1 353152:3 5806:1 353152:21 5806:9 353152:1 5806:1 353152:5 5806:1 353152:1 5806:1 353152:1 5806:1 353152:9 5806:1 353152:1 5806:1 353152:1 5806:1 353152:29 0:59	72	149	48.3221	Cryptosporidium parvum Iowa II		353152	333.106	368	2.00942e-87	184	100	353151	308.761	341	8.00248e-80	178	99.4565	857276	205.067	226	7.02597e-49	155	99.4565
HWI-ST916:187:C26B7ACXX:5:2102:2065:50788	C	353152	188	353152:4 5806:1 353152:5 5806:1 353152:3 5806:1 353152:1 5806:132 353152:3 5806:1 353152:5 5806:1	17	154	11.039	Cryptosporidium parvum Iowa II		353152	340.32	376	1.39053e-89	188	100	353151	326.794	361	3.06285e-85	185	100	857276	200.559	221	3.06826e-47	142	86.7021
HWI-ST916:187:C26B7ACXX:5:2102:20777:33925	C	353152	187	0:10 5806:1 0:1 5806:1 353152:1 5806:1 353152:1 5806:1 353152:1 5806:1 353152:1 5806:26 353152:1 5806:1 353152:1 5806:1 353152:1 5806:1 353152:1 5806:23 353152:9 5806:1 353152:1 5806:1 353152:1 5806:1 353152:3 5806:1 353152:1 5806:1 353152:3 5806:1 353152:3 5806:1 353152:1 5806:1 353152:1 5806:50	31	147	21.0884	Cryptosporidium parvum Iowa II		353152	338.516	374	4.8215e-89	187	100	353151	311.466	344	6.70199e-81	181	100	857276	207.772	229	2.05378e-49	158	100
HWI-ST916:187:C26B7ACXX:5:2102:5521:81445	C	353152	187	353152:1 5806:1 353152:5 5806:14 353152:1 5806:1 353152:4 5806:3 353152:5 5806:1 353152:6 5806:1 353152:3 5806:1 353152:5 5806:105	29	156	18.5897	Cryptosporidium parvum Iowa II		353152	338.516	374	4.8215e-89	187	100	353151	329.499	364	2.4976e-86	185	100	857276	216.789	239	3.96472e-52	157	97.3262
HWI-ST916:187:C26B7ACXX:5:2102:7832:6052	C	353152	188	5806:91 2759:1 5806:3 2759:1 5806:1 2759:1 5806:20 353152:5 5806:1 353152:5 5806:1 353152:1 5806:1 353152:21 5806:1 353152:1 5806:3	33	67	49.2537	Cryptosporidium parvum Iowa II		353152	340.32	376	1.39053e-89	188	100	353151	331.303	366	7.20313e-87	186	100	857276	250.151	276	1.93458e-62	168	100
HWI-ST916:187:C26B7ACXX:5:2103:10827:66267	C	353152	172	0:99 353152:9 5806:1 353152:1 5806:1 353152:1 5806:1 353152:5 5806:1 353152:1 5806:22	17	43	39.5349	Cryptosporidium parvum Iowa II		353152	311.466	344	6.03623e-81	172	100	353151	279.907	309	3.56773e-71	165	100
HWI-ST916:187:C26B7ACXX:5:2103:13113:21958	C	5806	177	0:21 353152:3 5806:123	123	126	97.619	Cryptosporidium		353152	264.578	292	8.14735e-67	146	82.4859	353151	260.07	287	3.46434e-65	145	82.4859	857276	142.851	157	6.69958e-30	119	82.4859
HWI-ST916:187:C26B7ACXX:5:2103:14795:24588	C	353152	165	353152:1 5806:1 353152:1 5806:1 353152:1 5806:48 353152:1 5806:3 353152:1 5806:1 0:36 353152:1 5806:1 353152:1 5806:1 353152:1 5806:1 353152:7 5806:1 353152:1 5806:25	15	134	11.194	Cryptosporidium parvum Iowa II		353152	298.842	330	3.61321e-77	165	100	353151	285.317	315	7.95862e-73	162	100	857276	235.724	260	3.6164e-58	151	100
HWI-ST916:187:C26B7ACXX:5:2103:17330:93037	C	353152	177	5806:10 353152:17 5806:1 353152:1 5806:1 353152:3 5806:1 353152:7 5806:1 353152:9 5806:1 353152:3 5806:1 353152:1 5806:1 353152:5 5806:1 353152:1 5806:21 353152:1 5806:1 353152:7 5806:1 353152:3 5806:1 353152:3 5806:1 353152:1 5806:1 353152:1 5806:1 353152:3 5806:1 353152:5 5806:30	71	137	51.8248	Cryptosporidium parvum Iowa II		353152	320.483	354	1.20811e-83	177	100	353151	306.957	339	2.66103e-79	174	100
HWI-ST916:187:C26B7ACXX:5:2103:18095:65443	C	93969	118	5806:2 237895:1 0:4 93969:1 0:1 93969:1 0:1 93969:1 0:11 93969:1 0:1 93969:1 0:1 93969:1 0:5 93969:1 0:3 93969:1 0:1 93969:1 0:1 93969:1 0:3 93969:1 0:42	11	86	12.7907	Cryptosporidium meleagridis		353152	206.87	228	1.1153e-49	114	96.6102	353151	197.854	218	5.77738e-47	112	96.6102
HWI-ST916:187:C26B7ACXX:5:2103:20396:47849	C	353152	168	353152:1 5806:1 353152:13 5806:1 353152:14 5806:1 353152:3 5806:1 353152:5 5806:1 353152:3 5806:1 353152:1 5806:1 353152:1 5806:90	40	137	29.1971	Cryptosporidium parvum Iowa II		353152	304.252	336	8.69507e-79	168	100	5807	304.252	336	8.69507e-79	168	100	857276	154.573	170	9.93861e-34	127	92.2619
HWI-ST916:187:C26B7ACXX:5:2103:3039:81898	C	353152	176	353152:33 5806:1 353152:1 5806:1 353152:35 0:21 353152:1 0:15 353152:1 0:19 353151:1 0:5 353151:1 0:1 353151:1 0:3 353151:1 0:5	38	113	33.6283	Cryptosporidium parvum Iowa II		353152	318.679	352	4.1868e-83	176	100	150.064	165	4.48212e-32	125	86.3636	353151	168.098	185	1.67033e-37	141	97.7273
HWI-ST916:187:C26B7ACXX:5:2103:3731:59140	C	353152	173	5806:61 353152:34 5806:21 353152:3 5806:1 353152:3 5806:1 353152:1 5806:1 353152:1 5806:1 353152:1 5806:1 353152:5 0:8	48	82	58.5366	Cryptosporidium parvum Iowa II		353152	313.269	346	1.74212e-81	173	100	353151	299.744	331	3.83728e-77	170	100
HWI-ST916:187:C26B7ACXX:5:2104:10305:26893	C	353152	186	0:18 353152:1 0:1 353152:1 0:1 353152:15 0:1 353152:1 0:3 353152:1 0:1 353152:1 0:1 353152:1 0:1 353152:1 0:1 353152:1 0:1 353152:1 0:1 353152:1 0:1 353152:100	125	138	90.5797	Cryptosporidium parvum Iowa II		353152	302.449	334	3.44872e-78	170	92.4731	296.137	327	5.11836e-76	170	93.0108
HWI-ST916:187:C26B7ACXX:5:2104:11551:54856	C	5806	174	0:98 353152:1 5806:1 353152:1 5806:1 353152:3 5806:1 353152:1 5806:1 353152:1 5806:35	39	46	84.7826	Cryptosporidium		353152	315.072	348	5.0277e-82	174	100	857276	185.23	204	6.13582e-43	141	95.977
HWI-ST916:187:C26B7ACXX:5:2104:12673:35999	C	237895	165	0:5 5806:1 0:3 5806:1 0:1 5806:1 0:1 5806:1 0:1 5806:1 0:1 5806:1 0:3 5806:1 0:1 5806:2 0:34 5806:17 237895:5 5806:1 237895:1 5806:1 237895:3 5806:1 237895:1 5806:1 237895:7 5806:38	17	130	13.0769	Cryptosporidium hominis		353152	298.842	330	3.61321e-77	165	100	857276	231.216	255	1.53773e-56	150	100
HWI-ST916:187:C26B7ACXX:5:2104:1442:22082	C	353152	180	0:19 353152:17 5806:1 353152:26 5806:1 353152:5 5806:1 353152:13 5806:1 353152:1 5806:1 353152:7 5806:1 353152:1 5806:1 0:54	70	131	53.4351	Cryptosporidium parvum Iowa II		353152	325.893	360	2.90165e-85	180	100	353151	286.219	316	2.54532e-73	170	98.8889
HWI-ST916:187:C26B7ACXX:5:2104:19123:40400	C	353152	161	5806:60 353152:1 5806:1 353152:17 5806:1 353152:1 5806:1 353152:1 5806:1 353152:43 5806:3 353152:1	64	71	90.1408	Cryptosporidium parvum Iowa II		353152	291.629	322	5.1962e-75	161	100	857276	201.46	222	7.22921e-48	141	100
HWI-ST916:187:C26B7ACXX:5:2104:19830:9681	C	353152	149	5806:8 353152:32 5806:11 353152:1 5806:1 353152:1 5806:1 353152:36 5806:1 353152:1 5806:1 353152:8 5806:17	79	111	71.1712	Cryptosporidium parvum Iowa II		353152	269.988	298	1.53558e-68	149	100	353151	247.446	273	1.75209e-61	144	100
HWI-ST916:187:C26B7ACXX:5:2104:20231:29940	C	353152	187	5806:3 353152:3 5806:1 353152:3 5806:1 353152:32 5806:1 353152:1 5806:1 353152:1 5806:2 0:38 5806:6 353152:3 5806:1 353152:1 5806:1 353152:1 5806:1 353152:3 5806:1 353152:1 5806:1 353152:3 5806:1 353152:1 5806:1 353152:1 5806:1 353152:14 5806:1 353152:7 5806:1 353152:1 5806:1 353152:7 5806:1 353152:3 5806:6	86	154	55.8442	Cryptosporidium parvum Iowa II		353152	338.516	374	4.8215e-89	187	100	353151	302.449	334	3.47172e-78	179	100	857276	196.05	216	3.71332e-46	152	96.2567
HWI-ST916:187:C26B7ACXX:5:2104:3921:78555	C	353152	167	5806:5 0:3 5806:1 0:3 5806:1 0:1 5806:1 0:1 5806:1 0:9 5806:1 0:1 5806:1 0:1 5806:1 0:5 5806:92 353152:2 5806:1 353152:4 5806:1 353152:1	7	132	5.30303	Cryptosporidium parvum Iowa II		353152	302.449	334	3.01189e-78	167	100	353151	293.432	324	1.5602e-75	165	100	857276	180.721	199	2.47668e-41	140	100
HWI-ST916:187:C26B7ACXX:5:2104:4644:51390	C	5806	164	5806:1 353152:3 5806:1 353152:3 5806:1 353152:1 5806:1 353152:15 5806:1 353152:1 5806:1 353152:1 5806:1 353152:1 5806:22 0:55 237895:25	28	133	21.0526	Cryptosporidium		353152	297.039	328	1.25136e-76	164	100	353151	279.005	308	3.35786e-71	160	100
HWI-ST916:187:C26B7ACXX:5:2104:5558:38850	C	353152	172	5806:32 353152:1 5806:1 353152:3 5806:1 353152:7 5806:1 353152:5 5806:1 353152:3 5806:1 353152:1 5806:1 353152:3 5806:1 353152:1 5806:56 353152:5 5806:1 353152:1 5806:1 353152:3 5806:1 353152:1 5806:1 353152:9	43	110	39.0909	Cryptosporidium parvum Iowa II		353152	311.466	344	6.03623e-81	172	100	353151	296.137	327	4.64065e-76	168	99.4186
HWI-ST916:187:C26B7ACXX:5:2104:5863:69668	C	353152	135	5806:28 353152:1 5806:1 353152:1 5806:1 353152:1 5806:1 353152:1 5806:1 353152:1 5806:1 353152:1 5806:35 353152:1 5806:1 353152:1 5806:1 353152:1 5806:1 353152:1 5806:1 353152:1 5806:1 353152:1 5806:1 353152:1 5806:18	13	77	16.8831	Cryptosporidium parvum Iowa II		353152	244.741	270	5.35774e-61	135	100	353151	235.724	260	2.77538e-58	133	100
HWI-ST916:187:C26B7ACXX:5:2104:5937:31384	C	237895	173	5806:43 237895:4 5806:1 237895:3 5806:1 237895:1 5806:1 237895:1 5806:1 237895:3 5806:3 93969:1 5806:1 93969:3 0:3 93969:1 237895:1 0:2 93969:1 0:4 237895:1 0:1 237895:1 0:1 237895:1 0:10 237895:1 0:28 237895:1 0:1 237895:1 0:1 237895:1 0:1 237895:1 0:3 237895:1 0:1 237895:1 0:1 5806:1 353152:5	23	100	23	Cryptosporidium hominis		353152	313.269	346	1.74212e-81	173	100	353151	290.727	321	1.98776e-74	168	100
HWI-ST916:187:C26B7ACXX:5:2104:7406:75778	C	353152	171	5806:84 353152:1 5806:46 353152:5 5806:1 353152:1 5806:1 353152:1 5806:1	8	57	14.0351	Cryptosporidium parvum Iowa II		353152	309.662	342	2.09136e-80	171	100	353151	300.646	332	1.08335e-77	169	100
HWI-ST916:187:C26B7ACXX:5:2104:9469:36750	C	237895	188	237895:3 5806:1 237895:3 5806:1 237895:3 5806:27 237895:35 0:1 237895:1 0:1 237895:1 0:1 237895:1 0:3 237895:1 0:1 237895:1 0:1 237895:1 0:36 353152:26 5806:1 353152:1 5806:1 353152:1 5806:5	47	155	30.3226	Cryptosporidium hominis		353152	340.32	376	1.39053e-89	188	100
HWI-ST916:187:C26B7ACXX:5:2104:9859:10304	C	5806	147	353152:3 5806:1 353152:1 5806:1 353152:1 5806:110	112	114	98.2456	Cryptosporidium		353152	266.382	294	1.83761e-67	147	100	353151	261.873	289	7.8137e-66	146	100	857276	139.244	153	6.42521e-29	111	91.1565
HWI-ST916:187:C26B7ACXX:5:2105:10468:46275	C	353152	179	5806:15 353152:1 5806:1 353152:3 5806:1 353152:1 5806:1 353152:1 5806:1 353152:1 5806:1 353152:1 5806:1 353152:15 5806:1 353152:5 5806:1 353152:3 5806:1 353152:3 0:91	34	134	25.3731	Cryptosporidium parvum Iowa II		353152	324.089	358	1.00574e-84	179	100	353151	304.252	336	9.41966e-79	174	99.4413	857276	212.28	234	4.57413e-51	157	103.911
HWI-ST916:187:C26B7ACXX:5:2105:10604:70467	C	353152	181	0:101 5806:1 353152:5 5806:1 353152:1 5806:1 353152:5 5806:1 353152:1 5806:1 353152:1 5806:1 353152:1 5806:30	14	50	28	Cryptosporidium parvum Iowa II		353152	306.056	338	2.73652e-79	169	93.3702
HWI-ST916:187:C26B7ACXX:5:2105:10654:93444	C	353152	178	0:83 5806:36 353152:3 5806:1 353152:1 5806:1 353152:2 5806:3 353152:5 5806:1 353152:1 5806:1 353152:1 5806:1 353152:1 5806:1 353152:1 5806:1 353152:1 5806:1 353152:1 5806:1	17	65	26.1538	Cryptosporidium parvum Iowa II		353152	322.286	356	3.48583e-84	178	100	353151	317.778	351	1.48221e-82	177	100	857276	227.609	251	2.06213e-55	157	100
HWI-ST916:187:C26B7ACXX:5:2105:12883:15792	C	353152	161	5806:1 353152:3 5806:1 353152:3 5806:1 353152:9 5806:1 353152:58 5806:1 353152:3 5806:1 353152:16 5806:1 353152:1 0:31	93	130	71.5385	Cryptosporidium parvum Iowa II		353152	291.629	322	5.1962e-75	161	100	353151	278.103	307	1.14454e-70	158	100	857276	173.508	191	3.50736e-39	134	98.7578
HWI-ST916:187:C26B7ACXX:5:2105:14404:86245	C	353152	136	5806:45 353152:5 5806:1 353152:1 5806:1 353152:3 5806:1 0:49	9	61	14.7541	Cryptosporidium parvum Iowa II		353152	246.544	272	1.55052e-61	136	100	353151	242.036	267	6.59299e-60	135	100
HWI-ST916:187:C26B7ACXX:5:2105:15288:90297	C	353152	178	5806:3 353152:1 5806:1 353152:3 5806:1 353152:1 5806:1 353152:1 5806:1 353152:1 5806:1 353152:1 5806:1 353152:9 5806:1 353152:7 5806:26 353152:1 5806:1 353152:7 5806:1 353152:3 5806:1 353152:15 5806:1 353152:1 5806:32 353152:2 5806:1 353152:1 5806:1 353152:1 5806:1 353152:2 5806:3 353152:1 5806:2 353152:1 5806:9	59	145	40.6897	Cryptosporidium parvum Iowa II		353152	322.286	356	3.48583e-84	178	100	353151	308.761	341	7.67805e-80	175	100
HWI-ST916:187:C26B7ACXX:5:2105:15827:26125	C	353152	183	0:1 93969:1 0:24 93969:1 0:5 93969:1 0:1 93969:9 0:10 353152:34 5806:1 353152:1 5806:2 353152:1 5806:1 353152:13 5806:1 353152:5 5806:1 353152:3 5806:1 353152:1 5806:1 353152:1 5806:1 353152:8 5806:1 353152:1 5806:1 353152:1 5806:1 353152:1 5806:1 353152:1 5806:1 353152:4 0:1 237895:1 0:1 237895:1 0:7	75	152	49.3421	Cryptosporidium parvum Iowa II		353152	331.303	366	6.96618e-87	183	100	5807	331.303	366	6.96618e-87	183	100
HWI-ST916:187:C26B7ACXX:5:2105:18703:71154	C	353152	173	353152:12 5806:1 353152:1 5806:1 353152:5 5806:123	6	131	4.58015	Cryptosporidium parvum Iowa II		353152	313.269	346	1.74212e-81	173	100	353151	304.252	336	9.02443e-79	171	100	857276	160.884	177	2.42587e-35	138	98.8439
HWI-ST916:187:C26B7ACXX:5:2105:19085:23745	C	353152	127	5806:1 353152:1 5806:1 353152:1 5806:1 353152:1 5806:1 353152:1 5806:1 353152:1 5806:1 353152:7 5806:23 353152:1 5806:1 353152:1 5806:1 353152:1 5806:1 353152:1 5806:1 353152:9 5806:1 353152:1 5806:1 353152:1 5806:1 353152:3 5806:1 353152:1 5806:1 353152:1 5806:1 353152:1 5806:25	33	96	34.375	Cryptosporidium parvum Iowa II		353152	230.314	254	1.08476e-56	127	100	353151	221.297	244	5.61918e-54	125	100	857276	149.163	164	2.91338e-32	109	100
HWI-ST916:187:C26B7ACXX:5:2105:4377:35786	C	5806	148	353152:2 5806:1 353152:3 5806:112	113	116	97.4138	Cryptosporidium		353152	268.185	296	5.31226e-68	148	100	857276	168.098	185	1.33627e-37	115	87.8378
HWI-ST916:187:C26B7ACXX:5:2105:4499:96646	C	353152	182	353152:1 5806:1 353152:1 5806:1 353152:3 5806:1 353152:33 5806:1 353152:1 5806:1 353152:1 5806:1 353152:1 5806:1 353152:1 5806:4 353152:1 5806:4 353152:1 0:36 353152:1 5806:1 353152:33 5806:1 353152:1 5806:1 353152:5 5806:1 353152:1 5806:1 353152:1 5806:10	85	151	56.2914	Cryptosporidium parvum Iowa II		353152	329.499	364	2.4149e-86	182	100	353151	226.707	250	2.12022e-55	149	90.6593
HWI-ST916:187:C26B7ACXX:5:2105:6457:95853	C	353152	176	5806:1 353152:13 5806:1 353152:3 5806:1 353152:3 5806:39 0:36 353152:4 5806:1 353152:1 5806:1 353152:1 5806:1 353152:1 5806:1 353152:1 5806:1 353152:5 5806:6 353152:11 5806:1 353152:13	56	145	38.6207	Cryptosporidium parvum Iowa II		353152	318.679	352	4.1868e-83	176	100	5807	318.679	352	4.1868e-83	176	100	353151	284.415	314	8.63726e-73	171	101.705
HWI-ST916:187:C26B7ACXX:5:2105:8862:75066	C	353152	171	5806:23 353152:3 5806:1 353152:3 5806:1 353152:1 5806:1 353152:12 0:10 237895:1 0:1 237895:1 0:1 237895:1 0:3 237895:1 0:1 237895:1 0:66 237895:1 0:1 237895:1 0:1 237895:1 0:4	19	118	16.1017	Cryptosporidium parvum Iowa II		353152	309.662	342	2.09136e-80	171	100	5807	309.662	342	2.09136e-80	171	100	353151	248.348	274	5.99714e-62	162	105.263
HWI-ST916:187:C26B7ACXX:5:2106:11109:80962	C	353152	171	353152:1 5806:1 353152:29 5806:1 353152:1 5806:4 353152:5 5806:1 353152:1 5806:1 353152:11 5806:1 353152:1 5806:1 353152:1 5806:1 353152:1 5806:1 353152:1 5806:1 353152:3 5806:73	54	140	38.5714	Cryptosporidium parvum Iowa II		353152	309.662	342	2.09136e-80	171	100	353151	286.219	316	2.38624e-73	168	101.754
HWI-ST916:187:C26B7ACXX:5:2106:12762:57549	C	5806	153	5806:1 353152:3 5806:119	119	122	97.541	Cryptosporidium		353152	277.202	306	1.07129e-70	153	100	353151	263.676	291	2.35967e-66	150	100	857276	187.033	206	1.49043e-43	133	100
HWI-ST916:187:C26B7ACXX:5:2106:14413:60574	C	353152	191	353152:3 5806:1 353152:1 5806:1 353152:1 5806:1 353152:1 5806:1 353152:1 5806:1 353152:5 5806:1 353152:1 5806:1 353152:10 5806:1 353152:1 5806:1 353152:1 5806:1 353152:1 5806:1 353152:1 5806:1 353152:3 5806:1 353152:3 5806:1 353152:1 5806:1 353152:7 5806:12 353152:6 5806:1 353152:32 5806:1 353152:7 5806:1 353152:1 5806:1 353152:1 5806:1 353152:1 5806:1 353152:3 5806:4 353152:3 5806:1 353152:5 580…	115	158	72.7848	Cryptosporidium parvum Iowa II		353152	345.73	382	3.33476e-91	191	100	353151	301.547	333	1.24385e-77	180	98.9529
HWI-ST916:187:C26B7ACXX:5:2106:17508:36797	C	237895	190	237895:9 0:1 237895:1 0:1 237895:1 0:1 237895:1 0:1 237895:1 0:3 237895:1 0:9 237895:1 0:1 237895:1 0:7 237895:7 0:3 237895:1 0:1 237895:1 0:1 237895:1 0:19 237895:1 0:3 237895:14 0:1 237895:1 0:1 237895:1 0:5 237895:1 0:3 237895:1 0:3 5806:1 0:1 5806:1 0:1 5806:1 0:1 5806:1 0:7 237895:2 0:1 237895:1 0:1 237895:1 93969:1 0:3 93969:1 0:2 237895:1 0:1 237895:1 0:12 93969:1 0:5 93969:1 0:2	42	151	27.8146	Cryptosporidium hominis		353152	343.926	380	1.15644e-90	190	100	857276	200.559	221	3.10863e-47	157	98.9474
HWI-ST916:187:C26B7ACXX:5:2106:20556:53281	C	353152	179	5806:9 353152:5 5806:1 353152:5 5806:1 353152:5 5806:1 353152:14 5806:1 353152:3 5806:1 353152:3 5806:1 353152:1 5806:1 353152:1 5806:1 353152:9 5806:1 353152:3 5806:1 353152:7 5806:1 353152:5 5806:1 353152:5 5806:12 0:50	66	140	47.1429	Cryptosporidium parvum Iowa II		353152	324.089	358	1.00574e-84	179	100
HWI-ST916:187:C26B7ACXX:5:2106:4620:46750	C	353152	192	5806:51 353152:3 5806:1 353152:3 5806:1 353152:5 5806:1 353152:18 5806:1 353152:1 5806:1 353152:9 5806:1 353152:1 5806:13 353152:2 5806:2 353152:4 5806:1 353152:7 5806:1 353152:1 5806:1 353152:2 5806:7 353152:2 5806:22	58	111	52.2523	Cryptosporidium parvum Iowa II		353152	347.533	384	9.61588e-92	192	100	353151	324.991	359	1.09717e-84	187	100	857276	216.789	239	4.09601e-52	163	100
HWI-ST916:187:C26B7ACXX:5:2107:11640:37903	C	353152	170	353152:13 5806:1 353152:1 5806:1 353152:1 5806:1 353152:17 5806:1 353152:1 5806:1 353152:3 5806:1 353152:7 5806:37 353152:1 5806:1 353152:3 5806:1 353152:7 5806:1 353152:13 5806:1 353152:3 5806:1 353152:5 5806:1 353152:1 5806:1 353152:1 5806:12 353152:1	65	127	51.1811	Cryptosporidium parvum Iowa II		353152	307.859	340	7.24549e-80	170	100	353151	279.005	308	3.51526e-71	163	99.4118
HWI-ST916:187:C26B7ACXX:5:2107:12362:62915	C	237895	186	0:1 237895:1 0:1 237895:11 0:142	12	155	7.74194	Cryptosporidium hominis		353152	336.713	372	1.67172e-88	186	100
HWI-ST916:187:C26B7ACXX:5:2107:14498:34391	C	5806	176	0:101 5806:1 353152:1 5806:1 353152:1 5806:23 353152:1 5806:17	42	45	93.3333	Cryptosporidium		353152	318.679	352	4.1868e-83	176	100	353151	309.662	342	2.16882e-80	174	100	857276	200.559	221	2.82603e-47	152	101.705
HWI-ST916:187:C26B7ACXX:5:2107:17130:80090	C	353152	181	5806:16 353152:1 5806:1 353152:27 5806:1 353152:1 5806:3 353152:1 5806:1 353152:2 5806:1 353152:4 5806:1 353152:1 5806:9 353152:1 5806:1 353152:1 5806:1 353152:1 5806:1 353152:1 5806:1 353152:1 5806:1 353152:1 5806:1 353152:1 5806:8 353152:1 5806:2 353152:2 5806:1 353152:1 5806:1 353152:1 5806:3 237895:9 5806:1 237895:7 5806:1 237895:8 0:1 237895:1 0:9 237895:1 0:1 237895:1 0:5 237895:1 0:1 23789…	49	135	36.2963	Cryptosporidium parvum Iowa II		353152	327.696	362	8.37108e-86	181	100	353151	305.154	337	9.5514e-79	176	100	857276	190.64	210	1.5162e-44	138	88.3978
HWI-ST916:187:C26B7ACXX:5:2107:1859:51407	C	353152	188	353152:6 0:36 353152:1 5806:1 353152:3 5806:1 353152:1 5806:1 353152:1 5806:1 353152:1 5806:5 353152:1 5806:1 353152:1 5806:1 353152:1 5806:1 353152:1 5806:1 353152:1 5806:1 353152:1 5806:1 353152:1 5806:25 353152:32 5806:5 353152:3 5806:1 353152:3 5806:1 353152:1 5806:1 353152:1 5806:1 353152:1 5806:1 353152:1 5806:1 353152:3 5806:1 353152:1 5806:1 353152:1 5806:1 353152:1	62	152	40.7895	Cryptosporidium parvum Iowa II		353152	340.32	376	1.39053e-89	188	100	353151	313.269	346	1.93287e-81	182	100
HWI-ST916:187:C26B7ACXX:5:2107:2499:63069	C	353152	103	5806:7 353152:1 5806:1 353152:1 5806:1 353152:3 5806:1 353152:1 5806:1 353152:7 5806:1 353152:9 5806:1 353152:1 5806:1 353152:3 5806:1 353152:30 5806:1 353152:1	57	66	86.3636	Cryptosporidium parvum Iowa II		353152	187.033	206	8.66426e-44	103	100	178.016	196	4.4882e-41	101	100	173.508
HWI-ST916:187:C26B7ACXX:5:2107:3334:20542	C	353152	170	5806:20 353152:1 5806:1 353152:2 5806:1 353152:2 5806:1 353152:1 5806:2 353152:1 5806:3 353152:1 5806:1 353152:1 5806:102	9	120	7.5	Cryptosporidium parvum Iowa II		353152	307.859	340	7.24549e-80	170	100	353151	298.842	330	3.75326e-77	168	100	857276	198.755	219	9.44108e-47	144	98.2353
HWI-ST916:187:C26B7ACXX:5:2107:6455:47628	C	353152	187	5806:141 353152:16	16	16	100	Cryptosporidium parvum Iowa II		353152	295.235	326	5.15248e-76	163	87.1658	353151	290.727	321	2.19089e-74	162	87.1658	857276	194.247	214	1.29608e-45	140	86.631
HWI-ST916:187:C26B7ACXX:5:2107:7645:65163	C	237895	166	237895:61 0:32 237895:23 0:20	23	75	30.6667	Cryptosporidium hominis		353152	300.646	332	1.04323e-77	166	100	353151	287.12	317	2.29786e-73	163	100
HWI-ST916:187:C26B7ACXX:5:2108:11196:7619	C	353152	167	353152:1 5806:37 353152:1 5806:1 353152:1 5806:1 353152:1 5806:1 353152:1 5806:1 353152:3 5806:1 353152:1 5806:1 353152:1 5806:1 353152:1 5806:1 353152:1 5806:1 353152:1 5806:1 353152:11 5806:1 353152:5 5806:1 353152:3 5806:1 353152:3 5806:29 353152:3 5806:1 353152:19	56	136	41.1765	Cryptosporidium parvum Iowa II		353152	297.94	329	1.28069e-76	166	100	291.629	322	5.44562e-75	164	99.4012	287.12
HWI-ST916:187:C26B7ACXX:5:2108:12731:15292	C	353152	189	5806:1 353152:34 5806:1 353152:5 5806:1 353152:1 5806:1 353152:5 5806:1 353152:1 5806:1 353152:3 5806:4 353152:2 5806:17 0:36 353152:3 5806:1 353152:1 5806:1 353152:11 5806:1 353152:1 5806:1 353152:5 5806:1 353152:7 5806:1 353152:3 5806:8	82	158	51.8987	Cryptosporidium parvum Iowa II		353152	342.123	378	4.01015e-90	189	100	5807	342.123	378	4.01015e-90	189	100	353151	313.269	346	1.94558e-81	183	100
HWI-ST916:187:C26B7ACXX:5:2108:15362:21551	C	353152	183	5806:12 353152:3 5806:1 353152:3 5806:1 353152:3 5806:1 353152:1 5806:1 353152:3 5806:1 353152:3 5806:1 353152:5 5806:1 353152:3 5806:49 0:61	24	141	17.0213	Cryptosporidium parvum Iowa II		353152	331.303	366	6.96618e-87	183	100	353151	326.794	361	2.9621e-85	182	100	857276	272.693	301	5.72324e-69	170	100
HWI-ST916:187:C26B7ACXX:5:2108:15719:89457	C	353152	169	353152:22 5806:1 353152:3 5806:71 353152:24 5806:1 353152:7 5806:1 353152:1 5806:8	35	117	29.9145	Cryptosporidium parvum Iowa II		353152	306.056	338	2.51005e-79	169	100
HWI-ST916:187:C26B7ACXX:5:2108:18434:52849	C	353152	190	353152:2 5806:1 353152:5 5806:1 353152:3 5806:23 353152:1 5806:1 353152:1 5806:1 353152:1 5806:1 353152:3 5806:1 353152:1 5806:1 353152:1 5806:1 353152:5 5806:1 353152:1 5806:1 353152:3 5806:1 353152:1 5806:1 353152:5 5806:81 353152:1 5806:1 353152:1 5806:1 353152:1 5806:1 353152:3 5806:1 353152:1	38	158	24.0506	Cryptosporidium parvum Iowa II		353152	343.926	380	1.15644e-90	190	100	353151	325.893	360	3.10315e-85	186	100	857276	231.216	255	1.83574e-56	165	100
HWI-ST916:187:C26B7ACXX:5:2108:19952:73812	C	353152	171	5806:84 353152:1 5806:1 353152:1 5806:1 353152:5 5806:1 353152:1 5806:1 353152:9 5806:1 353152:1 5806:1 353152:1 5806:1 353152:1 5806:1 353152:1 5806:1 353152:5 5806:16 353152:1 5806:1 353152:4	31	57	54.386	Cryptosporidium parvum Iowa II		353152	309.662	342	2.09136e-80	171	100
HWI-ST916:187:C26B7ACXX:5:2108:20068:24926	C	237895	188	41668:1 0:4 876142:1 0:53 237895:24 0:5 237895:1 0:1 93969:1 0:1 237895:1 0:1 237895:1 0:1 237895:1 0:6 353152:1 5806:54	28	157	17.8344	Cryptosporidium hominis		353152	340.32	376	1.39053e-89	188	100	5807	340.32	376	1.39053e-89	188	100	353151	331.303	366	7.20313e-87	186	100
HWI-ST916:187:C26B7ACXX:5:2108:6186:46368	C	353152	184	5806:7 353152:5 5806:1 353152:1 5806:1 353152:1 5806:1 353152:22 5806:1 353152:1 5806:1 353152:3 5806:1 353152:3 5806:11 353152:5 5806:1 353152:1 5806:1 353152:1 5806:1 353152:1 5806:1 353152:1 5806:1 353152:1 5806:1 353152:1 5806:1 353152:1 5806:20 353152:2 5806:1 353152:2 5806:1 353152:1 5806:2 353152:1 5806:5 353152:1 5806:1 353152:1 5806:1 353152:3 5806:1 353152:1 5806:1 353152:1 5806:1 35315…	74	147	50.3401	Cryptosporidium parvum Iowa II		353152	333.106	368	2.00942e-87	184	100	857276	171.705	189	1.44944e-38	147	98.913
HWI-ST916:187:C26B7ACXX:5:2108:7479:56562	C	353152	170	353152:3 5806:1 353152:14 5806:1 353152:24 5806:6 353152:5 5806:1 353152:9 5806:1 353152:5 5806:1 353152:1 5806:1 353152:1 5806:1 353152:1 5806:1 0:38 237895:1 0:19 237895:1 0:4	60	137	43.7956	Cryptosporidium parvum Iowa II		353152	307.859	340	7.24549e-80	170	100	353151	262.775	290	2.70253e-66	160	100
HWI-ST916:187:C26B7ACXX:5:2109:11046:21558	C	353152	181	0:29 93969:1 0:2 5806:48 353152:1 5806:2 353152:3 5806:1 353152:7 5806:1 353152:1 5806:3 353152:4 5806:1 353152:1 5806:1 353152:1 5806:1 353152:1 5806:20 353152:11 5806:1 353152:1 5806:1 353152:7 5806:1	38	122	31.1475	Cryptosporidium parvum Iowa II		353152	327.696	362	8.37108e-86	181	100	857276	194.247	214	1.24458e-45	149	97.7901
HWI-ST916:187:C26B7ACXX:5:2109:13555:69723	C	353152	146	353152:1 5806:2 353152:1 5806:3 353152:6 5806:1 353152:7 5806:1 353152:1 5806:90 353152:3	18	115	15.6522	Cryptosporidium parvum Iowa II		353152	264.578	292	6.35609e-67	146	100	353151	251.053	277	1.40002e-62	143	100
HWI-ST916:187:C26B7ACXX:5:2109:1643:48721	C	353152	176	353152:3 5806:1 353152:1 5806:8 2759:1 5806:22 353152:3 5806:1 353152:3 5806:1 353152:1 5806:1 353152:1 5806:1 353152:1 5806:1 353152:3 5806:1 353152:3 5806:1 353152:1 5806:1 353152:1 5806:1 353152:1 5806:1 353152:1 5806:1 353152:1 5806:18 353152:23 5806:1 353152:5 5806:1 353152:1 5806:30	50	143	34.965	Cryptosporidium parvum Iowa II		353152	318.679	352	4.1868e-83	176	100	353151	305.154	337	9.22204e-79	173	100
HWI-ST916:187:C26B7ACXX:5:2109:17695:91262	C	353152	179	0:74 237895:1 0:1 237895:1 0:1 237895:1 0:1 237895:1 0:1 93969:1 353152:1 5806:1 353152:1 5806:1 353152:1 5806:14 353152:1 5806:1 353152:5 5806:1 353152:1 5806:1 353152:1 5806:1 353152:5 5806:1 353152:1 5806:1 353152:14 5806:1 353152:9 5806:1 353152:1 5806:1	41	75	54.6667	Cryptosporidium parvum Iowa II		353152	324.089	358	1.00574e-84	179	100	353151	292.53	323	5.94445e-75	172	100
HWI-ST916:187:C26B7ACXX:5:2109:18041:71045	C	353152	163	5806:12 353152:1 5806:1 353152:9 5806:1 353152:5 5806:1 353152:14 5806:1 353152:19 5806:1 353152:5 5806:1 353152:3 5806:4 353152:3 5806:1 353152:1 5806:1 353152:1 5806:1 353152:3 5806:1 353152:7 5806:1 353152:1 5806:1 353152:5 5806:1 353152:3 5806:24	80	121	66.1157	Cryptosporidium parvum Iowa II		353152	295.235	326	4.33354e-76	163	100	353151	268.185	296	6.02372e-68	157	100
HWI-ST916:187:C26B7ACXX:5:2109:18479:75181	C	237895	184	353152:36 5806:1 353152:1 5806:1 353152:1 5806:1 353152:1 5806:1 353152:3 5806:1 353152:3 5806:20 237895:49 0:35	49	118	41.5254	Cryptosporidium hominis		353152	333.106	368	2.00942e-87	184	100	353151	306.056	338	2.79314e-79	178	100
HWI-ST916:187:C26B7ACXX:5:2109:20282:51311	C	353152	180	353152:6 5806:1 353152:1 5806:1 353152:1 5806:1 353152:1 5806:1 353152:4 5806:1 353152:2 5806:5 353152:1 5806:1 353152:3 5806:1 353152:1 5806:1 353152:1 5806:1 353152:1 5806:1 353152:1 5806:1 0:5 5806:1 0:1 5806:1 0:1 5806:1 0:1 5806:1 0:5 5806:1 0:1 5806:1 0:9 5806:1 0:1 5806:23 353152:1 5806:1 353152:1 5806:1 353152:1 5806:1 353152:1 5806:1 353152:1 5806:1 353152:1 5806:1 353152:1 5806:1 353152…	35	144	24.3056	Cryptosporidium parvum Iowa II		353152	321.384	355	1.23381e-83	179	100	5807	321.384	355	1.23381e-83	179	100
HWI-ST916:187:C26B7ACXX:5:2109:20446:71935	C	353152	189	0:1 93969:1 0:18 93969:1 0:1 93969:1 0:20 93969:1 0:1 93969:1 0:1 93969:1 0:1 93969:1 0:3 5806:40 353152:1 5806:17 353152:1 5806:1 353152:1 5806:1 353152:1 5806:1 353152:1 5806:1 353152:1 5806:1 353152:3 5806:35	9	158	5.6962	Cryptosporidium parvum Iowa II		353152	342.123	378	4.01015e-90	189	100	857276	260.971	288	1.07702e-65	171	100
HWI-ST916:187:C26B7ACXX:5:2109:5996:33410	C	353152	123	353152:17 5806:1 353152:1 5806:1 353152:1 5806:1 353152:1 5806:1 353152:1 5806:1 353152:3 5806:1 353152:1 5806:32 0:30	8	76	10.5263	Cryptosporidium parvum Iowa II		353152	223.101	246	1.53916e-54	123	100	857276	162.688	179	4.41366e-36	109	99.187
HWI-ST916:187:C26B7ACXX:5:2109:6370:6039	C	353152	158	5806:10 353152:1 5806:1 353152:1 5806:1 353152:1 5806:1 353152:3 5806:1 353152:1 5806:1 353152:5 5806:1 353152:7 5806:1 353152:1 5806:1 353152:3 5806:24 0:36 5806:1 353152:1 5806:1 353152:1 5806:1 353152:3 5806:1 353152:5 5806:1 353152:3 5806:1 353152:3 5806:1 353152:1 5806:1 353152:1 5806:1	41	118	34.7458	Cryptosporidium parvum Iowa II		353152	286.219	316	2.15645e-73	158	100	353151	277.202	306	1.11707e-70	156	100	857276	159.081	175	7.54007e-35	125	94.9367
HWI-ST916:187:C26B7ACXX:5:2109:7986:51620	C	353152	191	353152:1 5806:1 353152:1 5806:1 353152:3 5806:20 353152:5 5806:1 353152:1 5806:1 353152:3 5806:1 353152:1 5806:1 353152:7 5806:1 353152:10 5806:1 353152:1 5806:1 353152:5 5806:1 353152:9 5806:1 353152:31 5806:1 353152:1 5806:1 353152:1 5806:1 353152:7 5806:1 353152:1 5806:15 353152:7 5806:1 353152:1 5806:1 353152:1 5806:1 353152:5 5806:1 353152:1 5806:1 353152:3	105	160	65.625	Cryptosporidium parvum Iowa II		353152	345.73	382	3.33476e-91	191	100	353151	313.269	346	1.97102e-81	186	101.571
HWI-ST916:187:C26B7ACXX:5:2109:8763:38755	C	353152	167	5806:30 353152:1 5806:1 353152:9 5806:1 353152:1 5806:1 353152:7 5806:1 353152:3 5806:1 353152:1 5806:1 353152:1 5806:1 353152:1 5806:62 353152:1 5806:1 353152:12	37	107	34.5794	Cryptosporidium parvum Iowa II		353152	302.449	334	3.01189e-78	167	100	353151	288.924	319	6.63412e-74	164	100	857276	212.28	234	4.19029e-51	147	100
HWI-ST916:187:C26B7ACXX:5:2110:10316:48470	C	353152	191	5806:27 353152:17 5806:1 353152:1 5806:1 353152:1 5806:1 353152:9 5806:17 353152:7 5806:1 353152:1 5806:1 353152:1 5806:1 353152:5 5806:1 353152:5 5806:1 353152:3 5806:1 353152:3 5806:11 237895:30 0:1 237895:1 0:1 237895:1 0:1 237895:1 0:1 93969:1 0:1 93969:1 0:1 93969:1 0:1 93969:1	53	134	39.5522	Cryptosporidium parvum Iowa II		353152	345.73	382	3.33476e-91	191	100	353151	332.204	367	7.34529e-87	188	100	857276	241.134	266	1.02191e-59	166	98.4293
HWI-ST916:187:C26B7ACXX:5:2110:12330:70611	C	353152	190	353152:1 5806:17 353152:1 5806:1 353152:1 5806:1 353152:2 5806:4 353152:1 5806:1 353152:1 5806:2 353152:1 5806:93 353152:5 5806:1 353152:1 0:2 237895:1 0:1 237895:1 0:1 237895:1 0:19	13	159	8.1761	Cryptosporidium parvum Iowa II		353152	343.926	380	1.15644e-90	190	100	353151	325.893	360	3.10315e-85	186	100	857276	211.379	233	1.71934e-50	154	94.2105
HWI-ST916:187:C26B7ACXX:5:2110:13204:98939	C	353152	182	353152:11 5806:1 353152:5 5806:17 353152:5 5806:1 353152:1 5806:1 353152:3 5806:1 353152:5 5806:1 353152:15 5806:20 353152:1 5806:1 353152:2 5806:1 353152:1 5806:1 353152:4 5806:1 353152:2 5806:1 353152:39 5806:1 353152:6 5806:1 353152:3	92	141	65.2482	Cryptosporidium parvum Iowa II		353152	329.499	364	2.4149e-86	182	100	353151	284.415	314	9.00743e-73	172	100	857276	170.803	188	1.42985e-38	131	85.1648
HWI-ST916:187:C26B7ACXX:5:2110:1452:73478	C	353152	183	5806:35 353152:9 5806:1 353152:1 5806:1 353152:1 5806:1 353152:41 5806:1 353152:48 5806:1 353152:3 5806:1 0:9	103	118	87.2881	Cryptosporidium parvum Iowa II		353152	331.303	366	6.96618e-87	183	100
HWI-ST916:187:C26B7ACXX:5:2110:19935:59987	C	353152	145	353152:8 5806:1 353152:5 5806:2 353152:2 5806:15 353152:5 5806:1 353152:1 5806:1 353152:1 5806:1 353152:1 5806:1 353152:1 5806:1 353152:2 0:66	18	107	16.8224	Cryptosporidium parvum Iowa II		353152	262.775	290	2.19833e-66	145	100	5807	262.775	290	2.19833e-66	145	100	353151	240.233	265	2.50829e-59	140	100
HWI-ST916:187:C26B7ACXX:5:2110:20047:55884	C	353152	186	5806:34 93969:1 5806:1 93969:3 5806:1 93969:1 5806:1 93969:1 5806:1 93969:1 5806:1 93969:23 5806:1 93969:1 5806:1 93969:1 0:1 93969:1 0:1 93969:1 0:1 353152:27 5806:1 353152:3 5806:1 353152:1 5806:1 353152:5 5806:1 353152:11 5806:27	47	122	38.5246	Cryptosporidium parvum Iowa II		353152	336.713	372	1.67172e-88	186	100	5807	336.713	372	1.67172e-88	186	100	353151	318.679	352	4.48586e-83	182	100
HWI-ST916:187:C26B7ACXX:5:2110:3356:92744	C	353152	180	353152:13 5806:1 353152:3 5806:1 353152:1 5806:1 353152:1 5806:1 353152:1 5806:1 353152:1 5806:1 353152:1 5806:1 353152:1 5806:14 353152:1 5806:1 353152:5 5806:1 353152:1 5806:1 353152:13 5806:1 353152:1 5806:1 353152:1 5806:1 353152:3 5806:57 353152:7 5806:1 353152:5 5806:1 353152:5	51	137	37.2263	Cryptosporidium parvum Iowa II		353152	284.415	314	8.88404e-73	157	87.2222	353151	271.792	300	5.60644e-69	153	86.1111	857276	158.179	174	8.89975e-35	129	87.2222
HWI-ST916:187:C26B7ACXX:5:2110:4258:11212	C	353152	192	353152:52 5806:3 353152:1 5806:1 353152:15 5806:1 353152:3 5806:1 353152:5 5806:1 353152:1 5806:1 353152:1 5806:59 237895:4 5806:8 237895:1 5806:1 237895:1 5806:1 237895:1	26	110	23.6364	Cryptosporidium parvum Iowa II		353152	347.533	384	9.61588e-92	192	100	5807	347.533	384	9.61588e-92	192	100	857276	185.23	204	6.93615e-43	144	89.5833
HWI-ST916:187:C26B7ACXX:5:2110:5101:36320	C	353152	190	353152:4 5806:17 0:36 5806:18 353152:3 5806:1 353152:3 5806:1 353152:1 5806:1 353152:3 5806:1 353152:13 5806:1 353152:1 5806:1 353152:1 5806:8 353152:5 5806:1 353152:3 5806:1 353152:1 5806:1 353152:1 5806:1 353152:7 5806:3 353152:1 5806:1 353152:1 5806:1 353152:1 5806:1 353152:1 5806:15	46	156	29.4872	Cryptosporidium parvum Iowa II		353152	343.926	380	1.15644e-90	190	100	5807	343.926	380	1.15644e-90	190	100	353151	330.401	365	2.54722e-86	187	100
HWI-ST916:187:C26B7ACXX:5:2110:5317:98473	C	353152	175	353152:7 5806:62 353152:6 5806:2 353152:2 5806:1 353152:10 5806:55	18	138	13.0435	Cryptosporidium parvum Iowa II		353152	316.876	350	1.4509e-82	175	100	5807	316.876	350	1.4509e-82	175	100	353151	307.859	340	7.51584e-80	173	100
HWI-ST916:187:C26B7ACXX:5:2110:5376:90248	C	353152	164	5806:42 353152:3 5806:1 353152:1 5806:1 353152:3 5806:1 353152:1 5806:1 353152:1 5806:1 353152:5 5806:1 353152:8 5806:1 353152:2 5806:15 353152:1 5806:1 353152:3 5806:1 353152:1 5806:1 353152:1 5806:1 353152:1 5806:1 353152:1 5806:1 353152:5 5806:1 353152:1 5806:1 353152:1 5806:1 0:22	39	92	42.3913	Cryptosporidium parvum Iowa II		353152	297.039	328	1.25136e-76	164	100	5807	297.039	328	1.25136e-76	164	100	353151	286.219	316	2.26251e-73	161	99.3902
HWI-ST916:187:C26B7ACXX:5:2110:6531:56752	C	353152	156	353152:9 5806:34 353152:1 5806:1 353152:1 5806:1 353152:1 5806:1 353152:1 5806:1 353152:1 5806:1 353152:1 5806:44 353152:1 5806:1 353152:1 5806:1 353152:1 5806:1 353152:1 5806:1 353152:1 5806:1 353152:1 5806:1 353152:1 5806:3 0:12	13	117	11.1111	Cryptosporidium parvum Iowa II		353152	250.151	276	1.5273e-62	138	88.4615	353151	236.626	261	3.36409e-58	135	88.4615
HWI-ST916:187:C26B7ACXX:5:2110:6796:95029	C	353152	185	5806:37 353152:9 5806:1 353152:1 5806:1 353152:7 5806:1 353152:1 5806:1 353152:9 5806:31 93969:10 0:34 5806:12	27	118	22.8814	Cryptosporidium parvum Iowa II		353152	334.91	370	5.79599e-88	185	100	857276	190.64	210	1.55803e-44	153	100
HWI-ST916:187:C26B7ACXX:5:2110:7060:16552	C	237895	119	5806:1 237895:5 5806:1 237895:1 5806:1 237895:1 5806:1 237895:1 5806:1 237895:5 5806:3 237895:4 0:5 5806:1 0:3 5806:1 0:1 237895:1 0:1 237895:1 0:1 93969:1 0:3 5806:1 0:3 5806:1 0:3 5806:37	19	88	21.5909	Cryptosporidium hominis		353152	215.887	238	2.17929e-52	119	100	353151	211.379	233	9.26656e-51	118	100	857276	137.441	151	1.67691e-28	98	94.958
HWI-ST916:187:C26B7ACXX:5:2110:8489:82724	C	237895	187	5806:50 353152:2 0:1 237895:1 0:1 5806:1 0:1 237895:1 0:15 237895:1 0:1 237895:1 0:1 237895:1 0:1 237895:1 0:1 237895:1 0:1 237895:1 0:3 237895:1 0:1 237895:1 0:1 237895:1 0:1 237895:1 0:3 237895:1 0:3 237895:1 0:1 237895:1 0:1 237895:1 0:3 237895:1 0:1 237895:18 5806:1 237895:1 5806:1 237895:1 5806:1 237895:1 5806:1 237895:15 5806:2 353152:4	53	107	49.5327	Cryptosporidium hominis		353152	338.516	374	4.8215e-89	187	100	353151	322.286	356	3.70676e-84	181	97.861
HWI-ST916:187:C26B7ACXX:5:2111:10493:68592	C	237895	175	237895:1 0:1 237895:1 0:1 237895:1 0:1 237895:1 0:3 237895:1 0:1 237895:1 0:23 237895:1 0:1 237895:1 0:3 237895:1 0:1 237895:1 0:1 237895:1 0:1 237895:1 0:96	11	144	7.63889	Cryptosporidium hominis		353152	312.367	345	6.16938e-81	174	100
HWI-ST916:187:C26B7ACXX:5:2111:10750:39449	C	353152	191	353152:13 5806:1 353152:5 5806:1 353152:7 5806:2 353152:5 5806:1 353152:11 5806:1 353152:1 5806:1 353152:1 5806:1 353152:1 5806:1 353152:1 5806:1 353152:3 5806:1 353152:1 5806:62 2759:1 5806:12 353152:5 5806:1 353152:3 5806:1 353152:1 5806:1 353152:1 5806:1 353152:5 5806:1 353152:3 5806:1 353152:2	56	148	37.8378	Cryptosporidium parvum Iowa II		353152	345.73	382	3.33476e-91	191	100	353151	323.188	357	3.80496e-84	186	100
HWI-ST916:187:C26B7ACXX:5:2111:11848:46141	C	353152	189	5806:2 353152:3 5806:1 353152:1 5806:1 353152:1 5806:1 353152:3 5806:1 353152:1 5806:1 353152:1 5806:1 353152:7 5806:1 353152:1 5806:1 353152:1 5806:1 353152:1 5806:1 353152:7 5806:36 353152:5 5806:1 353152:1 5806:1 353152:3 5806:1 353152:1 5806:1 353152:3 5806:1 353152:1 5806:1 353152:3 5806:1 353152:1 5806:1 353152:1 5806:1 353152:1 5806:1 353152:1 5806:13 353152:1 5806:1 353152:3 5806:1 353152…	74	157	47.1338	Cryptosporidium parvum Iowa II		353152	342.123	378	4.01015e-90	189	100	5807	342.123	378	4.01015e-90	189	100	353151	324.089	358	1.07607e-84	185	100
HWI-ST916:187:C26B7ACXX:5:2111:13385:70534	C	353152	187	353152:20 5806:1 353152:3 5806:72 353152:3 5806:1 353152:1 5806:1 353152:1 5806:1 353152:5 5806:1 353152:3 5806:1 353152:1 5806:1 353152:1 5806:1 353152:9 5806:30	27	137	19.708	Cryptosporidium parvum Iowa II		353152	338.516	374	4.8215e-89	187	100	353151	324.991	359	1.06201e-84	184	100	857276	226.707	250	2.19283e-55	161	98.9305
HWI-ST916:187:C26B7ACXX:5:2111:16794:76445	C	353152	177	353152:2 5806:57 353152:7 5806:1 353152:1 5806:1 353152:1 5806:1 353152:1 5806:1 353152:7 5806:1 353152:5 5806:1 353152:6 5806:1 353152:1 5806:1 353152:1 5806:1 353152:1 5806:1 353152:9 5806:1 353152:1 5806:1 353152:1 5806:1 353152:1 5806:1 353152:3 5806:28	46	145	31.7241	Cryptosporidium parvum Iowa II		353152	300.646	332	1.1315e-77	166	93.7853	353151	291.629	322	5.86131e-75	164	93.7853	857276	228.511	252	5.86649e-56	150	93.7853
HWI-ST916:187:C26B7ACXX:5:2111:19075:25039	C	353152	189	5806:5 353152:3 5806:1 353152:3 5806:1 353152:5 5806:1 353152:3 5806:1 353152:7 5806:1 353152:1 5806:1 353152:3 5806:19 353152:1 5806:1 353152:1 5806:1 353152:7 5806:1 353152:5 5806:1 353152:1 5806:1 353152:1 5806:1 353152:1 5806:1 353152:7 5806:31 353152:3 5806:1 353152:5 5806:1 353152:1 5806:1 353152:1 5806:1 353152:28	87	154	56.4935	Cryptosporidium parvum Iowa II		353152	342.123	378	4.01015e-90	189	100	353151	324.089	358	1.07607e-84	185	100
HWI-ST916:187:C26B7ACXX:5:2111:4578:3913	C	353152	188	353152:7 5806:1 353152:3 5806:1 353152:1 5806:1 353152:3 5806:1 353152:7 5806:1 353152:5 5806:29 353152:3 5806:1 353152:1 5806:1 353152:1 5806:1 353152:5 5806:1 353152:7 5806:1 353152:1 5806:1 353152:3 5806:1 353152:1 5806:1 353152:1 5806:67	42	151	27.8146	Cryptosporidium parvum Iowa II		353152	340.32	376	1.39053e-89	188	100	353151	331.303	366	7.20313e-87	186	100	857276	263.676	291	3.06555e-66	171	100
HWI-ST916:187:C26B7ACXX:5:2111:6453:20861	C	353152	165	5806:29 0:55 353152:15 5806:1 353152:1 5806:1 353152:7 5806:1 353152:1 5806:1 353152:1 5806:22	25	106	23.5849	Cryptosporidium parvum Iowa II		353152	298.842	330	3.61321e-77	165	100	857276	204.165	225	2.13748e-48	144	100
HWI-ST916:187:C26B7ACXX:5:2111:7535:10967	C	353152	180	5806:96 353152:1 5806:1 353152:34 5806:1 353152:1 5806:8 353152:3 5806:1 353152:1 5806:1 353152:2	42	54	77.7778	Cryptosporidium parvum Iowa II		353152	325.893	360	2.90165e-85	180	100	5807	325.893	360	2.90165e-85	180	100	353151	310.564	343	2.23078e-80	176	99.4444
HWI-ST916:187:C26B7ACXX:5:2111:8620:5055	C	353152	154	0:57 237895:1 5806:20 353152:1 5806:1 353152:3 5806:1 353152:1 5806:1 353152:1 5806:1 353152:3 5806:1 353152:3 5806:1 353152:9 5806:1 353152:3 5806:2 353152:1 5806:1 353152:3 5806:1 353152:1 5806:1 353152:2 5806:1 353152:2	33	67	49.2537	Cryptosporidium parvum Iowa II		353152	279.005	308	3.09553e-71	154	100	353151	245.643	271	6.38599e-61	143	96.1039
HWI-ST916:187:C26B7ACXX:5:2112:10389:25061	C	237895	184	237895:7 5806:8 237895:1 5806:1 0:1 93969:1 0:1 5806:1 0:3 5806:1 0:1 5806:1 0:1 5806:1 0:3 93969:1 0:1 5806:1 0:5 5806:1 0:5 93969:2 5806:1 0:1 5806:1 0:1 5806:1 0:1 5806:1 0:1 5806:1 0:13 5806:1 0:1 5806:1 0:1 5806:1 0:1 5806:1 0:3 5806:4 237895:1 5806:1 237895:1 5806:1 237895:1 5806:1 237895:3 5806:1 237895:1 5806:1 237895:1 5806:1 237895:5 5806:1 237895:1 5806:1 237895:3 5806:1 237895:5 5806:…	23	147	15.6463	Cryptosporidium hominis		353152	328.598	363	8.54428e-86	183	100	5807	328.598	363	8.54428e-86	183	100	353151	324.089	358	1.04091e-84	182	100
HWI-ST916:187:C26B7ACXX:5:2112:11359:49925	C	5806	159	5806:27 353152:1 5806:3 0:98	3	102	2.94118	Cryptosporidium		353152	288.022	318	6.22898e-74	159	100	353151	269.988	298	1.67147e-68	152	96.8553
HWI-ST916:187:C26B7ACXX:5:2112:13939:81321	C	353152	182	5806:14 353152:1 0:36 353152:4 5806:1 353152:9 5806:8 353152:2 5806:48 353152:1 5806:1 353152:5 5806:1 353152:5 5806:1 353152:3 5806:1 353152:11	41	138	29.7101	Cryptosporidium parvum Iowa II		353152	329.499	364	2.4149e-86	182	100
HWI-ST916:187:C26B7ACXX:5:2112:14558:100428	C	353152	169	0:1 5806:1 0:1 5806:1 0:1 5806:1 0:3 5806:1 0:1 5806:1 0:1 5806:11 353152:9 5806:1 353152:9 5806:1 353152:1 5806:1 353152:5 5806:1 353152:1 5806:1 353152:1 5806:4 353152:3 5806:1 353152:1 5806:1 353152:1 5806:1 353152:1 5806:1 353152:1 5806:1 353152:1 5806:1 353152:1 5806:1 353152:3 0:1 5806:1 0:1 5806:1 0:7 5806:1 0:5 5806:1 0:1 5806:1 0:5 5806:1 0:1 5806:1 0:3 5806:1 A:29	38	109	34.8624	Cryptosporidium parvum Iowa II		353152	282.612	312	2.86397e-72	163	100	353151	273.595	302	1.48357e-69	161	100	857276	172.606	190	3.73183e-39	138	99.4083
HWI-ST916:187:C26B7ACXX:5:2112:18950:69624	C	353152	160	5806:1 353152:1 5806:1 353152:3 5806:1 353152:3 5806:1 353152:5 5806:1 353152:1 5806:1 353152:1 0:1 5806:1 0:5 5806:1 0:1 5806:1 0:1 5806:1 0:9 5806:1 0:1 5806:1 0:1 5806:1 0:5 5806:79	14	129	10.8527	Cryptosporidium parvum Iowa II		353152	285.317	315	7.65015e-73	159	100	353151	280.808	310	9.31979e-72	158	100	857276	153.671	169	3.25868e-33	132	101.25
HWI-ST916:187:C26B7ACXX:5:2112:19948:23667	C	353152	183	0:35 353152:3 5806:1 353152:3 5806:1 353152:1 5806:1 353152:3 5806:1 353152:3 5806:6 353152:2 5806:1 353152:1 5806:1 353152:2 5806:2 353152:2 5806:1 353152:7 5806:1 353152:10 5806:33 353152:2 5806:1 353152:7 5806:1 353152:9 5806:1 353152:1 5806:1 353152:1 5806:1 353152:1 5806:1 353152:3 5806:1 353152:1	62	118	52.5424	Cryptosporidium parvum Iowa II		353152	331.303	366	6.96618e-87	183	100	353151	313.269	346	1.86929e-81	179	100	857276	219.494	242	3.16823e-53	157	98.9071
HWI-ST916:187:C26B7ACXX:5:2112:20423:34722	C	353152	192	353152:13 5806:1 353152:1 5806:1 353152:1 5806:1 353152:2 5806:1 353152:2 5806:41 353152:1 5806:1 353152:32 5806:41 353152:7 5806:1 353152:3 5806:1 353152:11	60	149	40.2685	Cryptosporidium parvum Iowa II		353152	347.533	384	9.61588e-92	192	100	353151	316.876	350	1.62835e-82	184	98.9583
HWI-ST916:187:C26B7ACXX:5:2112:2234:3516	C	237895	175	5806:56 353152:19 0:18 237895:1 0:1 237895:1 0:1 237895:1 0:3 237895:1 0:5 237895:24 5806:1 237895:5 5806:1 237895:7	40	89	44.9438	Cryptosporidium hominis		353152	316.876	350	1.4509e-82	175	100	353151	307.859	340	7.51584e-80	173	100	857276	229.412	253	5.78328e-56	155	99.4286
HWI-ST916:187:C26B7ACXX:5:2112:4231:32301	C	353152	177	5806:31 353152:3 5806:1 353152:3 5806:1 353152:1 5806:1 353152:3 5806:1 353152:11 5806:1 353152:8 5806:56 353152:1 5806:1 353152:1 5806:1 353152:3 5806:1 353152:5 5806:1 353152:5 5806:1 353152:3 5806:1 353152:1 5806:1	48	116	41.3793	Cryptosporidium parvum Iowa II		353152	320.483	354	1.20811e-83	177	100	353151	306.957	339	2.66103e-79	174	100	857276	206.87	228	1.91777e-49	147	95.4802
HWI-ST916:187:C26B7ACXX:5:2112:4782:47028	C	353152	181	0:102 5806:10 353152:3 5806:1 353152:7 5806:1 353152:7 5806:1 353152:1 5806:1 353152:1 5806:1 353152:1 5806:1 353152:1 5806:1 353152:1 5806:1 353152:1 5806:8	23	49	46.9388	Cryptosporidium parvum Iowa II		353152	327.696	362	8.37108e-86	181	100	353151	315.072	348	5.28273e-82	177	98.895
HWI-ST916:187:C26B7ACXX:5:2112:5288:17588	C	353152	180	5806:82 353152:5 5806:1 353152:3 5806:1 353152:1 5806:1 353152:9 5806:1 353152:1 5806:1 353152:3 5806:1 353152:1 5806:1 353152:1 5806:37	24	68	35.2941	Cryptosporidium parvum Iowa II		353152	325.893	360	2.90165e-85	180	100	353151	321.384	355	1.23381e-83	179	100	857276	249.25	275	6.39695e-62	163	100
HWI-ST916:187:C26B7ACXX:5:2112:7926:38570	C	353152	176	5806:1 353152:3 5806:17 353152:1 5806:1 353152:7 5806:1 353152:1 5806:1 353152:1 5806:1 353152:3 5806:1 353152:1 5806:1 353152:1 5806:1 353152:1 5806:1 353152:12 5806:1 353152:29 5806:1 353152:7 5806:1 353152:1 5806:1 353152:1 5806:1 353152:4 5806:1 353152:2 5806:10 353152:1 5806:1 353152:3 5806:1 353152:7 5806:1 353152:1 5806:1 353152:5 5806:1 353152:1 5806:1 353152:1 5806:1 353152:3	97	145	66.8966	Cryptosporidium parvum Iowa II		353152	318.679	352	4.1868e-83	176	100	353151	291.629	322	5.81974e-75	170	100	857276	187.935	207	1.78342e-43	147	100
HWI-ST916:187:C26B7ACXX:5:2112:7994:66634	C	353152	188	353152:43 5806:1 353152:31 5806:1 353152:33 5806:3 353152:5 5806:1 353152:3 5806:1 353152:7 5806:1 353152:1 5806:1 353152:1 5806:1 353152:5 5806:1 353152:7 5806:1 353152:10	103	115	89.5652	Cryptosporidium parvum Iowa II		353152	340.32	376	1.39053e-89	188	100	353151	335.811	371	5.91269e-88	187	100	857276	194.247	214	1.30466e-45	155	99.4681
HWI-ST916:187:C26B7ACXX:5:2112:8201:54508	C	353152	182	5806:14 353152:1 5806:1 353152:5 5806:1 353152:1 5806:1 353152:1 5806:1 353152:1 5806:1 353152:5 5806:1 353152:1 5806:1 353152:3 5806:1 353152:5 5806:107	23	138	16.6667	Cryptosporidium parvum Iowa II		353152	329.499	364	2.4149e-86	182	100	353151	324.991	359	1.02684e-84	181	100
HWI-ST916:187:C26B7ACXX:5:2112:9411:87898	C	353152	159	5806:44 353152:1 5806:2 353152:2 5806:2 353152:1 5806:2 353152:1 5806:1 353152:1 5806:1 353152:1 5806:1 353152:1 5806:1 353152:1 5806:8 353152:1 5806:1 353152:3 5806:1 353152:3 5806:1 353152:15 5806:1 353152:5 5806:14 353152:1 5806:1 353152:1 5806:1 353152:7 5806:1 353152:1	46	85	54.1176	Cryptosporidium parvum Iowa II		353152	288.022	318	6.22898e-74	159	100	5807	288.022	318	6.22898e-74	159	100
HWI-ST916:187:C26B7ACXX:5:2113:10298:76126	C	5806	185	5806:86 0:36 5806:33	33	69	47.8261	Cryptosporidium		353152	334.91	370	5.79599e-88	185	100	857276	187.033	206	1.89807e-43	145	93.5135
HWI-ST916:187:C26B7ACXX:5:2113:11252:42562	C	353152	151	5806:15 353152:1 5806:1 353152:1 5806:1 353152:1 5806:1 353152:1 5806:1 353152:3 5806:1 353152:21 5806:1 353152:1 5806:1 353152:1 5806:1 353152:5 5806:8 353152:7 5806:1 353152:1 5806:1 353152:1 5806:1 353152:1 5806:1 353152:7 5806:1 353152:1 5806:1 353152:1 5806:1 353152:1 5806:1 353152:3 5806:11 353152:1 5806:1 353152:3 5806:1 353152:1 5806:1 353152:5	68	106	64.1509	Cryptosporidium parvum Iowa II		353152	273.595	302	1.28279e-69	151	100	353151	251.053	277	1.46366e-62	146	100	857276	169.901	187	3.93101e-38	128	100
HWI-ST916:187:C26B7ACXX:5:2113:11980:12875	C	353152	187	353152:19 5806:1 353152:1 5806:1 353152:5 5806:1 353152:1 5806:128	7	138	5.07246	Cryptosporidium parvum Iowa II		353152	338.516	374	4.8215e-89	187	100	857276	206.87	228	2.05378e-49	154	96.7914
HWI-ST916:187:C26B7ACXX:5:2113:12680:90922	C	353152	164	353152:4 5806:1 353152:1 5806:1 353152:1 5806:1 353152:27 0:5 353152:4 0:2 237895:1 353152:1 237895:1 0:1 237895:1 0:1 237895:1 353152:1 237895:1 353152:1 0:13 999809:1 0:25 353152:1 0:10 353152:1 0:1 353152:2 0:4 353152:1 0:3 237895:1 353152:1 237895:1 353152:1 0:11	43	130	33.0769	Cryptosporidium parvum Iowa II		353152	238.429	263	1.02808e-58	158	107.927	238.429	263	1.02808e-58	155	104.878	224.904
HWI-ST916:187:C26B7ACXX:5:2113:15765:81634	C	353152	129	353152:6 5806:1 353152:3 5806:1 353152:1 5806:1 353152:86	90	93	96.7742	Cryptosporidium parvum Iowa II		353152	233.921	258	9.09993e-58	129	100	353151	202.362	223	5.37853e-48	122	100	857276	114.899	126	6.14232e-22	102	97.6744
HWI-ST916:187:C26B7ACXX:5:2113:17641:20608	C	5806	172	0:39 5806:43 0:1 5806:1 0:1 5806:1 0:1 5806:1 0:1 5806:1 0:1 5806:1 0:1 5806:1 0:7 5806:1 0:1 5806:1 0:9 5806:29	80	103	77.6699	Cryptosporidium		353152	306.957	339	2.56667e-79	171	100	353151	302.449	334	3.12684e-78	170	100	857276	248.348	274	6.04156e-62	158	100
HWI-ST916:187:C26B7ACXX:5:2113:2315:97254	C	353152	188	0:49 237895:1 0:14 237895:1 0:7 237895:1 0:13 237895:1 0:11 237895:1 0:10 353152:3 5806:12 353152:1 5806:1 353152:1 5806:1 353152:1 5806:2 353152:1 5806:1 353152:1 5806:1 353152:1 5806:1 353152:2 5806:1 353152:1 5806:3 353152:2 5806:1 353152:1 5806:1 353152:6 5806:1 353152:2	23	109	21.1009	Cryptosporidium parvum Iowa II		353152	340.32	376	1.39053e-89	188	100
HWI-ST916:187:C26B7ACXX:5:2113:4350:24462	C	237895	187	0:8 237895:5 5806:1 237895:3 5806:1 237895:1 5806:1 237895:15 5806:1 237895:1 5806:1 237895:23 5806:96	48	149	32.2148	Cryptosporidium hominis		353152	338.516	374	4.8215e-89	187	100	857276	252.856	279	5.50619e-63	165	97.3262
HWI-ST916:187:C26B7ACXX:5:2113:5176:93978	C	353152	192	5806:12 353152:5 5806:1 353152:26 5806:1 353152:3 5806:1 353152:1 5806:38 353152:1 5806:2 353152:1 5806:5 353152:2 5806:2 353152:3 5806:1 353152:5 5806:1 353152:1 5806:1 353152:9 5806:1 353152:1 5806:1 353152:1 5806:1 353152:4 5806:1 353152:6 5806:1 353152:1 5806:1 353152:1 5806:1 353152:1 5806:1 353152:1 5806:16	73	150	48.6667	Cryptosporidium parvum Iowa II		353152	347.533	384	9.61588e-92	192	100	353151	329.499	364	2.5803e-86	188	100	857276	224.002	247	2.75987e-54	158	94.2708
HWI-ST916:187:C26B7ACXX:5:2113:5733:18611	C	353152	172	353152:86 5806:1 353152:1 0:37 353152:17	18	56	32.1429	Cryptosporidium parvum Iowa II		353152	311.466	344	6.03623e-81	172	100	353151	239.331	264	3.12961e-59	156	100
HWI-ST916:187:C26B7ACXX:5:2113:6776:7055	C	353152	161	353152:2 5806:1 353152:7 5806:1 353152:1 5806:1 353152:3 5806:1 353152:1 5806:1 353152:1 5806:18 353152:1 5806:1 353152:1 5806:1 353152:1 5806:1 353152:1 5806:1 353152:21 5806:1 353152:3 5806:1 353152:1 5806:1 353152:9 5806:1 353152:7 5806:1 353152:1 5806:1 353152:3 5806:1 353152:1 5806:1 353152:1 5806:18 353152:1 5806:1 353152:1 5806:1 353152:1 5806:1 353152:1 5806:1 353152:4	72	129	55.814	Cryptosporidium parvum Iowa II		353152	276.3	305	3.99483e-70	157	99.3789	273.595	302	1.39433e-69	157	100	273.595
HWI-ST916:187:C26B7ACXX:5:2113:7607:62522	C	353152	171	5806:10 353152:1 5806:2 353152:2 5806:1 353152:3 5806:1 353152:1 5806:1 353152:1 5806:1 353152:5 5806:1 353152:3 5806:1 353152:3 5806:1 353152:1 5806:1 353152:1 5806:1 353152:1 5806:1 353152:3 5806:83 353152:1 5806:1 353152:1 5806:1 353152:1 5806:1 353152:1 5806:1 353152:1 5806:1 353152:1	31	131	23.6641	Cryptosporidium parvum Iowa II		353152	309.662	342	2.09136e-80	171	100	353151	296.137	327	4.60652e-76	168	100	857276	219.494	242	2.9096e-53	151	100
HWI-ST916:187:C26B7ACXX:5:2113:8625:56218	C	353152	187	5806:1 353152:1 5806:1 353152:12 5806:1 353152:1 5806:1 353152:1 5806:1 353152:3 5806:1 353152:3 5806:1 353152:1 5806:1 353152:1 5806:1 353152:1 5806:1 353152:1 5806:26 353152:1 5806:1 353152:1 5806:1 353152:1 5806:1 353152:1 5806:1 353152:1 5806:1 353152:1 5806:1 353152:1 5806:1 353152:1 5806:48 353152:1 5806:1 353152:1 5806:1 353152:1 5806:1 353152:1 5806:1 353152:1 5806:1 353152:1 5806:1 35315…	59	156	37.8205	Cryptosporidium parvum Iowa II		353152	338.516	374	4.8215e-89	187	100	857276	187.935	207	1.92355e-43	153	99.4652
HWI-ST916:187:C26B7ACXX:5:2113:9868:15950	C	353152	149	5806:1 353152:10 5806:1 353152:1 5806:1 353152:1 5806:1 353152:5 5806:1 353152:5 5806:1 353152:1 5806:1 353152:3 5806:11 353152:1 5806:1 353152:1 5806:1 353152:1 5806:1 353152:3 5806:1 353152:1 5806:1 353152:24 5806:1 353152:5 5806:1 353152:1 5806:1 353152:1 5806:1 353152:3 5806:1 353152:7 5806:1 353152:1 5806:1 353152:3 5806:1 353152:3 5806:1 353152:3 5806:1 353152:1 5806:1	85	118	72.0339	Cryptosporidium parvum Iowa II		353152	269.988	298	1.53558e-68	149	100	353151	247.446	273	1.75209e-61	144	100
HWI-ST916:187:C26B7ACXX:5:2113:9906:59015	C	353152	183	5806:1 353152:8 5806:2 353152:2 5806:1 353152:2 5806:3 353152:3 5806:14 353152:1 5806:1 353152:1 5806:1 353152:7 5806:1 353152:20 5806:1 353152:15 5806:1 353152:5 5806:1 353152:1 5806:1 353152:1 5806:26 353152:5 5806:1 353152:3 5806:1 353152:1 5806:1 353152:19 5806:1 353152:1	95	152	62.5	Cryptosporidium parvum Iowa II		353152	331.303	366	6.96618e-87	183	100
HWI-ST916:187:C26B7ACXX:5:2114:11007:57655	C	353152	141	5806:19 353152:3 5806:1 353152:9 5806:1 353152:5 5806:1 353152:1 5806:1 353152:5 5806:1 353152:1 5806:1 353152:1 5806:61	25	92	27.1739	Cryptosporidium parvum Iowa II		353152	255.561	282	3.14288e-64	141	100	857276	161.786	178	5.32683e-36	119	98.5816
HWI-ST916:187:C26B7ACXX:5:2114:15126:19136	C	353152	147	0:9 5806:1 0:7 5806:49 353152:3 5806:1 353152:5 5806:1 353152:1 5806:1 353152:1 5806:1 353152:7 5806:30	17	108	15.7407	Cryptosporidium parvum Iowa II		353152	261.873	289	7.8137e-66	146	100	353151	257.365	284	9.51903e-65	145	100	857276	151.868	167	1.01815e-32	118	95.9184
HWI-ST916:187:C26B7ACXX:5:2114:15417:89333	C	353152	190	0:31 1003232:1 0:1 1003232:1 0:68 353152:28 5806:8 353152:3 5806:1 353152:7 5806:1 353152:1 5806:1 353152:7 5806:1	46	129	35.6589	Cryptosporidium parvum Iowa II		353152	258.266	285	1.32066e-64	162	92.1053	353151	234.823	259	1.50687e-57	158	93.1579
HWI-ST916:187:C26B7ACXX:5:2114:16567:60945	C	353152	181	237895:1 0:5 237895:1 0:3 237895:5 5806:1 237895:3 5806:1 0:1 93969:1 0:1 237895:1 0:1 237895:1 0:1 5806:1 353152:1 5806:1 353152:1 5806:1 353152:1 5806:94 353152:3 5806:1 353152:1 5806:1 353152:3 5806:1 353152:1 5806:1 353152:5 5806:1 353152:6	22	150	14.6667	Cryptosporidium parvum Iowa II		353152	327.696	362	8.37108e-86	181	100	353151	305.154	337	9.5514e-79	176	100	857276	174.41	192	1.16566e-39	147	100
HWI-ST916:187:C26B7ACXX:5:2114:18786:33589	C	353152	165	0:93 353152:14 5806:1 353152:1 5806:1 353152:17 5806:1 353152:3 5806:1 353152:1 5806:1 353152:1	37	42	88.0952	Cryptosporidium parvum Iowa II		353152	298.842	330	3.61321e-77	165	100	353151	289.825	320	1.87169e-74	163	100
HWI-ST916:187:C26B7ACXX:5:2114:20387:37584	C	353152	151	5806:13 353152:5 5806:1 353152:1 5806:1 353152:1 5806:1 353152:9 5806:1 353152:1 5806:1 353152:1 5806:1 353152:1 5806:1 353152:1 5806:1 353152:3 5806:26 353152:1 5806:1 353152:1 5806:1 353152:3 5806:1 353152:24 5806:1 353152:1 5806:1 353152:5 5806:11	58	108	53.7037	Cryptosporidium parvum Iowa II		353152	273.595	302	1.28279e-69	151	100	857276	160.884	177	2.03632e-35	126	100
HWI-ST916:187:C26B7ACXX:5:2114:20503:26935	C	353152	189	5806:28 353152:5 5806:1 353152:1 5806:1 353152:5 5806:1 353152:23 5806:1 353152:1 5806:1 353152:1 5806:1 353152:5 5806:84	41	131	31.2977	Cryptosporidium parvum Iowa II		353152	342.123	378	4.01015e-90	189	100	353151	333.106	368	2.07731e-87	187	100
HWI-ST916:187:C26B7ACXX:5:2114:4163:72719	C	353152	156	5806:32 353152:1 5806:1 353152:1 5806:1 353152:1 5806:1 353152:1 5806:5 353152:1 5806:1 353152:3 5806:1 353152:2 5806:1 353152:1 5806:1 353152:1 5806:1 353152:19 5806:1 353152:1 5806:1 353152:32 5806:1 353152:3 5806:1 353152:3 0:7	70	94	74.4681	Cryptosporidium parvum Iowa II		353152	282.612	312	2.58403e-72	156	100	353151	264.578	292	6.93392e-67	152	100	857276	228.511	252	4.99276e-56	144	100
HWI-ST916:187:C26B7ACXX:5:2114:5502:84920	C	353152	181	353152:18 5806:16 353152:1 5806:1 353152:7 5806:1 353152:3 5806:1 353152:50 5806:28 353152:1 5806:1 0:1 237895:1 0:3 237895:1 0:1 237895:1 0:1 237895:1 0:13	62	133	46.6165	Cryptosporidium parvum Iowa II		353152	327.696	362	8.37108e-86	181	100	353151	296.137	327	4.94775e-76	174	100	857276	192.443	212	4.344e-45	151	100
HWI-ST916:187:C26B7ACXX:5:2114:5585:36907	C	237895	187	0:26 93969:1 0:1 237895:2 5806:1 237895:1 5806:1 237895:14 5806:1 237895:1 5806:1 237895:3 5806:1 237895:14 0:89	35	131	26.7176	Cryptosporidium hominis		353152	338.516	374	4.8215e-89	187	100	353151	302.449	334	3.47172e-78	179	100	171.705	189	1.47882e-38	151	99.4652
HWI-ST916:187:C26B7ACXX:5:2114:6622:77650	C	353152	164	0:11 5806:6 93969:2 5806:19 353152:3 5806:1 353152:9 5806:1 353152:3 5806:1 353152:3 5806:1 353152:3 5806:1 353152:5 5806:54 353152:3 5806:1 353152:6 5806:1	35	123	28.4553	Cryptosporidium parvum Iowa II		353152	297.039	328	1.25136e-76	164	100	353151	269.988	298	1.73941e-68	158	100
HWI-ST916:187:C26B7ACXX:5:2114:7220:41464	C	5806	183	5806:108 0:36 353152:1 5806:1 353152:1 5806:1 353152:3 5806:2	4	45	8.88889	Cryptosporidium		353152	331.303	366	6.96618e-87	183	100	857276	218.592	241	1.10582e-52	158	100
HWI-ST916:187:C26B7ACXX:5:2114:7310:57811	C	353152	178	353152:3 5806:1 353152:1 5806:1 353152:1 5806:1 353152:1 5806:1 353152:3 5806:1 353152:3 5806:14 237895:2 0:1 93969:1 0:28 93969:1 0:1 93969:1 0:3 93969:1 0:7 93969:1 0:49 353152:13 5806:8	22	145	15.1724	Cryptosporidium parvum Iowa II		353152	322.286	356	3.48583e-84	178	100	353151	304.252	336	9.35379e-79	174	100
HWI-ST916:187:C26B7ACXX:5:2114:7552:42013	C	353152	180	5806:25 0:63 5806:14 353152:1 5806:1 353152:1 5806:1 353152:1 5806:1 353152:5 5806:1 353152:1 5806:1 353152:7 5806:1 353152:3 5806:1 353152:1 5806:1 353152:3 5806:6 353152:2 5806:3 353152:3 5806:2 353152:1	29	125	23.2	Cryptosporidium parvum Iowa II		353152	325.893	360	2.90165e-85	180	100	353151	316.876	350	1.50309e-82	178	100
HWI-ST916:187:C26B7ACXX:5:2114:7872:2414	C	353152	180	0:1 237895:1 0:9 237895:1 0:1 237895:1 0:1 237895:1 0:82 353152:40 5806:2 353152:3 5806:1 353152:1 5806:1 353152:1 5806:1 353152:1 5806:1	46	149	30.8725	Cryptosporidium parvum Iowa II		353152	325.893	360	2.90165e-85	180	100	353151	303.351	335	3.31077e-78	175	100	857276	222.199	245	8.89189e-54	157	100
HWI-ST916:187:C26B7ACXX:5:2114:9943:47952	C	237895	188	0:1 237895:1 0:3 237895:2 0:1 237895:1 0:3 237895:1 0:19 237895:1 0:3 237895:1 0:7 5806:1 0:1 237895:1 0:1 237895:1 0:1 237895:1 0:1 93969:1 0:1 5806:1 0:7 93969:1 0:3 237895:1 0:1 237895:23 0:25 353152:9 5806:1 353152:3 5806:1 353152:1 5806:1 353152:1 5806:1 353152:15 5806:1 353152:1 5806:1 353152:1 5806:5	34	157	21.6561	Cryptosporidium hominis		353152	340.32	376	1.39053e-89	188	100	5807	340.32	376	1.39053e-89	188	100	353151	304.252	336	1.00125e-78	180	100
HWI-ST916:187:C26B7ACXX:5:2114:9947:98176	C	353152	190	5806:51 353152:3 5806:1 353152:3 5806:1 353152:1 5806:1 353152:3 5806:1 353152:14 5806:1 353152:5 5806:1 353152:3 5806:1 353152:1 5806:1 353152:1 5806:1 353152:1 5806:1 353152:1 5806:19 353152:3 5806:1 353152:3 5806:1 353152:1 5806:1 353152:7 5806:1 353152:1 5806:1 353152:1 5806:1 353152:1 5806:1 353152:1 5806:1 353152:3 5806:1 353152:1 5806:13	58	109	53.211	Cryptosporidium parvum Iowa II		353152	343.926	380	1.15644e-90	190	100	353151	330.401	365	2.54722e-86	187	100
HWI-ST916:187:C26B7ACXX:5:2114:9997:61197	C	353152	189	5806:1 353152:1 5806:2 353152:1 5806:3 353152:1 5806:2 353152:3 5806:7 353152:1 5806:1 353152:1 5806:1 353152:1 5806:1 353152:1 5806:11 0:36 5806:1 353152:1 5806:1 353152:7 5806:1 353152:21 5806:1 353152:1 5806:1 353152:1 5806:1 353152:5 5806:42	46	158	29.1139	Cryptosporidium parvum Iowa II		353152	342.123	378	4.01015e-90	189	100	353151	328.598	363	8.83294e-86	186	100	857276	220.396	243	3.29755e-53	162	100
HWI-ST916:187:C26B7ACXX:5:2115:10441:67963	C	353152	189	5806:52 353152:5 5806:1 353152:1 5806:1 353152:1 5806:1 353152:1 5806:1 353152:9 5806:1 353152:1 5806:1 353152:3 5806:1 353152:3 5806:29 353152:1 5806:23 353152:1 5806:1 353152:5 5806:5 353152:1 5806:2 353152:5 5806:1 353152:2	39	107	36.4486	Cryptosporidium parvum Iowa II		353152	342.123	378	4.01015e-90	189	100	5807	342.123	378	4.01015e-90	189	100	353151	328.598	363	8.83294e-86	186	100
HWI-ST916:187:C26B7ACXX:5:2115:13430:10690	C	353152	174	5806:28 353152:11 5806:1 353152:5 5806:1 353152:3 5806:1 353152:1 5806:1 353152:1 5806:1 353152:3 5806:1 353152:1 5806:62 353152:1 5806:1 353152:3 5806:1 353152:3 5806:1 353152:1 5806:1 353152:11	44	116	37.931	Cryptosporidium parvum Iowa II		353152	315.072	348	5.0277e-82	174	100	353151	297.039	328	1.34912e-76	170	100	857276	229.412	253	5.74167e-56	155	100
HWI-ST916:187:C26B7ACXX:5:2115:13570:56750	C	353152	155	5806:33 353152:5 5806:1 353152:1 5806:1 353152:1 5806:1 353152:3 5806:1 353152:3 5806:1 353152:1 5806:1 353152:1 5806:1 353152:1 5806:1 353152:1 5806:1 353152:1 5806:1 353152:6 5806:1 353152:3 5806:1 353152:1 5806:1 353152:1 5806:1 353152:3 5806:1 353152:1 5806:1 353152:1 5806:1 353152:1 5806:1 353152:1 5806:1 353152:1 5806:1 353152:3 5806:32	40	92	43.4783	Cryptosporidium parvum Iowa II		353152	280.808	310	8.94399e-72	155	100	353151	271.792	300	4.6331e-69	153	100
HWI-ST916:187:C26B7ACXX:5:2115:17660:67766	C	353152	182	5806:1 353152:3 5806:71 353152:1 5806:1 353152:5 5806:1 353152:1 5806:1 353152:3 5806:1 353152:3 5806:1 353152:3 5806:1 353152:1 5806:1 353152:1 5806:1 353152:1 5806:1 353152:3 5806:1 353152:1 5806:1 353152:1 5806:1 353152:1 5806:1 353152:3 5806:1 353152:3 5806:1 353152:5 5806:1 353152:1 5806:1 353152:1 5806:1 353152:3 5806:11 353152:3 5806:1 353152:1 5806:1 353152:1	49	151	32.4503	Cryptosporidium parvum Iowa II		353152	329.499	364	2.4149e-86	182	100	353151	315.974	349	5.31916e-82	179	100
HWI-ST916:187:C26B7ACXX:5:2115:17848:45415	C	353152	165	5806:7 353152:32 5806:1 353152:1 5806:47 353152:34 5806:1 353152:1 5806:6 353152:3 5806:1 353152:1	72	128	56.25	Cryptosporidium parvum Iowa II		353152	298.842	330	3.61321e-77	165	100
HWI-ST916:187:C26B7ACXX:5:2115:3326:16295	C	237895	163	237895:34 5806:1 237895:6 0:3 237895:1 0:1 237895:1 0:15 237895:1 0:1 237895:1 0:1 237895:1 0:1 237895:1 0:3 237895:29 5806:1 237895:3 5806:1 237895:1 5806:1 237895:1 5806:24	46	99	46.4646	Cryptosporidium hominis		353152	295.235	326	4.33354e-76	163	100	857276	223.101	246	2.24682e-54	147	100
HWI-ST916:187:C26B7ACXX:5:2115:6105:87987	C	353152	189	5806:23 353152:1 5806:1 353152:5 5806:1 353152:32 5806:1 353152:1 5806:71 353152:1 5806:1 353152:1 5806:1 353152:1 5806:1 353152:1 5806:16	43	136	31.6176	Cryptosporidium parvum Iowa II		353152	342.123	378	4.01015e-90	189	100	353151	324.089	358	1.07607e-84	185	100	857276	200.559	221	3.08845e-47	157	99.4709
HWI-ST916:187:C26B7ACXX:5:2115:9945:44178	C	353152	158	5806:61 353152:7 5806:1 353152:1 5806:1 353152:3 5806:1 353152:5 5806:1 353152:11 5806:2 353152:1 5806:1 353152:1 5806:1 353152:5 5806:1 353152:3 5806:1 353152:17 5806:3	54	67	80.597	Cryptosporidium parvum Iowa II		353152	286.219	316	2.15645e-73	158	100	5807	286.219	316	2.15645e-73	158	100	353151	272.693	301	4.7499e-69	155	100
HWI-ST916:187:C26B7ACXX:5:2116:13526:80740	C	353152	187	0:19 237895:1 0:7 237895:20 0:3 237895:1 0:1 237895:1 0:1 237895:1 0:1 237895:1 0:1 237895:1 0:1 237895:1 0:5 93969:1 0:1 93969:1 0:3 237895:1 0:1 237895:1 0:1 353152:2 5806:1 353152:1 5806:1 353152:3 5806:1 353152:31 5806:1 353152:1 5806:1 353152:1 5806:1 353152:17 5806:1 353152:11 5806:1 353152:1 5806:1 353152:3 5806:1	71	138	51.4493	Cryptosporidium parvum Iowa II		353152	338.516	374	4.8215e-89	187	100	353151	270.89	299	2.05196e-68	154	83.9572	857276	180.721	199	2.8548e-41	152	100
HWI-ST916:187:C26B7ACXX:5:2116:14719:50361	C	353152	191	5806:3 353152:34 5806:1 353152:1 5806:58 353152:3 5806:1 353152:5 5806:1 353152:3 5806:1 353152:36 5806:1 353152:5 5806:8	87	158	55.0633	Cryptosporidium parvum Iowa II		353152	345.73	382	3.33476e-91	191	100	353151	318.679	352	4.63539e-83	185	100	857276	228.511	252	6.44898e-56	165	100
HWI-ST916:187:C26B7ACXX:5:2116:15382:82582	C	5806	186	0:30 146752:1 0:48 5806:77	77	126	61.1111	Cryptosporidium		353152	328.598	363	8.65974e-86	186	101.075
HWI-ST916:187:C26B7ACXX:5:2116:16049:98798	C	353152	184	0:76 353152:38 5806:1 353152:1 5806:1 353152:37	76	78	97.4359	Cryptosporidium parvum Iowa II		353152	318.679	352	4.42605e-83	176	95.6522	353151	292.53	323	6.1523e-75	169	94.5652
HWI-ST916:187:C26B7ACXX:5:2116:1644:64777	C	353152	178	353152:16 5806:1 353152:1 5806:1 353152:3 5806:1 353152:3 5806:1 353152:1 5806:1 353152:1 5806:1 353152:5 5806:32 353152:1 5806:1 353152:9 5806:1 353152:1 5806:1 353152:5 5806:1 353152:1 5806:1 353152:1 5806:1 353152:7 5806:44 353152:1 5806:1 353152:1 5806:1 353152:1	42	132	31.8182	Cryptosporidium parvum Iowa II		353152	322.286	356	3.48583e-84	178	100	857276	210.477	232	1.58536e-50	152	98.8764
HWI-ST916:187:C26B7ACXX:5:2116:2033:88522	C	353152	189	5806:11 353152:1 5806:1 353152:1 5806:1 353152:1 5806:1 353152:1 5806:1 353152:1 5806:1 353152:3 5806:1 353152:5 5806:1 353152:1 5806:1 353152:1 5806:1 353152:7 5806:14 353152:1 5806:1 353152:3 5806:1 353152:7 5806:1 353152:7 5806:1 353152:1 5806:1 353152:1 5806:1 353152:5 5806:6 353152:9 5806:1 353152:1 5806:1 353152:5 5806:1 353152:1 5806:1 353152:1 5806:1 353152:1 5806:1 353152:3 5806:1 353152…	100	148	67.5676	Cryptosporidium parvum Iowa II		353152	342.123	378	4.01015e-90	189	100	353151	319.581	353	4.57557e-83	184	100
HWI-ST916:187:C26B7ACXX:5:2116:20565:78681	C	5806	153	5806:1 353152:1 5806:1 353152:1 5806:1 353152:1 5806:15 353152:3 5806:99	116	122	95.082	Cryptosporidium		353152	277.202	306	1.07129e-70	153	100	353151	272.693	301	4.55523e-69	152	100	857276	190.64	210	1.22342e-44	123	88.2353
HWI-ST916:187:C26B7ACXX:5:2116:20670:41263	C	353152	176	0:19 5806:2 353152:1 5806:20 353152:1 5806:1 353152:1 5806:1 353152:13 5806:1 353152:3 5806:1 353152:1 5806:1 353152:1 5806:1 353152:3 5806:1 353152:1 5806:73	25	127	19.685	Cryptosporidium parvum Iowa II		353152	318.679	352	4.1868e-83	176	100	857276	213.182	235	4.47817e-51	152	99.4318
HWI-ST916:187:C26B7ACXX:5:2116:2741:21027	C	353152	131	353152:5 5806:1 353152:5 5806:1 353152:3 5806:1 353152:3 5806:1 353152:1 5806:1 353152:7 5806:72	19	96	19.7917	Cryptosporidium parvum Iowa II		353152	237.528	262	7.63031e-59	131	100	5807	237.528	262	7.63031e-59	131	100	353151	233.019	257	3.24449e-57	130	100
HWI-ST916:187:C26B7ACXX:5:2116:4007:44839	C	353152	178	5806:16 353152:11 5806:1 353152:15 5806:1 353152:5 5806:2 353152:3 5806:40 353152:3 5806:1 353152:1 5806:1 353152:19 5806:1 353152:1 5806:1 353152:1 5806:1 353152:1 5806:1 353152:1 5806:1 353152:3 5806:17	64	132	48.4848	Cryptosporidium parvum Iowa II		353152	322.286	356	3.48583e-84	178	100	353151	299.744	331	3.97733e-77	173	100
HWI-ST916:187:C26B7ACXX:5:2116:5369:47811	C	353152	179	0:34 353152:1 5806:3 353152:2 5806:1 353152:3 5806:2 353152:1 5806:2 353152:4 5806:1 353152:5 5806:2 353152:1 5806:51 0:1 237895:1 0:3 237895:1 0:30	17	115	14.7826	Cryptosporidium parvum Iowa II		353152	324.089	358	1.00574e-84	179	100	353151	315.072	348	5.20987e-82	177	100	857276	241.134	266	9.42798e-60	160	99.4413
HWI-ST916:187:C26B7ACXX:5:2116:6019:10832	C	353152	125	0:5 5806:1 0:9 5806:1 353152:1 5806:1 353152:4 5806:4 353152:2 5806:2 353152:2 5806:2 353152:1 5806:1 353152:2 5806:2 353152:3 5806:8 353152:3 5806:1 353152:1 5806:1 353152:1 5806:1 353152:1 5806:1 353152:3 5806:1 353152:3 5806:1 353152:1 5806:1 353152:3 5806:1 353152:1 5806:1 353152:6 5806:1 353152:3 5806:1 353152:1 5806:1 353152:1 5806:1 353152:3	46	90	51.1111	Cryptosporidium parvum Iowa II		353152	222.199	245	5.49568e-54	124	100	353151	204.165	225	1.4747e-48	120	100
HWI-ST916:187:C26B7ACXX:5:2116:6404:63893	C	353152	153	5806:8 353152:32 5806:29 353152:1 5806:1 353152:1 5806:1 353152:5 5806:1 353152:9 5806:1 353152:5 5806:1 353152:6 5806:1 353152:21	80	115	69.5652	Cryptosporidium parvum Iowa II		353152	277.202	306	1.07129e-70	153	100	857276	125.719	138	4.27393e-25	108	87.5817
HWI-ST916:187:C26B7ACXX:5:2116:7219:7626	C	5806	114	353152:1 5806:83	83	83	100	Cryptosporidium		353152	206.87	228	1.06089e-49	114	100	353151	205.067	226	3.70288e-49	113	99.1228
HWI-ST916:187:C26B7ACXX:5:2116:7723:59444	C	353152	190	353152:26 5806:1 353152:1 5806:1 353152:1 5806:1 353152:5 5806:1 353152:16 5806:1 353152:19 5806:1 353152:3 5806:1 353152:4 5806:1 353152:3 0:2 93969:1 0:1 93969:1 0:17 93969:1 0:1 93969:1 0:3 93969:1 0:7 5806:17 353152:1 5806:1 353152:17 5806:1 353152:1	71	134	52.9851	Cryptosporidium parvum Iowa II		353152	343.926	380	1.15644e-90	190	100
HWI-ST916:187:C26B7ACXX:5:2116:7914:30921	C	353152	143	353152:1 5806:1 353152:1 5806:1 353152:1 5806:53 0:38 353152:5 5806:1 353152:3 5806:1 353152:1 5806:1 353152:3 5806:1 353152:1	15	112	13.3929	Cryptosporidium parvum Iowa II		353152	259.168	286	2.62897e-65	143	100	353151	250.151	276	1.36184e-62	141	100
HWI-ST916:187:C26B7ACXX:5:2116:7933:40123	C	353152	180	237895:1 0:18 353152:131	131	149	87.9195	Cryptosporidium parvum Iowa II		353152	325.893	360	2.90165e-85	180	100	353151	222.199	245	8.89189e-54	157	100
HWI-ST916:187:C26B7ACXX:5:2116:9007:85789	C	5806	173	0:35 5806:76 0:32	76	108	70.3704	Cryptosporidium		353152	313.269	346	1.74212e-81	173	100	857276	150.064	165	4.38608e-32	137	98.8439
HWI-ST916:187:C26B7ACXX:5:2116:9167:59234	C	353152	190	5806:18 0:37 5806:28 353152:1 5806:1 353152:1 5806:1 353152:1 5806:1 353152:3 5806:1 353152:37 5806:1 353152:3 5806:1 353152:1 5806:1 353152:13 5806:1 353152:9	69	142	48.5915	Cryptosporidium parvum Iowa II		353152	343.926	380	1.15644e-90	190	100	353151	321.384	355	1.31949e-83	185	100
HWI-ST916:187:C26B7ACXX:5:2116:9911:93253	C	353152	170	5806:79 353152:40 5806:1 353152:7 5806:1 353152:3 5806:1 353152:1 5806:1 353152:1 5806:1 353152:1 5806:1 353152:1 5806:1	54	61	88.5246	Cryptosporidium parvum Iowa II		353152	307.859	340	7.24549e-80	170	100	353151	294.334	325	1.59592e-75	167	100	857276	154.573	170	1.00892e-33	136	100
HWI-ST916:187:C26B7ACXX:5:2201:14216:23302	C	237895	177	0:4 237895:1 0:5 237895:3 5806:1 237895:20 5806:1 237895:1 5806:1 237895:1 5806:1 237895:3 5806:1 237895:3 5806:38 237895:1 5806:1 237895:1 5806:1 237895:34 5806:1 237895:1 5806:1 237895:1 5806:1 237895:1 5806:1 237895:3 5806:1 237895:1 5806:1 237895:1 5806:11	76	143	53.1469	Cryptosporidium hominis		353152	320.483	354	1.20811e-83	177	100	353151	315.974	349	5.137e-82	176	100	857276	201.46	222	8.15455e-48	150	99.435
HWI-ST916:187:C26B7ACXX:5:2201:15164:4547	C	353152	167	353152:6 5806:1 353152:1 5806:1 353152:1 5806:1 353152:3 5806:2 353152:1 5806:2 353152:1 5806:69 353152:48	55	131	41.9847	Cryptosporidium parvum Iowa II		353152	302.449	334	3.01189e-78	167	100	5807	302.449	334	3.01189e-78	167	100	857276	243.839	269	2.47449e-60	154	100
HWI-ST916:187:C26B7ACXX:5:2201:1654:99287	C	353152	190	0:6 353152:4 5806:1 353152:7 5806:1 353152:5 5806:1 353152:3 5806:1 353152:3 5806:1 353152:1 5806:1 353152:1 5806:26 353152:1 5806:1 353152:1 5806:1 353152:11 5806:1 353152:1 5806:1 353152:3 5806:1 353152:5 5806:1 353152:1 5806:1 353152:1 5806:22 353152:1 5806:1 353152:3 5806:1 353152:1 5806:1 353152:3 5806:1 353152:21 5806:1 353152:9 5806:1 353152:1	87	154	56.4935	Cryptosporidium parvum Iowa II		353152	343.926	380	1.15644e-90	190	100	353151	316.876	350	1.60747e-82	184	100
HWI-ST916:187:C26B7ACXX:5:2201:21050:36621	C	353152	149	5806:1 353152:1 5806:1 353152:5 5806:1 353152:3 5806:1 353152:7 5806:1 353152:3 5806:1 353152:7 5806:5 353152:1 5806:1 353152:3 5806:1 353152:1 5806:1 353152:1 5806:1 353152:1 5806:1 353152:1 5806:1 353152:3 5806:1 353152:9 5806:1 353152:1 5806:1 353152:1 5806:1 353152:1 5806:1 353152:1 5806:1 353152:34 5806:1 353152:5 5806:1 353152:5	94	118	79.661	Cryptosporidium parvum Iowa II		353152	269.988	298	1.53558e-68	149	100	353151	242.938	268	2.13448e-60	143	100
HWI-ST916:187:C26B7ACXX:5:2201:3816:54353	C	353152	192	5806:7 353152:7 5806:1 353152:3 5806:1 353152:1 5806:1 353152:3 5806:1 353152:1 5806:1 353152:11 5806:1 353152:26 5806:1 353152:13 5806:1 353152:3 5806:1 353152:5 5806:1 353152:1 5806:1 353152:1 5806:1 353152:1 5806:1 353152:5 5806:1 353152:1 5806:1 353152:1 5806:1 353152:3 5806:1 353152:17 5806:5 353152:3 5806:27	106	155	68.3871	Cryptosporidium parvum Iowa II		353152	347.533	384	9.61588e-92	192	100	353151	315.974	349	5.68349e-82	185	100	857276	207.772	229	2.12178e-49	161	100
HWI-ST916:187:C26B7ACXX:5:2201:4116:44380	C	353152	191	5806:1 353152:3 5806:32 353152:1 5806:1 353152:5 5806:1 353152:3 5806:1 353152:1 5806:1 353152:30 5806:1 353152:19 0:26 93969:1 0:5 93969:1 0:3 93969:1 0:1 93969:23	62	160	38.75	Cryptosporidium parvum Iowa II		353152	345.73	382	3.33476e-91	191	100	857276	195.148	215	1.33041e-45	157	99.4764
HWI-ST916:187:C26B7ACXX:5:2201:7613:14355	C	353152	186	5806:60 0:36 5806:1 353152:3 5806:1 353152:24 5806:1 353152:1 5806:1 353152:1 5806:1 353152:1 5806:1 353152:1 5806:1 353152:1 5806:1 353152:1 5806:2 353152:1 5806:1 353152:9 5806:1 353152:1 5806:1 353152:3	47	96	48.9583	Cryptosporidium parvum Iowa II		353152	336.713	372	1.67172e-88	186	100
HWI-ST916:187:C26B7ACXX:5:2201:8656:28990	C	353152	156	353152:5 5806:1 353152:5 5806:1 353152:1 5806:1 353152:1 5806:1 353152:1 5806:2 353152:1 5806:1 353152:1 5806:1 353152:13 5806:1 353152:16 5806:1 353152:3 5806:1 353152:1 5806:1 353152:1 5806:1 353152:1 5806:1 353152:3 5806:1 353152:1 5806:1 353152:1 5806:26 353152:3 5806:1 353152:3 5806:1 353152:1 5806:1 353152:1 5806:1 353152:1 5806:1 353152:1 5806:1 353152:3 0:10	63	121	52.0661	Cryptosporidium parvum Iowa II		353152	282.612	312	2.58403e-72	156	100	353151	264.578	292	6.93392e-67	152	100
HWI-ST916:187:C26B7ACXX:5:2201:9848:81182	C	237895	190	5806:1 353152:1 5806:1 353152:7 5806:1 353152:13 5806:1 353152:3 5806:1 353152:1 0:4 5806:1 0:7 237895:1 5806:1 237895:3 5806:1 237895:3 5806:1 237895:21 5806:1 237895:1 5806:1 237895:1 5806:1 237895:1 5806:1 237895:1 5806:1 237895:21 5806:1 237895:1 5806:1 237895:7 5806:1 237895:3 5806:32 237895:3 5806:1 237895:3 5806:1 237895:1 5806:1 237895:1	72	159	45.283	Cryptosporidium hominis		353152	343.926	380	1.15644e-90	190	100	353151	334.91	370	5.99049e-88	188	100	857276	258.266	285	1.32066e-64	171	100
HWI-ST916:187:C26B7ACXX:5:2202:11775:78956	C	237895	190	0:9 237895:1 0:1 237895:1 0:5 237895:1 0:1 237895:1 0:1 237895:71 0:41 237895:1 0:7 237895:19	95	151	62.9139	Cryptosporidium hominis		353152	343.926	380	1.15644e-90	190	100	857276	262.775	290	3.10589e-66	172	100
HWI-ST916:187:C26B7ACXX:5:2202:18540:73460	C	353152	176	353152:15 5806:2 353152:1 5806:39 353152:5 5806:1 353152:1 5806:1 353152:3 5806:2 353152:1 5806:1 353152:16 5806:1 353152:3 5806:1 353152:1 5806:1 353152:1 5806:1 353152:1 5806:1 353152:3 5806:1 353152:3 5806:4 353152:3 5806:1 353152:1 5806:1 353152:3 5806:1 353152:3 5806:1 353152:1 5806:1 353152:3 5806:17	53	131	40.458	Cryptosporidium parvum Iowa II		353152	318.679	352	4.1868e-83	176	100	353151	291.629	322	5.81974e-75	170	100
HWI-ST916:187:C26B7ACXX:5:2202:18961:16567	C	353152	172	5806:6 353152:3 5806:1 353152:15 5806:1 353152:1 5806:1 353152:1 5806:1 353152:7 5806:23 353152:7 5806:1 353152:1 5806:1 353152:1 5806:1 353152:1 5806:1 353152:7 5806:1 353152:3 5806:5 353152:1 5806:3 353152:13 5806:1 353152:3 5806:1 353152:1 5806:1 353152:3 5806:1 353152:3 5806:11 353152:3 5806:4 353152:3	77	136	56.6176	Cryptosporidium parvum Iowa II		353152	311.466	344	6.03623e-81	172	100	353151	293.432	324	1.61974e-75	168	100	857276	225.806	249	6.89342e-55	153	100
HWI-ST916:187:C26B7ACXX:5:2202:8862:51822	C	353152	175	0:25 353152:1 0:1 353152:2 0:4 353152:1 0:3 237895:1 353152:1 237895:1 353152:1 0:10 237895:1 0:1 237895:1 0:1 237895:1 0:9 353152:1 0:13 353152:1 0:1 353152:20 5806:1 353152:3 5806:1 353152:3 5806:1 353152:1 5806:1 353152:1 5806:20 353152:3 5806:1 353152:3 5806:1 353152:1 5806:1 353152:1 5806:1	44	120	36.6667	Cryptosporidium parvum Iowa II		353152	238.429	263	1.11644e-58	161	104	231.216	255	1.65694e-56	163	107.429	228.511
HWI-ST916:187:C26B7ACXX:5:2203:11791:27199	C	353152	180	5806:7 353152:1 5806:1 353152:1 5806:1 353152:1 5806:1 353152:1 5806:1 353152:1 5806:1 353152:1 5806:46 353152:1 5806:1 353152:1 5806:1 353152:1 5806:1 353152:5 5806:1 353152:1 5806:1 353152:17 5806:1 353152:3 5806:1 353152:1 5806:1 353152:9 5806:1 353152:7 5806:31	52	143	36.3636	Cryptosporidium parvum Iowa II		353152	325.893	360	2.90165e-85	180	100	353151	307.859	340	7.7862e-80	176	100	857276	215.887	238	3.78093e-52	146	91.1111
HWI-ST916:187:C26B7ACXX:5:2203:12055:32106	C	353152	177	5806:109 353152:1 5806:1 353152:3 5806:1 353152:7 5806:1 353152:18 5806:1 353152:5	34	38	89.4737	Cryptosporidium parvum Iowa II		353152	320.483	354	1.20811e-83	177	100
HWI-ST916:187:C26B7ACXX:5:2203:1254:45509	C	353152	184	353152:1 5806:1 0:36 353152:4 5806:12 353152:2 5806:1 353152:1 5806:1 353152:1 5806:1 353152:5 5806:1 353152:7 5806:1 353152:7 5806:1 353152:1 5806:1 353152:3 5806:30 0:36	31	153	20.2614	Cryptosporidium parvum Iowa II		353152	333.106	368	2.00942e-87	184	100	353151	306.056	338	2.79314e-79	178	100	857276	197.854	218	1.04275e-46	154	100
HWI-ST916:187:C26B7ACXX:5:2203:13568:97376	C	353152	177	5806:1 353152:3 5806:1 353152:1 5806:14 353152:1 5806:1 353152:3 5806:1 353152:3 5806:1 353152:3 5806:1 353152:11 5806:1 353152:8 5806:1 353152:5 5806:1 353152:1 5806:1 353152:25 5806:1 353152:1 5806:1 353152:1 5806:1 353152:3 5806:1 353152:3 5806:1 353152:1 5806:45	73	146	50	Cryptosporidium parvum Iowa II		353152	320.483	354	1.20811e-83	177	100	353151	302.449	334	3.2418e-78	173	100	857276	183.427	202	2.18817e-42	143	96.6102
HWI-ST916:187:C26B7ACXX:5:2203:15306:25229	C	353152	182	5806:81 353152:1 5806:1 353152:9 5806:1 353152:1 5806:1 353152:7 5806:1 353152:3 5806:1 353152:1 5806:1 353152:1 5806:1 353152:1 5806:2 353152:1 5806:17 353152:5 5806:1 353152:1 5806:1 353152:3 5806:1 353152:8	42	71	59.1549	Cryptosporidium parvum Iowa II		353152	329.499	364	2.4149e-86	182	100	857276	230.314	254	1.74038e-56	160	100
HWI-ST916:187:C26B7ACXX:5:2203:16987:52939	C	353152	167	237895:1 0:1 237895:5 0:1 237895:1 0:5 237895:1 0:1 5806:1 353152:1 5806:1 353152:1 5806:1 353152:90 0:26	92	136	67.6471	Cryptosporidium parvum Iowa II		353152	302.449	334	3.01189e-78	167	100	353151	268.185	296	6.21344e-68	157	97.6048
HWI-ST916:187:C26B7ACXX:5:2203:19410:39180	C	353152	187	353152:79 0:36 353152:5 5806:1 353152:1 5806:1 353152:5 5806:1 353152:1 5806:1 353152:3 5806:1 353152:11 5806:1 353152:1 5806:5 353152:3 5806:1	30	78	38.4615	Cryptosporidium parvum Iowa II		353152	338.516	374	4.8215e-89	187	100
HWI-ST916:187:C26B7ACXX:5:2203:20340:70143	C	353152	170	5806:73 353152:4 5806:1 353152:15 5806:1 353152:1 5806:1 353152:1 5806:1 353152:1 5806:1 353152:1 5806:15 353152:5 5806:1 353152:7 5806:1 353152:3 5806:1 353152:1 5806:1 353152:1 5806:1 353152:2	42	67	62.6866	Cryptosporidium parvum Iowa II		353152	307.859	340	7.24549e-80	170	100	353151	298.842	330	3.75326e-77	168	100	857276	207.772	229	1.82256e-49	143	95.2941
HWI-ST916:187:C26B7ACXX:5:2203:3036:47493	C	353152	191	0:64 5806:69 353152:1 5806:3 353152:1 5806:2 353152:1 5806:1 353152:2 5806:1 353152:6 5806:3 353152:6 5806:1	17	97	17.5258	Cryptosporidium parvum Iowa II		353152	345.73	382	3.33476e-91	191	100	5807	345.73	382	3.33476e-91	191	100	353151	341.221	377	1.41798e-89	190	100
HWI-ST916:187:C26B7ACXX:5:2203:3824:24178	C	353152	188	5806:37 353152:5 5806:1 353152:5 5806:1 353152:7 5806:1 353152:1 5806:1 353152:9 5806:90	27	121	22.314	Cryptosporidium parvum Iowa II		353152	340.32	376	1.39053e-89	188	100	857276	190.64	210	1.5894e-44	153	98.4043
HWI-ST916:187:C26B7ACXX:5:2203:4108:42053	C	353152	169	5806:17 353152:33 5806:1 353152:1 5806:1 353152:13 5806:1 353152:13 5806:59	60	122	49.1803	Cryptosporidium parvum Iowa II		353152	306.056	338	2.51005e-79	169	100	5807	306.056	338	2.51005e-79	169	100	857276	180.721	199	2.51449e-41	140	98.8166
HWI-ST916:187:C26B7ACXX:5:2204:11537:66341	C	353152	190	353152:16 0:97 353152:1 5806:46	1	144	0.694444	Cryptosporidium parvum Iowa II		353152	343.926	380	1.15644e-90	190	100	353151	339.418	375	4.91729e-89	189	100
HWI-ST916:187:C26B7ACXX:5:2204:12165:47634	C	353152	192	0:17 353152:1 5806:1 353152:3 5806:1 353152:7 5806:1 353152:1 5806:1 353152:3 5806:1 353152:3 5806:122	18	145	12.4138	Cryptosporidium parvum Iowa II		353152	347.533	384	9.61588e-92	192	100	5807	347.533	384	9.61588e-92	192	100	353151	343.025	379	4.08878e-90	191	100
HWI-ST916:187:C26B7ACXX:5:2204:12693:83911	C	93969	144	0:1 237895:1 0:1 237895:1 0:1 237895:1 0:1 237895:1 0:1 237895:1 0:5 237895:1 0:3 5806:1 0:3 5806:1 0:1 5806:1 0:11 5806:1 0:1 353151:1 0:1 353151:1 0:9 93969:1 0:25 93969:1 0:1 93969:1 0:9 93969:1 0:1 93969:1 0:1 93969:1 0:7 93969:1 0:3 93969:1 0:7 93969:1	9	113	7.9646	Cryptosporidium meleagridis		353152	260.971	288	7.60251e-66	144	100	353151	242.938	268	2.04004e-60	140	100	857276	176.213	194	2.48747e-40	124	98.6111
HWI-ST916:187:C26B7ACXX:5:2204:13299:66904	C	353152	170	5806:53 353152:38 5806:14 353152:3 5806:1 353152:3 5806:1 353152:9 5806:1 353152:1 5806:1 353152:1 5806:1 353152:1 5806:1 353152:1 5806:1 353152:5 5806:4	62	87	71.2644	Cryptosporidium parvum Iowa II		353152	307.859	340	7.24549e-80	170	100	353151	298.842	330	3.75326e-77	168	100
HWI-ST916:187:C26B7ACXX:5:2204:13570:20978	C	353152	179	0:54 353152:1 5806:1 353152:5 5806:1 353152:33 5806:1 353152:3 5806:1 353152:3 5806:1 353152:14 5806:1 353152:1 5806:1 353152:5 5806:1 353152:1 0:9 353152:1 0:1 5806:1 0:1 5806:1 0:3 353152:1 0:3	68	95	71.5789	Cryptosporidium parvum Iowa II		353152	319.581	353	4.27652e-83	178	100	353151	297.039	328	1.398e-76	173	100
HWI-ST916:187:C26B7ACXX:5:2204:16111:25457	C	93969	186	0:34 93969:1 0:5 93969:1 0:1 93969:1 0:3 93969:26 0:1 93969:1 0:5 5806:77	30	122	24.5902	Cryptosporidium meleagridis		353152	336.713	372	1.67172e-88	186	100
HWI-ST916:187:C26B7ACXX:5:2204:18545:72446	C	353152	187	5806:17 353152:3 5806:1 353152:1 5806:1 353152:1 5806:1 353152:3 5806:1 353152:15 5806:1 353152:1 5806:1 353152:1 5806:31 353152:1 5806:1 353152:9 5806:1 353152:1 5806:1 353152:9 5806:1 353152:3 5806:1 353152:3 5806:47	51	140	36.4286	Cryptosporidium parvum Iowa II		353152	338.516	374	4.8215e-89	187	100	5807	338.516	374	4.8215e-89	187	100	353151	329.499	364	2.4976e-86	185	100
HWI-ST916:187:C26B7ACXX:5:2204:20776:36851	C	353152	169	353152:2 5806:1 353152:3 5806:1 353152:19 0:18 93969:1 0:7 93969:1 0:1 93969:1 0:3 93969:4 5806:4 353152:9 5806:1 353152:1 5806:1 353152:1 5806:1 353152:1 5806:1 353152:10 5806:1 353152:3 5806:2 353152:20 0:3 353152:1 0:1 353152:1 0:1 353152:1 0:1 353152:1 0:1 353152:1 0:1 5806:1 0:3 5806:1 0:1 5806:1 0:1	72	137	52.5547	Cryptosporidium parvum Iowa II		353152	301.547	333	1.0673e-77	168	100	353151	274.497	303	1.48357e-69	162	100
HWI-ST916:187:C26B7ACXX:5:2204:20887:78655	C	93969	181	0:112 93969:1 0:1 93969:1 0:13 93969:1 0:1 93969:1 0:1 93969:1 0:1 93969:1 0:3 93969:1 0:5 93969:1 0:6	8	39	20.5128	Cryptosporidium meleagridis		353152	327.696	362	8.37108e-86	181	100
HWI-ST916:187:C26B7ACXX:5:2204:4526:8402	C	353152	136	353152:3 5806:1 353152:1 5806:1 5794:1 353152:2 5806:1 353152:3 5806:1 353152:1 5806:65 353152:1 5806:1 353152:1 5806:1 353152:1 5806:1 353152:5 5806:1 353152:3 5806:1 353152:10	28	103	27.1845	Cryptosporidium parvum Iowa II		353152	246.544	272	1.55052e-61	136	100	353151	228.511	252	4.16063e-56	132	100
HWI-ST916:187:C26B7ACXX:5:2204:6890:49601	C	353152	146	353152:1 5806:1 353152:1 5806:1 353152:28 5806:1 353152:3 5806:1 353152:1 5806:1 353152:3 5806:53 353152:1 5806:1 353152:9 5806:1 353152:1 5806:1 353152:7	54	115	46.9565	Cryptosporidium parvum Iowa II		353152	264.578	292	6.35609e-67	146	100
HWI-ST916:187:C26B7ACXX:5:2205:12431:96754	C	353152	174	353152:3 5806:1 353152:1 5806:1 353152:1 5806:1 353152:1 5806:1 353152:3 5806:1 353152:1 5806:1 353152:13 5806:1 353152:3 5806:1 353152:1 5806:1 353152:1 5806:1 353152:1 5806:1 353152:8 5806:1 353152:1 5806:1 353152:1 5806:1 353152:1 5806:1 353152:1 5806:1 353152:1 5806:1 353152:1 5806:1 353152:1 5806:61 A:21	41	120	34.1667	Cryptosporidium parvum Iowa II		353152	311.466	344	6.12499e-81	173	100	857276	194.247	214	1.18449e-45	147	100
HWI-ST916:187:C26B7ACXX:5:2205:13314:61852	C	353152	190	353152:4 5806:37 353152:1 5806:1 353152:1 5806:1 353152:5 5806:1 353152:1 5806:1 353152:7 5806:1 353152:1 5806:5 353152:1 0:4 237895:1 0:1 237895:1 0:1 237895:1 0:1 237895:1 0:1 237895:1 0:44 237895:14 A:21	17	135	12.5926	Cryptosporidium parvum Iowa II		353152	340.32	376	1.40883e-89	189	100	353151	317.778	351	1.60747e-82	184	100
HWI-ST916:187:C26B7ACXX:5:2205:17598:85155	C	353152	161	353152:13 5806:1 353152:5 5806:73 353152:3 5806:1 353152:1 5806:1 353152:5 5806:1 353152:1 5806:1 353152:3 5806:1 A:21	18	97	18.5567	Cryptosporidium parvum Iowa II		353152	288.022	318	6.33027e-74	160	100	857276	202.362	223	7.22921e-48	141	100
HWI-ST916:187:C26B7ACXX:5:2205:2536:63508	C	353152	176	5806:3 353152:46 5806:1 353152:3 5806:1 353152:3 5806:1 353152:1 5806:1 353152:1 5806:1 353152:1 5806:1 353152:1 5806:1 353152:1 5806:13 353152:3 5806:1 353152:1 5806:2 353152:4 5806:1 353152:4 5806:29 A:21	69	122	56.5574	Cryptosporidium parvum Iowa II		353152	315.072	348	5.10057e-82	175	100	5807	315.072	348	5.10057e-82	175	100
HWI-ST916:187:C26B7ACXX:5:2205:4710:26740	C	353152	185	0:11 353152:4 5806:1 353152:1 5806:1 353152:1 5806:1 353152:1 5806:1 353152:1 5806:1 353152:1 5806:1 353152:1 5806:1 353152:1 5806:81 353152:7 5806:1 353152:1 5806:1 353152:3 5806:1 353152:1 5806:1 353152:3 5806:1 353152:3 5806:1 A:21	29	123	23.5772	Cryptosporidium parvum Iowa II		353152	331.303	366	7.06096e-87	184	100	857276	227.609	251	2.16378e-55	161	100
HWI-ST916:187:C26B7ACXX:5:2205:9179:52129	C	353152	174	5806:8 353152:1 5806:1 353152:1 5806:1 353152:1 5806:1 353152:47 5806:13 353152:3 5806:1 353152:1 5806:1 353152:1 5806:1 353152:1 5806:1 353152:23 5806:1 353152:3 5806:1 353152:1 5806:1 353152:9 A:21	92	115	80	Cryptosporidium parvum Iowa II		353152	311.466	344	6.12499e-81	173	100	353151	270.89	299	1.87531e-68	164	100
HWI-ST916:187:C26B7ACXX:5:2206:15099:83175	C	353152	167	0:4 93969:1 0:5 93969:1 0:1 93969:9 0:10 353152:34 5806:1 353152:1 5806:2 353152:1 5806:1 353152:13 5806:1 353152:5 5806:1 353152:3 5806:1 353152:1 5806:1 353152:1 5806:1 353152:8 5806:1 353152:1 5806:1 353152:1 5806:1 353152:1 5806:1 353152:1 5806:1 A:21	71	112	63.3929	Cryptosporidium parvum Iowa II		353152	298.842	330	3.66923e-77	166	100	5807	298.842	330	3.66923e-77	166	100
HWI-ST916:187:C26B7ACXX:5:2206:1603:16847	C	5806	188	0:73 5806:1 93969:1 5806:1 93969:1 0:2 237895:1 93969:1 0:3 93969:1 237895:1 0:2 93969:1 0:30 5806:2 93969:1 5806:1 0:14 A:21	5	64	7.8125	Cryptosporidium		353152	336.713	372	1.69401e-88	187	100
HWI-ST916:187:C26B7ACXX:5:2206:3061:93949	C	353152	182	5806:7 353152:1 5806:1 353152:1 5806:1 353152:3 5806:1 353152:1 5806:1 353152:1 5806:1 353152:1 5806:1 353152:1 5806:1 353152:3 5806:1 353152:5 5806:1 353152:2 5806:1 353152:1 5806:10 353152:11 5806:1 353152:11 5806:1 353152:1 5806:1 353152:1 5806:1 353152:1 5806:1 353152:1 5806:26 353152:27 A:21	73	124	58.871	Cryptosporidium parvum Iowa II		353152	325.893	360	2.94195e-85	181	100	353151	289.825	320	2.11835e-74	170	97.2527
HWI-ST916:187:C26B7ACXX:5:2206:9733:81786	C	93969	124	93969:6 0:3 93969:1 0:5 93969:1 0:1 93969:1 0:13 93969:1 5806:41 A:21	4	67	5.97015	Cryptosporidium meleagridis		353152	221.297	244	5.43393e-54	123	100	353151	216.789	239	2.31057e-52	122	100	857276	151.868	167	8.0718e-33	108	100
HWI-ST916:187:C26B7ACXX:5:2207:10176:89743	C	5806	190	5806:34 353152:5 5806:100 A:21	100	105	95.2381	Cryptosporidium		353152	340.32	376	1.40883e-89	189	100	5807	340.32	376	1.40883e-89	189	100	857276	200.559	221	3.10863e-47	158	100
HWI-ST916:187:C26B7ACXX:5:2207:13781:54473	C	353152	171	353152:4 5806:1 353152:1 5806:1 353152:3 5806:110 A:21	4	116	3.44828	Cryptosporidium parvum Iowa II		353152	295.235	326	4.60652e-76	164	96.4912
HWI-ST916:187:C26B7ACXX:5:2207:14829:49352	C	237895	190	0:11 237895:1 0:1 237895:1 0:3 237895:1 0:1 237895:1 0:1 237895:1 0:1 237895:46 5806:61 353152:1 5806:1 353152:1 5806:1 353152:3 5806:1 353152:1 A:21	51	128	39.8438	Cryptosporidium hominis		353152	340.32	376	1.40883e-89	189	100	5807	340.32	376	1.40883e-89	189	100	353151	322.286	356	3.78041e-84	185	100
HWI-ST916:187:C26B7ACXX:5:2207:16288:30090	C	353152	150	353152:7 5806:1 353152:3 5806:39 353152:7 5806:1 353152:34 5806:1 353152:1 5806:1 353152:4 A:21	49	92	53.2609	Cryptosporidium parvum Iowa II		353152	268.185	296	5.40712e-68	149	100	353151	241.134	266	7.51601e-60	143	100	857276	134.736	148	8.03906e-28	108	87.3333
HWI-ST916:187:C26B7ACXX:5:2207:16685:16640	C	353152	121	5806:2 353152:13 5806:1 353152:10 5806:1 353152:2 5806:41 A:21	25	68	36.7647	Cryptosporidium parvum Iowa II		353152	215.887	238	2.2318e-52	120	100	353151	202.362	223	4.91586e-48	117	100	857276	143.752	158	1.15712e-30	104	100
HWI-ST916:187:C26B7ACXX:5:2207:17439:42199	C	353152	178	0:28 353152:4 5806:1 353152:3 5806:1 353152:1 5806:1 353152:1 5806:1 353152:1 5806:1 353152:1 5806:40 353152:3 5806:1 353152:13 5806:1 353152:1 5806:1 353152:3 5806:1 353152:5 5806:1 353152:1 5806:10 353152:1 5806:1 A:21	38	99	38.3838	Cryptosporidium parvum Iowa II		353152	318.679	352	4.24661e-83	177	100	353151	296.137	327	4.84538e-76	172	100
HWI-ST916:187:C26B7ACXX:5:2207:2497:28880	C	353152	154	5806:1 353152:1 5806:1 353152:32 0:68 A:21	33	102	32.3529	Cryptosporidium parvum Iowa II		353152	275.398	304	3.77112e-70	153	100
HWI-ST916:187:C26B7ACXX:5:2207:2552:36603	C	353152	186	0:14 93969:1 237895:1 93969:1 0:2 237895:1 93969:1 237895:1 93969:1 237895:1 93969:1 0:1 93969:1 237895:1 5806:4 353152:1 5806:20 353152:15 5806:1 353152:1 5806:1 353152:11 5806:1 353152:5 5806:1 353152:1 5806:1 353152:1 5806:1 353152:1 5806:1 353152:1 5806:1 353152:1 5806:1 353152:1 5806:1 353152:1 5806:27 353152:3 5806:1 353152:2 A:21	45	121	37.1901	Cryptosporidium parvum Iowa II		353152	333.106	368	2.03658e-87	185	100	857276	199.657	220	3.02789e-47	153	97.8495
HWI-ST916:187:C26B7ACXX:5:2207:3033:95774	C	353152	182	237895:5 5806:41 353152:1 5806:1 353152:1 5806:1 353152:3 5806:1 353152:1 5806:1 353152:52 5806:23 A:21	58	126	46.0317	Cryptosporidium parvum Iowa II		353152	320.483	354	1.25095e-83	178	98.3516	353151	302.449	334	3.35676e-78	174	98.3516
HWI-ST916:187:C26B7ACXX:5:2207:5964:32112	C	353152	173	0:36 353152:73 0:13 A:21	73	86	84.8837	Cryptosporidium parvum Iowa II		353152	309.662	342	2.12234e-80	172	100	353151	250.151	276	1.74366e-62	161	101.734
HWI-ST916:187:C26B7ACXX:5:2207:6775:9972	C	353152	188	0:14 5806:51 353152:3 5806:1 353152:3 5806:1 353152:1 5806:1 353152:7 5806:1 353152:5 5806:1 353152:1 5806:1 353152:1 5806:1 353152:1 5806:1 353152:1 5806:41 A:21	23	123	18.6992	Cryptosporidium parvum Iowa II		353152	336.713	372	1.69401e-88	187	100	353151	332.204	367	7.20313e-87	186	100
HWI-ST916:187:C26B7ACXX:5:2207:9484:28423	C	93969	187	0:48 93969:1 0:1 93969:29 5806:3 353152:1 5806:1 353152:1 5806:1 353152:1 5806:1 353152:1 5806:47 A:21	30	88	34.0909	Cryptosporidium meleagridis		353152	295.235	326	5.15248e-76	164	88.2353	353151	272.693	301	5.87898e-69	159	88.2353
HWI-ST916:187:C26B7ACXX:5:2207:9691:38311	C	353152	182	5806:84 353152:5 5806:1 353152:3 5806:1 353152:1 5806:1 353152:1 5806:1 353152:5 5806:1 353152:1 5806:1 353152:9 5806:16 A:21	25	47	53.1915	Cryptosporidium parvum Iowa II		353152	325.893	360	2.94195e-85	181	100	5807	325.893	360	2.94195e-85	181	100	353151	321.384	355	1.25095e-83	180	100
HWI-ST916:187:C26B7ACXX:5:2208:1548:15470	C	353152	167	5806:38 353152:5 5806:1 353152:3 5806:1 353152:3 5806:1 353152:3 5806:1 353152:1 5806:1 353152:3 5806:1 353152:1 5806:1 353152:1 5806:2 353152:2 5806:47 A:21	22	78	28.2051	Cryptosporidium parvum Iowa II		353152	298.842	330	3.66923e-77	166	100	353151	294.334	325	1.5602e-75	165	100
HWI-ST916:187:C26B7ACXX:5:2208:17591:26856	C	353152	175	353152:15 5806:1 353152:1 5806:62 353152:30 5806:1 353152:1 5806:1 353152:3 5806:9 A:21	35	109	32.1101	Cryptosporidium parvum Iowa II		353152	313.269	346	1.76756e-81	174	100
HWI-ST916:187:C26B7ACXX:5:2208:19171:50895	C	353152	189	353152:7 5806:2 353152:3 5806:1 353152:3 5806:1 353152:3 5806:1 353152:1 5806:1 353152:3 5806:1 353152:1 5806:1 353152:1 5806:1 353152:1 5806:1 353152:3 5806:1 353152:3 5806:31 353152:1 5806:1 353152:1 5806:1 353152:1 5806:1 353152:7 5806:1 353152:3 5806:1 353152:3 5806:1 353152:45 A:21	83	131	63.3588	Cryptosporidium parvum Iowa II		353152	338.516	374	4.88536e-89	188	100	353151	279.907	309	4.01369e-71	175	100
HWI-ST916:187:C26B7ACXX:5:2208:20617:44321	C	353152	120	353152:21 0:1 353152:1 0:1 353152:1 0:1 353152:1 0:1 353152:1 0:1 353152:1 0:1 353152:1 0:1 353152:1 0:3 353152:1 0:1 353152:50	58	69	84.058	Cryptosporidium parvum Iowa II		353152	213.182	235	2.6869e-51	119	100	196.05	216	2.06569e-46	114	98.3333
HWI-ST916:187:C26B7ACXX:5:2208:2156:50833	C	353152	182	5806:1 353152:7 5806:1 353152:1 5806:1 353152:1 5806:1 353152:5 5806:1 353152:3 5806:1 353152:1 5806:1 353152:1 5806:1 353152:1 5806:1 353152:1 5806:60 353152:5 5806:1 353152:7 5806:1 353152:7 5806:1 353152:3 5806:1 353152:1 5806:1 353152:3 5806:8 353152:1 5806:1 A:21	48	130	36.9231	Cryptosporidium parvum Iowa II		353152	325.893	360	2.94195e-85	181	100	5807	325.893	360	2.94195e-85	181	100	353151	312.367	345	6.48007e-81	178	100
HWI-ST916:187:C26B7ACXX:5:2208:6977:41163	C	353152	178	5806:36 353152:3 5806:1 353152:9 5806:1 353152:1 0:76 A:21	13	91	14.2857	Cryptosporidium parvum Iowa II		353152	318.679	352	4.24661e-83	177	100
HWI-ST916:187:C26B7ACXX:5:2208:8738:86847	C	237895	185	5806:1 353152:1 5806:1 353152:3 5806:1 353152:1 5806:1 353152:1 5806:13 353152:1 5806:1 353152:1 5806:1 353152:3 5806:1 353152:1 5806:1 353152:1 5806:1 0:1 237895:1 0:3 237895:1 0:5 237895:1 0:3 237895:1 0:4 237895:1 0:43 237895:35 A:21	40	133	30.0752	Cryptosporidium hominis		353152	269.988	298	2.02479e-68	149	80.5405	353151	242.938	268	2.8145e-60	143	80.5405
HWI-ST916:187:C26B7ACXX:5:2208:9627:57176	C	353152	171	5806:77 353152:4 5806:2 353152:1 5806:1 353152:2 5806:14 353152:1 5806:3 353152:2 5806:13 A:21	10	43	23.2558	Cryptosporidium parvum Iowa II		353152	306.056	338	2.5478e-79	170	100	353151	288.022	318	6.83669e-74	166	100	857276	214.986	237	1.23719e-51	148	98.2456
HWI-ST916:187:C26B7ACXX:5:2209:10714:97772	C	353152	182	5806:1 353152:1 5806:1 353152:5 5806:1 353152:3 5806:1 353152:1 5806:17 353152:3 5806:1 353152:3 5806:3 353152:3 5806:1 353152:2 5806:2 353152:5 5806:3 353152:2 5806:2 353152:1 5806:1 353152:1 5806:1 353152:5 5806:1 353152:7 5806:1 353152:1 5806:1 353152:1 5806:1 353152:1 5806:1 353152:7 5806:1 353152:1 5806:1 353152:7 5806:1 353152:1 5806:1 353152:3 5806:1 353152:1 5806:1 353152:1 5806:1 353152:…	68	130	52.3077	Cryptosporidium parvum Iowa II		353152	325.893	360	2.94195e-85	181	100	5807	325.893	360	2.94195e-85	181	100	353151	303.351	335	3.35676e-78	176	100
HWI-ST916:187:C26B7ACXX:5:2209:11705:87335	C	353152	176	5806:12 353152:1 5806:1 353152:3 5806:1 353152:1 5806:1 353152:1 5806:1 353152:1 5806:1 353152:1 5806:1 353152:5 5806:1 353152:1 5806:1 353152:7 5806:1 353152:1 5806:82 A:21	22	113	19.469	Cryptosporidium parvum Iowa II		353152	315.072	348	5.10057e-82	175	100	5807	315.072	348	5.10057e-82	175	100	353151	310.564	343	2.16882e-80	174	100
HWI-ST916:187:C26B7ACXX:5:2209:13685:29220	C	353152	157	353152:10 5806:32 353152:1 5806:1 353152:1 5806:1 353152:1 5806:1 353152:3 5806:1 353152:1 5806:1 353152:3 0:2 237895:1 0:5 237895:1 0:1 237895:1 0:32 237895:6 A:21	10	96	10.4167	Cryptosporidium parvum Iowa II		353152	280.808	310	9.09431e-72	156	100	353151	253.758	280	1.26413e-63	150	100	857276	199.657	220	2.4425e-47	138	100
HWI-ST916:187:C26B7ACXX:5:2209:15050:57019	C	353152	170	353152:3 5806:1 353152:1 5806:1 353152:7 5806:32 353152:31 5806:1 353152:3 5806:1 0:1 93969:8 0:1 93969:1 0:9 93969:1 0:17 A:21	42	116	36.2069	Cryptosporidium parvum Iowa II		353152	304.252	336	8.82681e-79	169	100	5807	304.252	336	8.82681e-79	169	100
HWI-ST916:187:C26B7ACXX:5:2209:1706:54097	C	353152	173	353152:43 5806:1 353152:1 5806:1 353152:3 5806:1 353152:1 5806:1 353152:1 5806:17 353152:3 5806:1 353152:3 5806:1 353152:5 5806:1 353152:9 5806:1 353152:1 5806:1 353152:1 5806:1 353152:7 5806:1 353152:1 5806:15 A:21	36	79	45.5696	Cryptosporidium parvum Iowa II		353152	309.662	342	2.12234e-80	172	100	353151	300.646	332	1.0994e-77	170	100
HWI-ST916:187:C26B7ACXX:5:2209:18498:52382	C	237895	175	0:2 237895:1 0:1 237895:1 0:1 237895:1 0:3 237895:1 0:1 237895:4 0:108 A:21	8	122	6.55738	Cryptosporidium hominis		353152	313.269	346	1.76756e-81	174	100	857276	201.46	222	8.03888e-48	150	100
HWI-ST916:187:C26B7ACXX:5:2209:18830:35778	C	237895	155	237895:8 5806:1 237895:1 5806:1 237895:3 5806:90 A:21	4	96	4.16667	Cryptosporidium hominis		353152	277.202	306	1.0896e-70	154	100	857276	196.952	217	2.92639e-46	135	98.7097
HWI-ST916:187:C26B7ACXX:5:2209:19284:2758	C	353152	165	5806:1 353152:3 5806:1 353152:3 5806:1 353152:3 5806:1 353152:1 5806:1 353152:3 5806:1 353152:5 5806:1 353152:7 5806:21 353152:1 5806:1 353152:1 5806:32 353152:1 5806:1 353152:9 5806:1 353152:1 5806:1 353152:5 5806:1 353152:3 5806:1 353152:2 A:21	48	113	42.4779	Cryptosporidium parvum Iowa II		353152	295.235	326	4.40179e-76	164	100	353151	272.693	301	5.02244e-69	159	100	857276	164.491	181	1.875e-36	126	90.9091
HWI-ST916:187:C26B7ACXX:5:2209:19307:26249	C	93969	191	237895:10 5806:1 0:3 93969:1 0:1 93969:1 0:1 237895:1 0:1 237895:1 0:1 93969:1 0:1 93969:1 0:3 5806:1 93969:1 5806:1 93969:1 5806:1 93969:3 5806:1 93969:5 5806:6 0:92 A:21	14	130	10.7692	Cryptosporidium meleagridis		353152	342.123	378	4.06257e-90	190	100	353151	333.106	368	2.10446e-87	188	100	857276	229.412	253	6.44898e-56	165	100
HWI-ST916:187:C26B7ACXX:5:2209:19889:59693	C	353152	184	353152:1 5806:1 353152:11 5806:1 353152:3 5806:1 353152:3 5806:1 353152:1 5806:110 A:21	18	132	13.6364	Cryptosporidium parvum Iowa II		353152	329.499	364	2.44798e-86	183	100	353151	323.188	357	3.63312e-84	181	99.4565	857276	197.854	218	1.04275e-46	152	98.3696
HWI-ST916:187:C26B7ACXX:5:2209:3368:29079	C	353152	164	5806:1 353152:7 5806:1 353152:3 5806:32 353152:2 5806:4 353152:3 5806:1 353152:3 5806:1 353152:3 5806:1 353152:13 5806:38 A:21	34	112	30.3571	Cryptosporidium parvum Iowa II		353152	293.432	324	1.52447e-75	163	100	353151	284.415	314	7.89693e-73	161	100	857276	236.626	261	3.58837e-58	148	97.561
HWI-ST916:187:C26B7ACXX:5:2209:9423:67763	C	353152	186	5806:1 353152:1 5806:1 353152:3 5806:1 353152:1 5806:1 353152:1 5806:1 353152:3 5806:15 353152:22 5806:1 353152:11 5806:34 353152:5 5806:1 353152:3 5806:1 353152:9 5806:1 353152:1 5806:1 353152:7 5806:1 353152:1 5806:2 353152:1 5806:1 353152:3 A:21	72	134	53.7313	Cryptosporidium parvum Iowa II		353152	333.106	368	2.03658e-87	185	100	353151	306.056	338	2.83088e-79	179	100
HWI-ST916:187:C26B7ACXX:5:2209:9696:53727	C	5806	180	5806:1 0:36 5806:92 A:21	92	128	71.875	Cryptosporidium		353152	322.286	356	3.53493e-84	179	100	5807	322.286	356	3.53493e-84	179	100	353151	317.778	351	1.50309e-82	178	100
HWI-ST916:187:C26B7ACXX:5:2210:10136:54127	C	353152	187	353152:8 5806:1 353152:3 5806:1 353152:1 5806:1 353152:3 5806:118 A:21	7	128	5.46875	Cryptosporidium parvum Iowa II		353152	334.91	370	5.87379e-88	186	100	353151	330.401	365	2.4976e-86	185	100	857276	213.182	235	4.83002e-51	159	100
HWI-ST916:187:C26B7ACXX:5:2210:12213:8636	C	5806	168	5806:9 353152:1 5806:1 353152:1 5806:1 353152:1 5806:1 353152:1 5806:41 0:51 5806:9 A:21	53	108	49.0741	Cryptosporidium		353152	300.646	332	1.05928e-77	167	100	5807	300.646	332	1.05928e-77	167	100	353151	296.137	327	4.50416e-76	166	100
HWI-ST916:187:C26B7ACXX:5:2210:13094:28614	C	93969	152	93969:1 237895:1 93969:1 0:2 237895:1 0:2 93969:15 5806:1 93969:1 0:1 93969:1 0:2 237895:1 93969:1 237895:1 0:2 93969:1 0:1 93969:1 237895:1 93969:1 0:2 237895:6 0:3 93969:1 0:14 93969:1 0:9 93969:1 0:1 93969:1 0:1 93969:1 0:3 93969:2 5806:16 A:21	29	100	29	Cryptosporidium meleagridis		353152	271.792	300	4.5163e-69	151	100	353151	262.775	290	2.3395e-66	149	100	857276	145.556	160	4.52429e-31	123	100
HWI-ST916:187:C26B7ACXX:5:2210:13159:72981	C	353152	176	5806:33 353152:3 5806:1 353152:1 5806:1 353152:1 5806:1 353152:1 5806:1 353152:1 5806:1 353152:1 5806:1 353152:5 5806:1 353152:3 5806:2 353152:2 5806:2 353152:2 5806:5 353152:7 5806:1 353152:5 5806:1 353152:7 5806:1 353152:7 5806:1 353152:1 5806:17 353152:1 5806:1 353152:1 5806:1 353152:1 5806:1 353152:1 5806:1 A:21	51	92	55.4348	Cryptosporidium parvum Iowa II		353152	315.072	348	5.10057e-82	175	100	353151	297.039	328	1.36867e-76	171	100	857276	214.986	237	1.28302e-51	151	98.2955
HWI-ST916:187:C26B7ACXX:5:2210:14124:83645	C	353152	140	5806:12 353152:42 5806:1 353152:1 5806:27 353152:2 5806:1 353152:3 A:21	48	77	62.3377	Cryptosporidium parvum Iowa II		353152	250.151	276	1.32366e-62	139	100	353151	232.118	256	3.55187e-57	135	100
HWI-ST916:187:C26B7ACXX:5:2210:15298:35928	C	353152	150	5806:3 353152:1 5806:1 353152:1 5806:1 353152:1 5806:1 353152:3 5806:1 353152:1 5806:1 353152:1 5806:1 353152:3 5806:1 353152:1 5806:1 353152:5 5806:1 353152:3 5806:1 353152:1 5806:7 353152:5 5806:1 353152:4 5806:1 353152:1 5806:1 353152:1 5806:1 353152:1 5806:1 0:36 5806:5 A:21	33	96	34.375	Cryptosporidium parvum Iowa II		353152	268.185	296	5.40712e-68	149	100
HWI-ST916:187:C26B7ACXX:5:2210:15329:83023	C	353152	188	5806:4 353152:3 5806:1 353152:3 5806:1 353152:3 5806:1 353152:1 5806:1 353152:7 5806:1 353152:7 5806:1 353152:1 5806:102 A:21	25	133	18.797	Cryptosporidium parvum Iowa II		353152	336.713	372	1.69401e-88	187	100	353151	327.696	362	8.77521e-86	185	100
HWI-ST916:187:C26B7ACXX:5:2210:16212:36369	C	353152	160	5806:2 353152:1 5806:1 353152:5 5806:1 353152:1 5806:1 353152:13 5806:1 353152:3 5806:1 353152:3 5806:76 A:21	26	107	24.2991	Cryptosporidium parvum Iowa II		353152	286.219	316	2.1918e-73	159	100	857276	209.575	231	4.83204e-50	142	100
HWI-ST916:187:C26B7ACXX:5:2210:18219:59463	C	353152	190	353152:2 5806:1 353152:17 5806:1 353152:1 5806:1 353152:3 5806:1 353152:7 5806:1 353152:34 5806:1 353152:1 5806:1 353152:1 5806:1 353152:4 5806:1 353152:15 5806:1 353152:1 5806:1 353152:1 5806:1 353152:3 5806:1 353152:1 5806:1 353152:1 5806:1 353152:1 5806:31 A:21	91	137	66.4234	Cryptosporidium parvum Iowa II		353152	340.32	376	1.40883e-89	189	100	353151	295.235	326	5.25485e-76	179	100	857276	191.542	211	1.61031e-44	158	101.053
HWI-ST916:187:C26B7ACXX:5:2210:18351:42315	C	353152	180	5806:48 353152:18 0:36 353152:27 A:21	45	81	55.5556	Cryptosporidium parvum Iowa II		353152	322.286	356	3.53493e-84	179	100	353151	295.235	326	4.91363e-76	173	100
HWI-ST916:187:C26B7ACXX:5:2210:19482:71637	C	353152	192	5806:3 353152:3 5806:1 353152:9 5806:1 353152:2 0:36 353152:86 A:21	100	138	72.4638	Cryptosporidium parvum Iowa II		353152	343.926	380	1.17145e-90	191	100	353151	325.893	360	3.14345e-85	187	100	857276	219.494	242	3.36221e-53	161	97.9167
HWI-ST916:187:C26B7ACXX:5:2210:6010:59315	C	353152	174	0:1 237895:1 0:3 237895:1 0:1 237895:1 0:4 353152:1 5806:1 353152:1 5806:1 353152:1 5806:1 353152:11 5806:1 353152:1 5806:1 353152:3 5806:1 353152:1 5806:1 353152:1 5806:45 353152:3 5806:1 353152:1 5806:1 353152:3 5806:1 353152:11 5806:1 353152:9 5806:1 353152:1 5806:1 353152:5 A:21	53	122	43.4426	Cryptosporidium parvum Iowa II		353152	311.466	344	6.12499e-81	173	100	353151	288.924	319	6.98861e-74	168	100
HWI-ST916:187:C26B7ACXX:5:2210:6101:3533	C	353152	184	353152:1 5806:21 353152:1 5806:1 353152:1 5806:1 353152:1 5806:1 353152:1 5806:1 353152:1 5806:1 353152:5 5806:1 353152:40 5806:1 353152:1 5806:1 353152:5 5806:1 353152:1 5806:33 353152:1 5806:1 353152:1 5806:1 353152:1 5806:1 353152:1 5806:1 353152:1 5806:3 A:21	62	132	46.9697	Cryptosporidium parvum Iowa II		353152	329.499	364	2.44798e-86	183	100	5807	329.499	364	2.44798e-86	183	100	857276	172.606	190	4.15272e-39	148	99.4565
HWI-ST916:187:C26B7ACXX:5:2210:8965:9708	C	353152	178	353152:6 5806:1 353152:1 5806:1 353152:3 5806:1 353152:5 5806:1 353152:1 5806:1 353152:1 5806:1 353152:5 5806:1 353152:3 5806:21 353152:1 5806:1 353152:1 5806:1 353152:3 5806:1 353152:3 5806:1 353152:7 5806:1 353152:1 5806:1 353152:1 5806:1 353152:7 5806:1 353152:1 5806:41 A:21	44	121	36.3636	Cryptosporidium parvum Iowa II		353152	318.679	352	4.24661e-83	177	100	857276	174.41	192	1.14154e-39	145	100
HWI-ST916:187:C26B7ACXX:5:2210:9211:40834	C	353152	185	353152:2 5806:1 353152:1 5806:1 353152:1 5806:1 353152:1 5806:1 353152:5 5806:1 353152:1 5806:1 353152:1 5806:1 353152:1 5806:1 353152:3 5806:1 353152:1 5806:64 353152:1 5806:1 353152:15 5806:1 353152:14 5806:12 A:21	45	132	34.0909	Cryptosporidium parvum Iowa II		353152	331.303	366	7.06096e-87	184	100	353151	311.466	344	6.61322e-81	179	99.4595	857276	165.393	182	6.20482e-37	134	88.1081
HWI-ST916:187:C26B7ACXX:5:2211:11680:35943	C	353152	179	353152:50 0:1 353152:1 0:3 353152:1 0:5 353152:1 0:1 353152:1 0:3 353152:1 0:1 353152:1 0:1 353152:7 5806:1 353152:7 5806:1 353152:1 5806:1 353152:3 5806:1 353152:1 5806:1 353152:1 5806:18 353152:1 5806:1 353152:1 5806:1 353152:1 5806:1 353152:1 5806:1 353152:6 A:21	36	78	46.1538	Cryptosporidium parvum Iowa II		353152	181.623	200	7.7458e-42	133	86.0335	163.589	180	2.07849e-36	129	86.0335	163.589
HWI-ST916:187:C26B7ACXX:5:2211:1399:55881	C	5806	157	5806:42 0:3 5806:1 0:7 5806:1 0:1 5806:1 0:3 5806:1 0:1 5806:1 0:7 5806:1 0:1 5806:1 0:1 5806:33 A:21	40	64	62.5	Cryptosporidium		353152	280.808	310	9.09431e-72	156	100	353151	271.792	300	4.71097e-69	154	100	857276	233.921	258	1.18397e-57	145	99.3631
[truncated: 863 more rows]

## Sheet: 4536848.3 results
header	kr_class_status	tax_id	length	kr_LCA_mapping	count	total	confidence	scname	sub_species	tax_id_1	bit-score_1	score_1	evalue_1	identity_1	coverage_1	tax_id_2	bit-score_2	score_2	evalue_2	identity_2	coverage_2	tax_id_3	bit-score_3	score_3	evalue_3	identity_3	coverage_3
[truncated: 1,401 more rows]

[truncated: 5 more sheets: 4537110.3 results, 4537108.3 results, 4537108.3_analysis, 4622705.3 results, Table2]
