# Supplementary material for: Mining Public Metagenomes for Environmental Surveillance of Parasites: A Proof of Principle
Source: Front Microbiol. 2021 Jun 30;12:622356. doi: 10.3389/fmicb.2021.622356 (PMC8278238; doi:10.3389/fmicb.2021.622356)
Supplement: Supplementary file 7 [file Table_3.XLSX]

## Sheet: Sheet1
header	kr_class_status	tax_id	length	kr_LCA_mapping	count	total	confidence	scname	sub_species
139	C	5806	202	0:62 5806:110	110	110	100	Cryptosporidium				Crypto iowa II	187
180	C	5806	589	0:168 5806:74 0:317	74	391	18.93	Cryptosporidium				Crypto hominis	26
197	C	5806	698	0:47 5806:45 353152:7 5806:1 353152:3 5806:1 353152:1 5806:1 353152:13 5806:1 353152:1 5806:1 353152:1 0:200 5806:1 0:1 5806:1 237895:1 5806:1 237895:1 5806:1 237895:1 5806:87 237895:9 0:86 5806:132 0:23	273	621	43.96	Cryptosporidium				Crypto meleagridis	8
28	C	5806	750	0:47 353152:1 5806:1 353152:3 5806:20 353152:2 5806:2 353152:1 5806:2 353152:1 5806:1 353152:2 5806:1 353152:1 5806:1 353152:1 5806:60 0:412 93969:1 0:3 93969:1 0:1 93969:1 0:9 93969:1 0:1 93969:1 0:1 93969:1 0:1 93969:1 0:1 93969:13 0:39 93969:1 0:7 93969:1 0:1 93969:1 0:13 93969:1 0:60	88	673	13.08	Cryptosporidium				Cryptosporidium	11
354	C	5806	621	353152:3 5806:1 353152:1 5806:20 353152:11 0:27 93969:1 0:1 93969:1 0:3 93969:1 0:1 93969:1 0:3 93969:1 0:1 93969:1 0:1 93969:1 0:1 93969:1 0:1 93969:2 0:1 93969:1 0:1 93969:1 0:502	21	588	3.57	Cryptosporidium				reads at 0 confidence	15
407	C	5806	5522	0:10 93969:1 0:1 93969:1 0:1 93969:1 0:7 93969:1 0:51 93969:1 0:1 93969:1 0:2 237895:3 5806:1 237895:6 5806:1 237895:7 5806:1 237895:4 0:1 237895:1 0:1 237895:1 0:1 237895:1 0:3 237895:1 0:1 237895:1 0:1 237895:1 0:15 237895:1 0:1 237895:1 5806:1 237895:8 0:42 93969:1 0:1 93969:1 0:181 93969:1 0:3 93969:1 0:3 93969:1 0:5 93969:1 0:7 93969:1 0:40 93969:18 0:377 5763:1 0:92 93969:1 0:3 93969:25 0:3…	306	5482	5.58	Cryptosporidium				Total	247
43	C	5806	186	0:17 5806:94 353152:2 5806:1 353152:2 0:40	95	139	68.35	Cryptosporidium
436	C	5806	370	0:179 5806:94 0:33 93969:1 0:24 93969:1 0:3 93969:1 0:4	94	161	58.39	Cryptosporidium
53	C	5806	635	0:368 5806:48 353152:1 5806:1 353152:3 5806:1 353152:1 5806:1 353152:3 5806:1 353152:7 5806:1 353152:3 0:166	53	237	22.36	Cryptosporidium
67	C	5806	206	0:27 93969:1 0:19 93969:1 0:1 93969:1 0:37 5806:88 353152:1	88	149	59.06	Cryptosporidium
88	C	5806	136	0:90 5806:11 353152:5	11	16	68.75	Cryptosporidium
					count	11
100	C	237895	729	0:63 237895:29 0:1 237895:1 0:3 237895:1 0:1 237895:1 0:5 237895:1 0:3 237895:1 0:1 237895:1 0:3 237895:1 0:5 237895:1 0:2 237895:1 0:3 237895:1 0:3 237895:1 0:1 237895:1 0:1 237895:1 0:11 237895:1 0:1 237895:1 0:28 93969:1 0:5 93969:1 0:1 93969:1 0:1 93969:1 0:3 93969:16 0:1 93969:1 0:1 93969:1 0:1 93969:1 0:7 93969:1 0:476	44	636	6.92	Cryptosporidium hominis
110	C	237895	398	0:212 237895:1 0:3 237895:1 0:3 237895:1 0:9 237895:1 0:1 237895:1 0:3 237895:1 0:3 237895:1 0:1 237895:1 0:1 237895:1 0:9 237895:1 5806:1 237895:7 5806:1 237895:1 5806:1 237895:3 5806:1 237895:1 5806:1 237895:1 5806:5 237895:19 0:71	42	156	26.92	Cryptosporidium hominis
118	C	237895	265	237895:44 0:3 237895:1 0:1 237895:1 0:1 237895:1 0:9 237895:1 0:18 237895:1 0:3 237895:1 0:1 237895:1 0:8 237895:1 0:1 237895:1 0:1 237895:1 0:1 237895:1 0:1 237895:1 0:1 93969:1 0:3 5806:1 0:1 5806:1 93969:1 5806:1 93969:1 5806:1 0:1 237895:1 0:1 237895:1 0:3 237895:22 0:44 353152:4 5806:1 353152:1 5806:1 353152:15 5806:1 353152:23	36	191	18.85	Cryptosporidium hominis
133	C	237895	265	237895:12 5806:1 237895:1 5806:1 237895:1 5806:1 237895:28 0:1 237895:1 0:1 237895:1 0:1 237895:1 0:23 93969:1 0:30 237895:1 0:1 237895:1 0:5 237895:1 0:1 237895:18 0:20 93969:1 0:1 93969:1 0:1 93969:1 0:1 93969:1 0:1 93969:1 0:1 93969:1 0:1 93969:1 0:69	54	223	24.22	Cryptosporidium hominis
142	C	237895	252	237895:10 5806:1 237895:1 5806:1 237895:3 5806:1 237895:1 5806:1 237895:8 5806:1 237895:1 5806:1 237895:1 5806:1 237895:3 5806:1 237895:41 5806:1 237895:1 5806:1 237895:7 0:4 93969:1 0:1 93969:1 0:35 237895:1 0:1 237895:1 0:1 237895:1 0:1 237895:1 0:1 237895:1 0:1 237895:1 0:3 237895:3 5806:1 237895:3 5806:1 237895:8 5806:1 237895:1 5806:1 237895:51 0:3 237895:1 0:1 237895:1 0:3	141	212	66.51	Cryptosporidium hominis
184	C	237895	145	0:71 237895:1 0:1 237895:1 0:5 237895:1 0:1 237895:1 0:1 237895:1 5806:1 0:1 237895:1 0:3 5806:1 0:7 5806:1 0:3 5806:1 0:12	6	44	13.64	Cryptosporidium hominis
190	C	237895	94	0:25 237895:1 0:1 237895:1 0:1 237895:1 0:1 237895:1 0:1 237895:1 0:4 237895:1 0:25	6	39	15.38	Cryptosporidium hominis
194	C	237895	112	0:10 237895:18 0:1 237895:1 0:1 237895:1 0:1 237895:1 0:1 237895:1 0:5 237895:1 0:40	23	72	31.94	Cryptosporidium hominis
212	C	237895	895	353152:6 5806:1 353152:1 5806:1 353152:5 5806:45 0:96 237895:1 0:1 237895:1 0:86 237895:26 5806:1 237895:1 5806:1 237895:1 5806:1 237895:1 5806:1 237895:3 5806:1 237895:1 5806:1 237895:1 5806:1 237895:20 5806:1 237895:25 5806:1 237895:39 5806:9 353152:3 5806:2 353152:27 5806:1 353152:1 5806:1 353152:1 5806:1 353152:1 5806:1 353152:1 5806:47 353152:1 5806:1 353152:7 5806:1 353152:1 5806:1 353152:1…	120	859	13.97	Cryptosporidium hominis
224	C	237895	675	0:13 5806:1 0:5 5806:1 0:1 5806:1 0:1 5806:1 0:1 5806:1 0:3 5806:1 0:3 5806:1 0:5 237895:1 0:1 237895:1 0:1 5806:1 237895:3 5806:1 237895:19 0:9 237895:1 0:1 237895:1 0:7 5806:1 0:1 5806:1 0:1 5806:1 0:3 5806:1 0:3 5806:1 237895:2 0:1 237895:1 0:3 237895:1 0:1 237895:1 0:3 237895:1 0:1 237895:1 0:5 237895:1 0:3 237895:1 0:7 237895:7 0:1 237895:1 0:3 237895:1 0:7 237895:1 0:95 93969:1 0:3 93969:1 …	122	632	19.3	Cryptosporidium hominis
226	C	237895	245	0:8 237895:1 0:1 237895:3 5806:1 237895:5 5806:1 237895:1 5806:1 237895:1 5806:1 237895:3 5806:135 353152:5 5806:1 353152:3 5806:1 353152:1 5806:1 353152:1 5806:1 0:39	14	207	6.76	Cryptosporidium hominis
240	C	237895	855	0:55 93969:1 0:92 237895:1 5806:3 353152:3 5806:1 353152:5 5806:1 353152:7 5806:1 353152:1 5806:1 353152:1 5806:1 353152:5 5806:1 353152:3 5806:14 353152:5 5806:1 353152:7 237895:1 0:3 237895:1 0:1 237895:1 0:3 237895:1 0:1 237895:1 0:1 237895:1 0:1 237895:1 0:1 237895:23 0:53 353152:9 5806:4 353152:2 5806:1 353152:3 5806:1 353152:4 5806:1 353152:14 5806:1 353152:1 5806:1 353152:2 5806:2 353152:4…	108	770	14.03	Cryptosporidium hominis
242	C	237895	215	0:12 237895:23 0:1 237895:1 0:3 237895:1 0:11 237895:1 0:132	26	173	15.03	Cryptosporidium hominis
261	C	237895	144	0:24 93969:1 0:3 93969:1 0:1 93969:1 237895:1 0:1 237895:1 0:1 237895:1 0:1 237895:1 0:15 237895:1 0:11 237895:1 0:1 237895:1 0:5 237895:1 0:1 237895:1 0:3 237895:1 0:25 237895:9	19	90	21.11	Cryptosporidium hominis
314	C	237895	492	0:349 237895:1 0:1 237895:5 0:1 237895:1 0:1 237895:1 0:1 237895:1 0:1 237895:1 0:1 237895:1 0:1 237895:1 0:20 237895:1 0:11 237895:2 0:1 237895:1 0:7 237895:1 0:1 237895:1 0:7 237895:1 0:1 237895:1 0:1 237895:1 0:1 237895:1 0:5 237895:10 0:19	32	113	28.32	Cryptosporidium hominis
35	C	237895	369	0:21 237895:1 0:3 237895:1 0:1 237895:1 0:1 237895:3 0:35 237895:1 0:1 237895:1 0:36 237895:1 0:1 237895:1 0:65 237895:1 0:1 237895:1 0:1 237895:1 0:1 237895:1 0:3 237895:1 0:3 237895:1 0:9 237895:1 0:1 237895:1 0:138	18	318	5.66	Cryptosporidium hominis
373	C	237895	514	0:145 237895:54 5806:1 237895:1 5806:1 237895:1 5806:1 237895:5 5806:2 0:1 5806:1 0:1 5806:1 0:3 5806:1 0:3 5806:1 0:34 237895:1 0:1 237895:1 0:1 237895:1 0:1 237895:28 0:51 353152:5 5806:1 353152:1 5806:1 353152:11 5806:1 353152:5 5806:1 353152:3 5806:3 353152:4 5806:1 353152:1 5806:1 353152:1 5806:1 353152:1 5806:1 353152:1 5806:1 353152:19 5806:1 353152:3 5806:1 353152:1 5806:1 353152:1 5806:1…	92	339	27.14	Cryptosporidium hominis
382	C	237895	94	0:13 237895:1 0:18 237895:1 0:1 237895:1 0:1 237895:1 0:1 237895:1 0:1 237895:1 0:23	6	51	11.76	Cryptosporidium hominis
387	C	237895	1543	0:295 237895:1 0:13 237895:1 0:1 237895:1 0:9 237895:1 0:7 237895:1 0:3 237895:17 0:3 237895:1 0:3 237895:1 0:3 5806:1 0:5 5806:1 0:48 353152:8 5806:1 353152:7 5806:11 353152:2 5806:55 353152:1 5806:1 353152:1 5806:1 353152:1 5806:1 353152:3 5806:1 353152:1 5806:1 353152:1 5806:1 353152:3 5806:1 353152:1 5806:1 353152:1 5806:1 353152:5 5806:1 353152:1 5806:1 0:11 237895:1 0:41 93969:1 237895:1 93…	92	1218	7.55	Cryptosporidium hominis
40	C	237895	832	0:29 237895:1 0:3 237895:1 0:1 237895:1 0:3 237895:1 0:1 237895:37 0:3 237895:1 0:1 237895:1 0:119 93969:1 0:1 93969:1 0:1 93969:1 0:1 93969:4 0:1 93969:1 0:1 93969:1 0:1 93969:1 0:1 93969:1 0:3 93969:1 0:1 93969:1 0:17 93969:1 0:557	43	773	5.56	Cryptosporidium hominis
41	C	237895	464	0:22 332648:1 0:224 93969:1 0:3 5806:1 353152:5 5806:1 353152:1 5806:1 353152:1 5806:1 353152:1 5806:1 353152:1 5806:63 237895:36 5806:1 237895:9 5806:1 237895:3 5806:1 237895:3 5806:2 93969:1 5806:1 93969:1 237895:1 93969:1 0:2 237895:1 0:1 237895:1 0:3 237895:1 93969:1 0:4 237895:1 0:1 237895:1 0:1 237895:1 0:7 237895:19	77	412	18.69	Cryptosporidium hominis
414	C	237895	1405	0:3 237895:1 0:1 237895:1 0:13 93969:1 0:2 237895:1 0:2 93969:2 0:13 237895:1 0:1 237895:1 0:3 237895:1 0:3 237895:1 0:9 237895:1 0:3 237895:12 0:7 237895:1 0:1 237895:1 0:1 237895:1 0:1 237895:1 0:3 237895:1 0:1 237895:1 0:3 237895:1 0:7 237895:1 0:1 237895:1 0:1 237895:1 0:1 237895:1 0:1 237895:1 0:1 237895:1 0:3 237895:1 0:3 237895:1 0:3 237895:1 0:131 5806:1 237895:12 5806:1 237895:1 5806:1 2…	440	1372	32.07	Cryptosporidium hominis
415	C	237895	893	5806:16 0:36 5806:78 0:93 93969:70 0:36 237895:120 5806:3 237895:7 5806:1 237895:2 5806:93 237895:51 0:113 93969:1 0:3 93969:1 0:7 93969:1 0:1 93969:86 0:3 93969:1 0:3 93969:1 0:1 93969:1 0:3 93969:1 0:17 93969:1 0:1 93969:1 0:5 93969:1 0:4	180	847	21.25	Cryptosporidium hominis
435	C	237895	208	0:102 237895:1 0:3 237895:1 0:5 237895:53 0:5 237895:1 0:1 237895:1 0:1 237895:1 0:3	58	76	76.32	Cryptosporidium hominis
57	C	237895	505	0:313 237895:1 0:1 237895:21 0:1 237895:1 0:1 237895:1 0:1 237895:1 0:3 237895:1 0:1 237895:1 0:1 237895:1 0:11 237895:1 0:8 237895:1 0:1 237895:1 0:3 237895:1 0:98	32	162	19.75	Cryptosporidium hominis
91	C	237895	135	5806:6 237895:27 0:1 237895:1 0:1 237895:1 0:1 237895:1 0:1 237895:1 0:1 237895:1 0:7 237895:1 0:1 237895:1 0:1 237895:1 0:1 237895:1 93969:1 0:1 93969:1 237895:1 0:6 93969:1 0:1 93969:1 0:3 93969:1 0:1 93969:1 0:5 93969:7 0:17	37	99	37.37	Cryptosporidium hominis
125	C	353151	249	353152:29 0:17 353151:1 0:1 353151:1 0:1 353151:11 0:3 353151:1 0:3 353151:1 0:5 353151:1 0:7 353151:1 0:1 353151:1 0:1 353151:1 0:1 353151:1 0:3 353151:10 0:117	30	190	15.79	Cryptosporidium hominis TU502
					count	27
119	C	93969	402	353152:10 0:41 93969:1 0:3 93969:1 0:1 93969:1 0:1 93969:1 0:5 93969:1 0:1 93969:1 0:1 93969:28 0:38 93969:1 0:1 93969:4 0:1 93969:1 0:3 93969:1 0:1 93969:1 0:24 93969:1 0:1 93969:1 0:5 93969:4 0:3 93969:1 0:5 93969:1 0:1 93969:1 0:1 93969:1 0:3 93969:1 0:127 353152:4 5806:1 353152:1 5806:1 353152:1 5806:1 353152:1 5806:1 353152:1 5806:1 353152:3 5806:1 353152:1 5806:17 353152:7	53	362	14.64	Cryptosporidium meleagridis
123	C	93969	308	353152:13 0:205 93969:1 0:3 93969:1 0:1 93969:1 0:1 93969:1 0:9 93969:1 0:1 93969:1 0:1 93969:1 0:1 93969:1 0:1 93969:1 0:1 93969:1 0:1 93969:1 0:1 93969:1 0:5 93969:1 0:1 93969:1 0:10 93969:1 0:1 93969:1 0:5 93969:1	17	265	6.42	Cryptosporidium meleagridis
148	C	93969	194	93969:18 0:121 353152:2 5806:23	0	146	0	Cryptosporidium meleagridis
225	C	93969	724	0:23 237895:1 0:1 237895:30 0:37 93969:30 0:3 93969:1 0:1 93969:1 0:3 93969:1 0:1 93969:1 0:19 93969:1 0:5 93969:1 0:32 93969:1 0:7 93969:1 0:3 93969:32 0:1 93969:1 0:336 93969:1 0:3 93969:1 0:1 93969:1 0:1 93969:1 0:38 93969:3 0:1 93969:1 0:3 93969:1 0:5 93969:1 0:1 93969:1 0:56	82	671	12.22	Cryptosporidium meleagridis
328	C	93969	376	0:27 93969:1 0:24 93969:1 0:3 93969:1 0:3 93969:1 0:1 93969:1 0:1 93969:25 0:3 93969:1 0:1 93969:1 0:251	32	319	10.03	Cryptosporidium meleagridis
48	C	93969	566	0:45 353152:35 5806:1 353152:5 5806:1 353152:1 5806:1 353152:5 5806:18 353152:3 5806:1 353152:4 0:100 93969:1 0:1 93969:29 0:9 93969:1 0:1 93969:1 0:1 93969:1 0:5 93969:1 0:1 93969:1 0:5 93969:1 0:1 93969:1 0:1 93969:18 0:165 93969:1 0:1 93969:1 0:3 93969:1 0:64	58	491	11.81	Cryptosporidium meleagridis
85	C	93969	372	0:127 237895:1 0:5 5806:1 0:9 5806:1 0:5 93969:1 0:3 93969:1 0:1 93969:1 0:1 93969:23 5806:1 237895:19 0:142	26	215	12.09	Cryptosporidium meleagridis
93	C	93969	160	0:55 93969:1 0:1 93969:1 0:5 93969:38 0:29	40	75	53.33	Cryptosporidium meleagridis
					count	8
0	C	353152	2017	353152:500 0:121 353152:85 0:36 5806:1 353152:1 5806:1 353152:1 5806:1 353152:1 5806:1 353152:5 5806:1 353152:3 5806:1 353152:3 5806:1 353152:59 0:291 353152:91 0:783	249	1487	16.75	Cryptosporidium parvum Iowa II
1	C	353152	1221	0:140 84963:1 0:174 353152:30 5806:1 353152:14 5806:1 353152:18 5806:1 353152:1 5806:1 353152:5 0:804	68	1051	6.47	Cryptosporidium parvum Iowa II
10	C	353152	580	0:27 353152:37 0:3 353152:1 0:1 353152:1 0:1 353152:1 0:1 353152:1 0:3 353152:1 0:3 353152:1 0:3 353152:1 0:1 353152:1 0:3 353152:1 0:1 353152:1 0:1 5806:1 353152:5 0:1 353152:1 0:1 353152:1 0:1 353152:1 0:1 353152:1 0:146 93969:1 0:1 93969:1 0:3 93969:1 0:5 93969:10 0:3 93969:1 0:1 93969:1 0:203 353152:64	120	523	22.94	Cryptosporidium parvum Iowa II
101	C	353152	661	0:62 353152:33 5806:1 353152:5 5806:25 353152:1 5806:1 353152:3 5806:1 353152:26 5806:1 353152:3 0:156 353152:30 5806:139 353152:3 0:141	104	569	18.28	Cryptosporidium parvum Iowa II
105	C	353152	243	0:34 93969:1 0:3 93969:1 0:3 93969:1 0:3 93969:1 0:1 93969:1 0:37 353152:3 5806:1 353152:1 5806:1 353152:1 5806:1 353152:1 5806:1 353152:1 5806:1 353152:5 5806:1 353152:3 5806:1 353152:9 5806:96	24	179	13.41	Cryptosporidium parvum Iowa II
107	C	353152	255	0:55 5806:34 353152:2 5806:2 353152:3 5806:1 353152:2 5806:1 353152:2 5806:1 353152:2 5806:1 353152:1 5806:1 353152:11 5806:1 353152:5 5806:1 353152:3 5806:1 353152:1 5806:1 353152:5 5806:1 353152:1 5806:1 353152:9 5806:1 353152:6 5806:1 353152:5 5806:1 353152:1 5806:1 353152:1 5806:1 353152:1 5806:1 353152:1 5806:1 353152:1 5806:1 353152:3 5806:13 353152:1 5806:1 353152:34	101	170	59.41	Cryptosporidium parvum Iowa II
109	C	353152	193	353152:3 5806:1 353152:1 5806:1 353152:36 5806:36 353152:3 5806:1 353152:1 5806:1 353152:1 5806:1 353152:5 5806:1 353152:5 5806:1 353152:3 5806:1 353152:1 5806:1 353152:5 5806:1 353152:1 5806:1 353152:3 5806:19 0:29	65	160	40.63	Cryptosporidium parvum Iowa II
111	C	353152	302	353152:2 5806:1 353152:1 5806:19 353152:3 5806:1 353152:1 5806:1 353152:1 5806:1 353152:100 5806:1 353152:1 5806:22 353152:11 5806:1 353152:1 5806:1 353152:3 5806:1 353152:1 5806:1 353152:8 0:3 237895:11 0:3 237895:1 0:71	131	270	48.52	Cryptosporidium parvum Iowa II
112	C	353152	996	0:271 353152:14 5806:1 353152:1 5806:1 353152:1 5806:1 353152:3 5806:1 353152:3 5806:4 353152:3 5806:1 353152:3 5806:1 353152:1 5806:1 353152:1 5806:1 353152:1 5806:1 353152:7 5806:1 353152:1 5806:1 353152:1 5806:1 353152:3 5806:1 353152:1 5806:38 353152:1 5806:1 353152:1 5806:1 353152:3 5806:1 353152:3 5806:1 353152:5 0:65 353151:1 0:1 353151:1 237895:1 353151:3 237895:1 353151:3 237895:1 353151…	57	695	8.2	Cryptosporidium parvum Iowa II
113	C	353152	1406	0:489 5806:32 353152:5 5806:1 353152:3 5806:1 353152:3 5806:1 353152:3 5806:1 353152:1 5806:1 353152:1 5806:1 353152:1 5806:1 353152:5 5806:1 353152:1 5806:16 353152:7 5806:1 353152:5 5806:1 353152:39 5806:1 353152:11 5806:38 353152:3 5806:1 353152:1 5806:1 353152:1 5806:1 353152:3 5806:1 353152:5 5806:1 353152:74 5806:1 353152:1 5806:1 353152:34 0:4 237895:6 0:1 237895:1 0:3 237895:1 0:1 237895:…	412	887	46.45	Cryptosporidium parvum Iowa II
116	C	353152	297	0:22 353152:25 5806:1 353152:5 5806:1 353152:14 5806:1 353152:3 5806:1 353152:1 5806:1 353152:1 5806:1 353152:3 5806:1 353152:1 5806:1 353152:3 5806:10 353152:5 5806:1 353152:13 5806:1 353152:3 5806:1 353152:7 5806:2 353152:1 0:137	85	245	34.69	Cryptosporidium parvum Iowa II
117	C	353152	678	5806:109 353152:1 5806:1 353152:1 5806:1 353152:3 5806:1 353152:3 5806:1 353152:1 5806:1 353152:3 5806:1 353152:1 5806:1 353152:3 5806:1 353152:3 5806:1 353152:3 5806:37 353152:7 5806:1 353152:1 5806:1 353152:1 5806:1 353152:1 5806:1 353152:7 5806:1 353152:1 5806:1 353152:1 5806:1 353152:1 5806:1 353152:3 5806:16 0:39 5806:93 353152:2 0:92 5806:22 353152:1 5806:1 353152:1 5806:1 353152:1 5806:1 3…	76	539	14.1	Cryptosporidium parvum Iowa II
122	C	353152	294	5806:28 353152:4 5806:1 353152:2 5806:1 353152:3 5806:1 353152:1 5806:1 353152:41 0:36 5806:56 353152:7 5806:1 353152:24 5806:1 353152:9 5806:1 353152:1 5806:1 353152:1 5806:1 353152:3 5806:1 353152:3 5806:1 353152:1 5806:1 353152:1 5806:1 353152:1 5806:1 353152:3 5806:13 353152:3 5806:1 353152:1 5806:1 353152:3 5806:1 353152:2	114	236	48.31	Cryptosporidium parvum Iowa II
127	C	353152	263	353152:47 5806:1 353152:3 5806:20 353152:1 5806:1 353152:1 5806:1 353152:1 5806:1 353152:3 5806:1 353152:3 5806:1 353152:9 5806:1 353152:6 0:132	27	186	14.52	Cryptosporidium parvum Iowa II
128	C	353152	165	0:75 5806:7 353152:30 5806:1 353152:1 5806:1 353152:20	51	60	85	Cryptosporidium parvum Iowa II
130	C	353152	499	0:28 353152:17 5806:1 353152:1 5806:1 353152:1 5806:1 353152:1 5806:1 353152:11 5806:1 353152:3 5806:1 353152:1 5806:10 353152:1 5806:1 353152:1 5806:1 353152:1 5806:1 353152:3 5806:1 353152:1 5806:1 353152:1 5806:1 353152:1 5806:23 353152:1 5806:1 353152:5 5806:1 353152:4 0:105 284812:1 0:72 237895:1 0:5 237895:1 0:1 237895:1 0:5 237895:1 0:1 237895:1 0:1 237895:4 0:11 237895:1 0:9 237895:1 0:3 …	54	441	12.24	Cryptosporidium parvum Iowa II
137	C	353152	647	353152:21 0:40 353152:3 5806:1 353152:7 5806:15 353152:35 5806:1 353152:3 5806:1 353152:3 5806:1 353152:13 5806:1 353152:1 5806:1 353152:1 5806:1 353152:9 5806:6 353152:39 5806:1 0:43 353152:67 5806:64 353152:61 0:66 353152:4 5806:1 353152:5 5806:64 353152:7 5806:1 353152:1 5806:1 353152:8 0:20	267	596	44.8	Cryptosporidium parvum Iowa II
138	C	353152	564	353152:39 5806:1 353152:3 5806:1 353152:1 5806:6 353152:1 5806:1 353152:1 5806:1 353152:1 5806:1 353152:33 5806:1 353152:1 5806:1 353152:1 5806:37 353152:1 5806:1 353152:1 5806:1 353152:1 5806:1 353152:1 5806:1 353152:1 5806:1 353152:15 0:39 353152:13 5806:1 353152:5 5806:1 353152:1 5806:1 353152:1 5806:1 353152:1 5806:1 353152:1 5806:3 353152:1 5806:1 353152:3 5806:1 353152:5 5806:1 353152:17 58…	163	495	32.93	Cryptosporidium parvum Iowa II
140	C	353152	154	0:42 237895:1 0:3 237895:1 0:13 237895:1 353152:5 5806:1 353152:1 5806:1 353152:3 5806:19 353152:1 5806:1 353152:1 5806:1 353152:3 5806:1 353152:1 5806:1 353152:1 5806:1 353152:1 5806:1 353152:3 5806:1 353152:1 5806:1 353152:1 5806:1 353152:1 5806:1 353152:9	32	82	39.02	Cryptosporidium parvum Iowa II
141	C	353152	3501	93969:1 0:9 5806:3 237895:14 0:1 237895:1 0:3 237895:1 0:1 237895:1 0:5 237895:1 0:3 237895:1 0:1 237895:1 0:3 237895:1 0:5 237895:1 0:1 237895:6 0:3 237895:1 0:7 237895:1 0:9 237895:1 0:1 237895:1 0:1 237895:1 0:1 237895:1 0:1 237895:1 0:1 237895:3 5806:2 237895:5 5806:1 237895:5 5806:1 237895:1 5806:1 237895:17 5806:1 237895:19 0:4 353152:1 5806:1 353152:3 5806:1 353152:7 5806:1 353152:3 5806:1…	690	3470	19.88	Cryptosporidium parvum Iowa II
145	C	353152	1389	353152:13 5806:1 353152:5 5806:1 353152:3 5806:1 353152:3 5806:1 353152:3 5806:24 353152:1 5806:1 353152:1 5806:1 353152:1 5806:1 353152:1 5806:1 353152:3 5806:1 353152:1 5806:1 353152:21 5806:1 353152:22 5806:1 353152:4 5806:1 353152:1 5806:2 353152:1 5806:1 353152:2 5806:65 353152:1 5806:1 0:74 353152:15 5806:1 353152:3 5806:11 353152:7 5806:1 353152:3 5806:1 353152:1 5806:1 353152:13 5806:1 35…	321	1346	23.85	Cryptosporidium parvum Iowa II
146	C	353152	161	5806:69 353152:1 5806:1 353152:1 5806:1 353152:3 5806:1 353152:3 5806:1 353152:1 5806:1 353152:3 5806:1 353152:1 5806:1 353152:1 5806:1 353152:17 5806:1 353152:18 5806:1 353152:1 5806:1 353152:1	51	62	82.26	Cryptosporidium parvum Iowa II
15	C	353152	530	0:25 237895:1 0:3 237895:3 5806:14 353152:1 5806:1 353152:3 5806:1 353152:1 5806:1 353152:1 5806:1 353152:1 5806:1 353152:1 5806:1 353152:3 5806:1 353152:5 5806:1 353152:1 5806:1 353152:5 5806:1 353152:1 5806:1 353152:1 5806:1 353152:1 5806:1 353152:5 5806:1 353152:3 5806:1 353152:5 5806:1 353152:1 5806:1 353152:1 5806:6 0:47 93969:1 0:5 93969:1 0:1 93969:13 0:5 93969:1 0:317	40	475	8.42	Cryptosporidium parvum Iowa II
150	C	353152	387	0:7 5806:62 353152:3 5806:1 353152:3 5806:1 353152:3 5806:1 353152:9 5806:1 353152:9 5806:8 353152:1 5806:1 353152:3 5806:1 353152:1 5806:1 353152:1 5806:1 353152:3 5806:1 353152:7 5806:1 353152:1 5806:1 353152:3 5806:1 353152:3 5806:47 0:171	50	350	14.29	Cryptosporidium parvum Iowa II
151	C	353152	744	0:74 93969:1 0:1 93969:1 0:38 353152:4 5806:1 353152:69 5806:1 353152:5 0:429 237895:1 0:3 237895:1 0:1 237895:1 0:1 237895:1 0:1 5806:1 0:1 237895:11 0:3 237895:1 0:1 237895:1 0:7 237895:1 0:3 237895:1 0:3 237895:1 0:1 237895:1 0:3 5806:1 0:1 5806:1 93969:1 5806:9 237895:5 5806:1 237895:11 5806:1 237895:3 5806:1 237895:1 5806:1 0:1 237895:1 0:1	78	640	12.19	Cryptosporidium parvum Iowa II
154	C	353152	378	0:46 93969:1 0:1 93969:1 0:1 93969:1 0:26 93969:1 0:5 93969:3 5806:27 353152:4 5806:1 353152:6 5806:1 353152:3 5806:1 353152:3 5806:13 353152:3 5806:1 353152:1 5806:1 353152:3 5806:1 353152:7 5806:1 353152:38 5806:1 353152:3 5806:1 353152:1 5806:1 353152:7 5806:1 353152:1 5806:1 353152:1 5806:1 353152:1 5806:1 353152:1 5806:1 353152:1 5806:3 353152:1 5806:1 353152:1 0:89 5806:27 353152:1	87	302	28.81	Cryptosporidium parvum Iowa II
155	C	353152	178	0:28 353152:32 5806:1 353152:5 5806:1 353152:1 5806:1 353152:1 5806:1 353152:4 5806:1 353152:32 5806:1 353152:1 5806:1 353152:11 5806:1 353152:1 5806:1 353152:23	111	120	92.5	Cryptosporidium parvum Iowa II
156	C	353152	621	0:41 93969:1 0:1 93969:1 0:1 93969:1 0:1 93969:1 0:5 93969:1 0:8 353152:8 5806:1 353152:3 5806:1 353152:1 5806:1 353152:5 5806:1 353152:1 5806:1 353152:1 5806:1 353152:1 5806:43 353152:1 5806:1 353152:1 5806:1 353152:1 5806:1 353152:1 5806:50 353152:5 5806:1 353152:1 5806:1 353152:11 5806:1 353152:1 5806:1 353152:5 5806:1 353152:3 5806:16 353152:102 0:241 237895:1 0:1 237895:1 0:10	152	550	27.64	Cryptosporidium parvum Iowa II
157	C	353152	941	0:247 353152:1 5806:3 353152:3 5806:1 353152:5 5806:1 353152:1 5806:1 353152:1 5806:2 353152:1 5806:2 353152:8 5806:1 353152:1 5806:115 353152:3 5806:1 353152:3 5806:1 353152:9 5806:1 353152:1 5806:1 353152:11 5806:9 353152:1 5806:1 353152:3 5806:1 353152:3 5806:1 353152:1 5806:1 353152:1 5806:1 353152:3 5806:1 353152:6 0:36 93969:1 0:1 93969:1 0:7 93969:38 0:3 93969:1 0:5 93969:1 0:217 5806:27 3…	93	664	14.01	Cryptosporidium parvum Iowa II
158	C	353152	2132	0:17 5806:2 353152:9 5806:1 353152:17 5806:1 353152:7 5806:1 353152:1 5806:1 353152:1 5806:1 353152:96 0:396 237895:5 0:1 237895:1 0:19 237895:1 353152:7 5806:1 353152:1 5806:10 353152:3 5806:1 353152:1 5806:1 353152:5 5806:1 353152:1 5806:1 353152:3 5806:1 353152:1 5806:1 353152:5 5806:1 353152:1 5806:1 353152:5 5806:1 353152:1 5806:1 353152:1 5806:1 353152:3 5806:1 353152:7 5806:1 353152:5 5806…	412	2085	19.76	Cryptosporidium parvum Iowa II
16	C	353152	476	237895:1 0:3 237895:1 0:1 237895:1 0:7 237895:1 0:3 237895:1 0:3 237895:1 0:9 237895:1 0:1 237895:1 0:1 237895:1 0:5 237895:1 0:1 237895:1 0:3 237895:1 0:1 237895:1 0:3 237895:61 0:235 353152:21 5806:1 353152:1 5806:1 353152:1 5806:1 353152:1 5806:1 353152:1 5806:1 353152:1 5806:1 353152:1 5806:1 353152:1 5806:8 353152:1 5806:1 353152:3 5806:1 353152:33 5806:1 353152:3 5806:1 353152:3 5806:1 3531…	76	445	17.08	Cryptosporidium parvum Iowa II
161	C	353152	263	5806:1 353152:3 5806:1 353152:14 0:79 93969:1 0:1 93969:1 0:90 5806:1 353152:1 5806:1 353152:1 5806:1 353152:1 5806:1 353152:3 5806:31 353152:1	24	232	10.34	Cryptosporidium parvum Iowa II
162	C	353152	155	5806:72 353152:26 0:27	26	53	49.06	Cryptosporidium parvum Iowa II
165	C	353152	213	0:9 93969:1 0:3 5806:1 353152:3 5806:1 353152:3 5806:1 353152:1 5806:1 353152:3 5806:2 353152:5 5806:1 353152:72 0:76	87	174	50	Cryptosporidium parvum Iowa II
166	C	353152	142	0:30 353152:5 5806:1 353152:10 5806:1 353152:3 5806:1 353152:3 5806:1 353152:7 5806:1 353152:1 5806:1 353152:1 5806:1 353152:1 5806:9 353152:5 5806:1 353152:3 5806:1 353152:3 5806:1 353152:3 5806:1 353152:1 5806:1 353152:5 5806:1 353152:1 5806:1 353152:7	59	82	71.95	Cryptosporidium parvum Iowa II
167	C	353152	218	353152:36 5806:1 353152:1 5806:1 353152:3 5806:1 353152:1 5806:1 353152:1 5806:1 353152:4 5806:1 353152:1 5806:1 353152:5 5806:1 353152:26 5806:1 353152:3 5806:1 353152:3 5806:2 353152:44 5806:2 353152:1 5806:1 353152:30 5806:1 353152:1 5806:1 353152:1 5806:1 353152:5 5806:1 353152:3	133	152	87.5	Cryptosporidium parvum Iowa II
169	C	353152	205	0:48 5806:1 353152:1 5806:1 353152:1 5806:1 353152:1 5806:1 353152:1 5806:1 353152:1 5806:1 353152:3 5806:1 353152:7 5806:1 353152:1 5806:1 353152:1 5806:1 353152:1 5806:88 0:11	18	127	14.17	Cryptosporidium parvum Iowa II
17	C	353152	490	353152:3 5806:1 353152:38 5806:1 353152:12 5806:1 353152:5 5806:1 353152:1 5806:1 353152:16 5806:1 353152:5 5806:1 353152:3 5806:1 353152:1 5806:1 353152:2 5806:1 353152:4 5806:1 353152:1 5806:1 353152:7 5806:1 353152:21 5806:1 353152:1 5806:1 353152:20 5806:1 353152:1 5806:1 353152:1 5806:1 353152:5 5806:1 353152:1 5806:15 0:2 93969:1 0:18 93969:1 0:37 93969:1 0:20 353152:1 5806:1 353152:3 5806:…	159	457	34.79	Cryptosporidium parvum Iowa II
170	C	353152	141	353152:5 5806:1 353152:1 5806:1 353152:1 5806:1 353152:1 5806:1 353152:1 5806:86 353152:1 5806:1 353152:1 5806:1 353152:3 5806:1 353152:1 5806:1 353152:1 5806:1	11	106	10.38	Cryptosporidium parvum Iowa II
171	C	353152	208	0:75 353152:77 0:26	77	103	74.76	Cryptosporidium parvum Iowa II
172	C	353152	339	0:70 353152:23 5806:1 353152:1 5806:1 353152:3 5806:1 353152:5 5806:1 353152:7 5806:1 353152:1 5806:1 353152:1 5806:42 353152:7 5806:1 353152:1 5806:1 353152:7 5806:1 353152:3 5806:1 353152:1 5806:1 353152:1 5806:1 353152:5 5806:77 353152:3 5806:1 353152:1 5806:1 353152:5 5806:1 353152:5 5806:1 353152:1 5806:1 353152:12 5806:1 0:9	93	239	38.91	Cryptosporidium parvum Iowa II
176	C	353152	600	353152:1 5806:4 0:91 353152:4 5806:1 353152:9 5806:1 353152:3 5806:33 353152:5 5806:1 353152:1 5806:4 353152:1 5806:1 353152:1 5806:1 353152:5 5806:1 353152:1 5806:55 353152:3 0:181 5806:93 353152:2 5806:1 353152:1 5806:8 353152:5 5806:1 353152:1 5806:1 353152:1 5806:1 353152:1 5806:1 353152:1 5806:1 353152:5 5806:4 353152:4 5806:16 2759:1 5806:12 353152:1	55	569	9.67	Cryptosporidium parvum Iowa II
177	C	353152	191	0:96 353152:2 5806:1 353152:1 5806:1 353152:1 5806:1 353152:1 5806:1 353152:6 5806:1 353152:3 5806:1 353152:1 5806:1 353152:1 5806:1 353152:3 5806:1 353152:1 5806:1 353152:1 5806:1 353152:1 5806:1 353152:5 5806:1 353152:1 5806:2 353152:1 5806:1 353152:3 5806:1 353152:3 5806:1 353152:1 5806:1 353152:10	46	65	70.77	Cryptosporidium parvum Iowa II
179	C	353152	372	0:121 353152:5 5806:1 353152:1 5806:1 353152:21 5806:1 353152:7 5806:1 353152:3 5806:62 353152:1 5806:1 353152:3 0:48 237895:1 0:3 237895:17 0:1 237895:1 0:3 237895:1 0:31 237895:7	41	221	18.55	Cryptosporidium parvum Iowa II
181	C	353152	190	93969:4 0:16 353152:18 5806:1 353152:3 5806:2 353152:3 5806:1 353152:41 5806:1 353152:1 5806:1 353152:1 5806:1 353152:1 5806:5 353152:1 5806:1 353152:3 5806:1 353152:3 5806:1 353152:1 5806:1 353152:5 5806:1 353152:3 5806:1 353152:1 5806:1 353152:1 5806:1 353152:3 5806:1 353152:1 5806:27 353152:2	92	156	58.97	Cryptosporidium parvum Iowa II
182	C	353152	167	353152:3 5806:1 353152:26 5806:1 353152:1 5806:1 353152:1 5806:1 353152:3 5806:1 353152:1 5806:1 353152:1 5806:1 353152:2 5806:6 353152:22 5806:1 353152:1 5806:1 353152:1 5806:1 353152:1 5806:1 353152:1 5806:1 353152:1 5806:1 353152:3 5806:14 0:11 237895:1 0:1 237895:1 0:3 237895:1 0:18	65	134	48.51	Cryptosporidium parvum Iowa II
185	C	353152	202	353152:6 5806:1 353152:1 5806:1 353152:1 5806:1 353152:11 5806:1 353152:3 5806:1 353152:3 5806:11 353152:4 0:37 353152:90	113	166	68.07	Cryptosporidium parvum Iowa II
188	C	353152	242	353152:2 5806:1 353152:11 0:111 5806:4 353152:1 5806:1 353152:1 5806:1 353152:1 5806:1 353152:25 5806:1 353152:1 5806:1 353152:1 5806:1 353152:1 5806:1 353152:5 5806:1 353152:5 5806:1 353152:1 5806:1 353152:1 5806:1 353152:3 5806:12 353152:3 5806:1 353152:1 5806:1 353152:8	69	210	32.86	Cryptosporidium parvum Iowa II
189	C	353152	365	0:168 237895:25 0:1 237895:1 0:1 237895:1 0:3 237895:1 5806:13 353152:1 5806:2 353152:1 5806:1 353152:1 5806:1 353152:1 5806:1 353152:1 5806:12 353152:33 5806:1 353152:1 5806:3 353152:6 5806:2 353152:1 5806:1 353152:3 5806:1 353152:9 5806:1 353152:1 5806:1 353152:1 5806:1 353152:1 5806:1 353152:9 5806:1 353152:1 5806:1 353152:1 5806:1 353152:7 0:10	79	167	47.31	Cryptosporidium parvum Iowa II
19	C	353152	417	0:260 93969:1 0:3 93969:1 0:55 353152:67	67	127	52.76	Cryptosporidium parvum Iowa II
191	C	353152	619	353152:1 5806:1 353152:17 5806:1 353152:1 5806:1 353152:1 5806:1 353152:1 5806:1 353152:7 5806:3 353152:3 5806:1 353152:5 5806:1 353152:1 5806:1 353152:5 5806:1 353152:1 5806:1 353152:3 5806:1 353152:1 5806:1 353152:5 5806:55 353152:25 5806:1 353152:1 5806:1 353152:1 5806:1 353152:1 5806:58 0:143 237895:1 0:1 237895:1 0:35 237895:1 0:1 237895:1 0:3 237895:1 0:2 93969:1 237895:1 93969:1 0:2 237895…	79	588	13.44	Cryptosporidium parvum Iowa II
193	C	353152	301	0:59 353152:42 5806:1 353152:3 5806:7 353152:1 5806:1 353152:1 5806:1 353152:3 5806:1 353152:1 5806:1 353152:1 5806:1 353152:1 5806:1 353152:5 5806:1 353152:1 5806:1 353152:1 5806:1 353152:7 5806:7 353152:3 5806:1 353152:1 5806:1 353152:30 5806:1 353152:1 5806:1 353152:1 5806:1 353152:3 0:77	106	212	50	Cryptosporidium parvum Iowa II
195	C	353152	137	353152:1 5806:2 353152:4 5806:1 353152:4 237895:2 0:3 237895:1 0:89	8	106	7.55	Cryptosporidium parvum Iowa II
196	C	353152	414	353152:43 5806:1 353152:23 5806:1 353152:3 5806:1 353152:7 5806:1 353152:21 5806:1 353152:1 5806:53 353152:1 5806:1 353152:1 5806:1 353152:13 5806:1 353152:7 5806:1 353152:1 5806:1 353152:1 5806:1 353152:1 5806:10 0:187	80	341	23.46	Cryptosporidium parvum Iowa II
198	C	353152	204	0:82 353152:71 0:21	71	92	77.17	Cryptosporidium parvum Iowa II
2	C	353152	840	0:186 353152:8 5806:1 353152:1 5806:1 353152:3 5806:1 353152:3 5806:1 353152:1 5806:1 353152:1 5806:20 353152:3 5806:1 353152:32 5806:1 353152:3 5806:22 0:520	55	624	8.81	Cryptosporidium parvum Iowa II
20	C	353152	132	353152:35 5806:1 353152:5 5806:1 353152:34 0:26	39	67	58.21	Cryptosporidium parvum Iowa II
201	C	353152	229	353152:74 5806:23 353152:5 5806:1 353152:1 5806:1 353152:5 5806:1 353152:3 5806:1 353152:18 5806:1 353152:14 5806:1 353152:9 5806:1 353152:1 5806:1 353152:3 5806:1 353152:1 5806:1 0:32	60	125	48	Cryptosporidium parvum Iowa II
202	C	353152	349	353152:28 5806:7 353152:3 5806:1 353152:1 5806:1 353152:1 5806:1 353152:1 5806:1 353152:1 5806:1 353152:1 5806:1 353152:2 0:177 237895:1 0:1 237895:1 0:1 237895:1 0:7 237895:1 0:1 237895:1 0:1 237895:1 0:1 237895:1 0:35 237895:4 0:1 237895:1 0:31	10	291	3.44	Cryptosporidium parvum Iowa II
204	C	353152	376	353152:4 5806:1 353152:5 5806:37 0:1 93969:1 0:1 93969:1 0:96 353152:32 5806:1 353152:1 5806:1 353152:7 5806:121 353152:1 5806:1 353152:5 5806:1 353152:1 5806:1 353152:7 5806:1 353152:3 5806:1 353152:2 0:12	64	342	18.71	Cryptosporidium parvum Iowa II
213	C	353152	533	0:53 237895:1 5806:48 353152:1 5806:1 353152:25 5806:1 353152:7 5806:1 353152:1 5806:1 353152:1 5806:1 353152:1 5806:1 353152:9 5806:1 353152:1 5806:1 353152:27 0:141 353152:4 5806:1 353152:3 5806:1 353152:7 5806:1 353152:13 5806:1 353152:99 5806:1 353152:1 5806:1 353152:12 5806:1 353152:14 0:19	226	450	50.22	Cryptosporidium parvum Iowa II
214	C	353152	1112	353152:1 5806:1 353152:2 5806:1 0:197 93969:7 0:22 559515:1 0:9 93969:1 0:1 93969:1 0:1 93969:1 0:11 93969:1 0:5 93969:8 0:1 93969:1 0:60 93969:1 0:1 93969:1 0:122 237895:3 5806:31 353152:7 5806:1 353152:6 5806:1 353152:1 5806:1 353152:2 5806:110 353152:1 5806:1 353152:1 5806:1 353152:7 5806:1 353152:5 5806:1 353152:1 5806:1 353152:7 5806:1 353152:3 5806:39 353152:1 5806:1 353152:7 5806:1 353152:…	149	1081	13.78	Cryptosporidium parvum Iowa II
22	C	353152	215	0:53 353152:132	132	132	100	Cryptosporidium parvum Iowa II
220	C	353152	183	0:39 93969:1 0:9 353152:23 5806:37 353152:1 5806:1 353152:1 5806:1 353152:7 0:2 237895:1 0:7 237895:1 0:1 237895:1 0:20	32	114	28.07	Cryptosporidium parvum Iowa II
23	C	353152	350	5806:51 353152:3 5806:1 353152:1 5806:1 353152:3 5806:1 353152:1 5806:1 353152:7 5806:1 353152:9 5806:1 353152:3 5806:7 353152:1 5806:1 353152:1 5806:97 353152:4 5806:4 353152:1 5806:2 353152:1 5806:2 353152:27 5806:1 353152:1 5806:1 353152:3 5806:1 353152:3 5806:16 353152:10 5806:1 353152:1 5806:1 353152:45 5806:1 353152:1 5806:1 353152:1	127	269	47.21	Cryptosporidium parvum Iowa II
230	C	353152	561	353152:33 5806:3 353152:1 5806:1 353152:5 5806:1 353152:3 5806:1 353152:1 5806:1 353152:1 5806:1 353152:5 5806:1 353152:1 5806:1 353152:1 5806:1 353152:1 5806:1 353152:3 5806:2 353152:1 5806:1 353152:1 5806:1 353152:1 5806:1 353152:3 5806:1 353152:1 5806:1 353152:17 5806:1 353152:1 5806:1 353152:12 5806:1 353152:1 5806:1 353152:3 5806:1 353152:1 5806:1 353152:1 5806:1 353152:1 5806:1 353152:1 580…	89	498	17.87	Cryptosporidium parvum Iowa II
232	C	353152	1090	0:18 237895:18 5806:1 237895:3 5806:1 237895:19 0:3 237895:1 0:1 237895:1 0:5 237895:1 0:5 237895:1 0:1 237895:1 0:19 237895:1 0:3 237895:1 0:3 237895:1 0:1 237895:1 0:3 237895:15 5806:1 237895:1 5806:1 237895:1 5806:1 237895:1 5806:1 237895:1 5806:1 237895:1 5806:1 237895:1 5806:9 237895:16 0:36 5806:21 353152:5 5806:1 353152:3 5806:1 353152:1 5806:1 353152:5 5806:1 353152:1 5806:1 353152:1 5806…	186	1042	17.85	Cryptosporidium parvum Iowa II
233	C	353152	574	0:305 353152:1 5806:1 353152:1 5806:1 353152:7 5806:1 353152:3 5806:1 353152:5 5806:1 353152:1 5806:1 353152:1 5806:27 353152:3 5806:1 353152:1 5806:1 353152:5 5806:1 353152:1 5806:1 353152:3 5806:1 353152:9 5806:1 353152:3 5806:34 0:122	44	239	18.41	Cryptosporidium parvum Iowa II
234	C	353152	603	0:236 353152:1 5806:69 353152:1 5806:3 353152:1 5806:1 0:97 353152:1 5806:1 353152:7 5806:1 353152:1 5806:1 353152:3 5806:1 353152:3 5806:1 353152:3 5806:1 353152:1 5806:1 353152:1 5806:1 353152:1 5806:17 353152:1 5806:1 353152:7 5806:1 353152:1 5806:1 353152:3 5806:1 353152:1 5806:1 353152:1 5806:1 353152:5 5806:1 353152:1 5806:1 353152:1 5806:33 353152:1 5806:1 353152:3 5806:1 353152:1 5806:1 3…	70	337	20.77	Cryptosporidium parvum Iowa II
235	C	353152	258	0:61 353152:116 0:51	116	167	69.46	Cryptosporidium parvum Iowa II
237	C	353152	151	5806:1 353152:5 5806:1 353152:25 5806:6 353152:1 5806:1 353152:1 5806:53 353152:1 5806:1 353152:1 5806:1 353152:1 5806:1 353152:1 5806:1 353152:19	55	120	45.83	Cryptosporidium parvum Iowa II
238	C	353152	636	0:23 353152:72 0:117 93969:1 0:334 93969:1 0:1 93969:1 0:1 93969:1 0:5 93969:1 0:9 93969:1 0:1 93969:1 0:1 93969:1 0:34	72	583	12.35	Cryptosporidium parvum Iowa II
24	C	353152	672	0:366 93969:1 0:1 5806:1 353152:1 5806:1 353152:5 5806:1 353152:3 5806:1 353152:1 5806:8 353152:1 5806:1 353152:30 5806:1 353152:1 5806:31 353152:36 5806:1 353152:7 0:59 353152:84	169	276	61.23	Cryptosporidium parvum Iowa II
243	C	353152	936	0:114 93969:1 0:1 93969:1 0:5 93969:5 0:86 353152:8 5806:1 353152:1 5806:17 353152:1 5806:1 353152:1 5806:1 353152:1 5806:1 353152:7 5806:1 353152:3 5806:1 353152:1 5806:1 353152:1 5806:1 353152:1 5806:1 353152:3 5806:1 353152:3 5806:63 0:509 237895:8 0:1 237895:1 0:7 237895:1 0:8 353152:23 5806:14	54	792	6.82	Cryptosporidium parvum Iowa II
244	C	353152	368	0:79 93969:1 0:1 93969:1 0:9 93969:1 0:3 93969:1 0:1 93969:1 0:1 93969:1 0:1 93969:2 0:5 93969:1 0:1 93969:1 0:1 93969:1 0:7 93969:1 0:8 5806:48 353152:23 5806:15 353152:3 5806:20 353152:9 5806:22 0:69	35	259	13.51	Cryptosporidium parvum Iowa II
247	C	353152	414	0:181 353152:4 5806:1 353152:1 5806:1 353152:1 5806:1 353152:1 5806:1 353152:5 5806:10 353152:1 5806:1 353152:1 5806:1 353152:1 5806:4 353152:1 5806:1 353152:1 5806:6 353152:1 5806:1 353152:1 5806:1 353152:1 5806:1 353152:1 5806:1 353152:1 5806:1 353152:1 5806:1 353152:1 5806:13 353152:3 5806:1 353152:5 5806:1 353152:1 5806:1 353152:1 5806:1 353152:3 5806:1 353152:16 5806:1 353152:3 5806:1 353152…	115	203	56.65	Cryptosporidium parvum Iowa II
248	C	353152	529	353152:1 5806:2 237895:12 0:299 353152:15 5806:1 353152:3 5806:1 353152:3 5806:51 237895:1 5806:1 237895:3 5806:1 237895:5 5806:1 237895:1 5806:1 237895:7 5806:1 237895:1 5806:1 237895:1 5806:1 237895:5 5806:2 353152:30 0:1 353152:1 0:3 353152:1 0:1 353152:1 0:3 353152:1 0:7 353152:1 0:5 353152:1 0:1 353152:1 0:3 353152:4 0:13	62	498	12.45	Cryptosporidium parvum Iowa II
249	C	353152	2942	0:41 353152:1 5806:1 353152:52 5806:1 353152:1 5806:1 353152:1 5806:1 353152:1 5806:1 353152:1 5806:1 353152:1 5806:20 0:361 5806:61 353152:1 5806:1 353152:5 5806:1 353152:1 5806:1 353152:1 5806:1 353152:1 5806:1 353152:3 5806:1 353152:9 5806:1 353152:3 5806:1 353152:21 5806:1 353152:1 5806:1 353152:1 5806:1 353152:1 5806:1 353152:1 5806:1 353152:3 5806:62 0:344 5806:145 353152:1 5806:1 353152:3 …	303	2871	10.55	Cryptosporidium parvum Iowa II
251	C	353152	1583	0:6 237895:1 0:3 237895:1 0:1 237895:1 93969:1 0:2 237895:1 0:8 5806:1 0:1 5806:1 0:3 237895:1 0:1 237895:1 0:1 93969:1 0:1 5806:1 0:1 5806:1 0:3 237895:1 0:2 93969:1 237895:1 353152:1 0:1 93969:1 237895:1 5806:198 353152:3 5806:1 353152:5 5806:1 353152:1 5806:1 353152:1 5806:1 353152:54 5806:1 353152:3 5806:1 353152:33 0:145 353152:141 0:98 237895:1 5806:45 353152:7 5806:1 353152:1 5806:1 353152…	278	1547	17.97	Cryptosporidium parvum Iowa II
255	C	353152	120	0:11 353152:3 5806:1 353152:3 5806:28 353152:3 5806:1 353152:5 5806:1 353152:1 5806:1 353152:19 5806:13	34	79	43.04	Cryptosporidium parvum Iowa II
260	C	353152	230	0:88 353152:1 5806:1 353152:5 5806:1 353152:1 5806:41 353152:2 5806:3 353152:2 5806:2 353152:3 5806:1 353152:3 5806:28 353152:5 5806:1 353152:3 5806:1 353152:1 5806:1 353152:6	32	112	28.57	Cryptosporidium parvum Iowa II
263	C	353152	314	0:94 5806:51 353152:3 5806:1 353152:1 5806:1 353152:1 5806:1 353152:1 5806:1 353152:1 5806:1 353152:36 5806:1 353152:1 5806:1 353152:5 5806:1 353152:1 5806:1 353152:1 5806:1 0:56 93969:1 0:1 93969:1 0:19	51	190	26.84	Cryptosporidium parvum Iowa II
264	C	353152	796	353152:35 5806:23 353152:1 5806:1 353152:3 5806:1 353152:1 5806:1 353152:1 5806:1 353152:3 5806:1 353152:3 5806:1 353152:7 5806:1 353152:3 5806:1 353152:1 5806:36 353152:1 5806:1 353152:3 5806:1 353152:1 5806:1 353152:9 0:2 237895:1 0:3 237895:1 0:12 237895:1 0:5 237895:1 0:27 237895:1 0:3 237895:1 0:1 237895:1 0:1 237895:1 0:1 237895:1 0:1 237895:7 0:1 237895:1 0:3 237895:1 0:3 237895:1 0:1 2378…	143	731	19.56	Cryptosporidium parvum Iowa II
268	C	353152	240	353152:18 5806:1 353152:1 5806:3 353152:1 5806:1 353152:1 5806:1 353152:2 5806:29 353152:3 5806:1 353152:3 5806:1 353152:9 5806:1 353152:3 5806:4 353152:5 5806:24 353152:1 5806:1 353152:3 5806:1 353152:1 5806:1 353152:3 5806:1 353152:1 5806:1 353152:3 5806:1 353152:1 5806:1 353152:1 5806:1 353152:1 5806:1 353152:1 5806:1 353152:3 5806:1 353152:1 5806:15 353152:8 0:1 93969:1 0:6 93969:1 0:35	56	192	29.17	Cryptosporidium parvum Iowa II
269	C	353152	1641	0:101 403677:1 0:77 237895:1 0:2 353152:1 5806:1 353152:3 5806:1 353152:7 5806:1 353152:1 5806:24 353152:7 5806:1 353152:1 5806:1 353152:9 5806:1 353152:3 5806:1 353152:3 5806:1 353152:1 5806:1 353152:1 5806:2 353152:1 5806:1 353152:1 5806:1 353152:9 5806:1 353152:1 5806:48 353152:9 5806:1 353152:9 5806:1 353152:3 5806:1 353152:1 5806:1 353152:3 5806:1 353152:3 5806:1 353152:19 5806:1 353152:1 58…	282	1510	18.68	Cryptosporidium parvum Iowa II
270	C	353152	376	0:11 5806:59 353152:1 5806:1 353152:1 5806:1 353152:1 5806:1 353152:1 5806:1 353152:1 5806:1 353152:1 5806:1 353152:7 5806:1 353152:5 5806:1 353152:8 5806:1 353152:3 5806:1 353152:5 5806:1 353152:1 5806:1 353152:1 5806:1 353152:1 5806:1 353152:18 5806:1 353152:5 5806:17 353152:18 0:120 5806:46	78	335	23.28	Cryptosporidium parvum Iowa II
273	C	353152	276	0:65 5806:1 353152:1 5806:1 353152:1 5806:1 353152:3 5806:1 353152:1 5806:1 353152:1 5806:1 353152:1 5806:1 353152:1 5806:1 353152:3 5806:20 353152:5 5806:1 353152:1 5806:1 353152:1 5806:1 353152:22 5806:1 353152:1 5806:1 353152:5 5806:1 353152:1 5806:1 353152:1 5806:1 353152:1 5806:80 353152:3 5806:1 0:11	53	181	29.28	Cryptosporidium parvum Iowa II
277	C	353152	404	0:18 353152:32 0:5 353152:1 0:1 353152:1 0:1 353152:1 0:3 353152:1 0:8 237895:1 353152:1 237895:1 353152:1 0:3 353152:1 0:1 353152:71 0:104 5861:1 0:117	110	356	30.9	Cryptosporidium parvum Iowa II
279	C	353152	755	237895:3 5806:1 237895:3 5806:1 237895:1 5806:1 237895:5 5806:18 353152:1 5806:1 353152:1 5806:1 353152:13 5806:1 353152:3 5806:1 0:196 353152:78 0:396	96	722	13.3	Cryptosporidium parvum Iowa II
281	C	353152	118	5806:9 353152:1 5806:1 353152:1 5806:1 353152:9 5806:1 353152:5 5806:1 353152:1 0:58	17	79	21.52	Cryptosporidium parvum Iowa II
283	C	353152	932	0:753 353152:7 5806:1 353152:1 5806:1 353152:5 5806:1 353152:3 5806:1 353152:1 5806:84 353152:44	61	149	40.94	Cryptosporidium parvum Iowa II
286	C	353152	414	353152:20 0:67 237895:21 0:1 237895:1 0:1 237895:1 0:1 237895:1 0:1 237895:1 0:1 237895:1 0:3 237895:1 0:3 237895:1 0:1 237895:1 0:3 237895:1 0:1 237895:1 0:1 237895:1 0:3 237895:31 0:5 237895:1 0:7 353151:1 0:3 353151:1 0:5 353151:1 0:1 353151:1 0:36 5806:17 353152:1 5806:1 353152:1 5806:1 353152:1 5806:1 353152:1 5806:1 353152:3 5806:1 353152:1 5806:1 353152:3 5806:1 353152:1 5806:1 353152:1 58…	66	364	18.13	Cryptosporidium parvum Iowa II
290	C	353152	259	5806:2 353152:1 5806:1 353152:5 5806:1 353152:3 5806:1 353152:1 5806:1 353152:58 5806:133 0:1 93969:1 0:1 93969:1 0:5 93969:1 0:12	68	227	29.96	Cryptosporidium parvum Iowa II
292	C	353152	451	0:110 353152:63 5806:1 353152:7 5806:1 353152:3 5806:1 353152:4 5806:1 353152:1 5806:1 353152:2 5806:2 353152:4 5806:1 353152:6 5806:1 353152:1 5806:1 353152:24 5806:1 353152:7 5806:4 0:43 93969:7 0:7 93969:1 0:1 93969:1 0:3 93969:1 0:59 93969:1 0:1 5806:49	122	311	39.23	Cryptosporidium parvum Iowa II
295	C	353152	803	0:470 353152:4 5806:1 353152:3 5806:1 353152:15 5806:1 353152:3 5806:12 353152:3 5806:1 353152:3 5806:1 353152:3 5806:1 353152:48 5806:10 0:193	82	303	27.06	Cryptosporidium parvum Iowa II
30	C	353152	283	0:27 353152:40 5806:1 353152:1 5806:1 353152:5 5806:1 353152:1 5806:1 353152:1 5806:1 353152:1 5806:4 353152:3 5806:1 353152:3 5806:1 353152:16 0:1 353152:1 0:3 353152:1 0:7 353152:1 0:3 353152:1 0:1 353152:1 0:7 353152:1 0:3 353152:17 5806:1 353152:2 0:36 353152:37 5806:1 353152:5 5806:1 353152:12 5806:1	150	226	66.37	Cryptosporidium parvum Iowa II
300	C	353152	1381	353152:26 0:334 93969:1 0:640 763407:1 0:193 237895:1 0:1 237895:16 0:1 237895:1 0:5 237895:1 0:7 353152:4 5806:1 353152:1 5806:1 353152:1 5806:1 353152:8 5806:1 353152:1 5806:1 353152:1 5806:1 353152:37 5806:1 353152:1 5806:1 353152:3 5806:1 353152:1 5806:1 353152:14 5806:1 353152:1 5806:1 353152:5 5806:1 353152:7 0:25	85	1325	6.42	Cryptosporidium parvum Iowa II
302	C	353152	142	353152:31 0:76 93969:1 0:1 93969:1 0:1 353152:1	1	81	1.23	Cryptosporidium parvum Iowa II
303	C	353152	181	353152:3 5806:1 353152:17 5806:1 353152:20 5806:1 353152:1 5806:1 353152:1 5806:1 353152:1 5806:1 353152:1 5806:1 353152:1 5806:1 353152:3 5806:18 0:46 353152:1 5806:1 353152:1 5806:1 353152:1 5806:1 353152:1 5806:6 353152:1 5806:3 353152:3 5806:1 353152:1 5806:1 353152:1 5806:1 353152:3 5806:1 353152:2	60	148	40.54	Cryptosporidium parvum Iowa II
304	C	353152	2133	5806:1 353152:1 5806:1 353152:1 5806:1 353152:1 5806:1 353152:5 5806:1 353152:3 5806:1 353152:3 5806:1 353152:3 5806:8 353152:1 5806:1 353152:3 5806:1 353152:3 5806:1 353152:1 5806:1 353152:1 5806:1 353152:9 5806:1 353152:3 5806:1 353152:1 5806:1 353152:5 5806:1 353152:1 0:78 93969:1 0:1 93969:1 0:4 93969:1 0:1 93969:1 0:5 93969:1 0:48 93969:1 0:1 93969:1 0:80 93969:1 0:3 93969:1 0:7 93969:14 580…	224	2102	10.66	Cryptosporidium parvum Iowa II
307	C	353152	283	0:15 5806:50 353152:3 5806:1 353152:3 5806:1 353152:1 5806:1 353152:1 5806:1 353152:1 5806:1 353152:5 5806:1 353152:16 5806:1 353152:33 5806:17 0:95 353152:6	69	238	28.99	Cryptosporidium parvum Iowa II
309	C	353152	260	0:17 93969:1 0:3 93969:1 0:1 93969:1 0:3 93969:1 0:1 93969:1 0:1 93969:1 0:3 93969:1 0:39 353152:50 5806:63 353152:1 5806:1 353152:3 5806:1 353152:1 5806:1 353152:1 5806:1 353152:1 5806:1 353152:1 5806:1 353152:3 5806:1 353152:1 5806:1 353152:3 5806:1 353152:1 5806:1 353152:1 5806:1 353152:3 5806:10 353152:1	71	213	33.33	Cryptosporidium parvum Iowa II
310	C	353152	303	5806:1 353152:3 5806:1 353152:3 5806:29 353152:86 5806:42 353152:1 5806:1 353152:1 5806:1 353152:1 5806:1 353152:5 5806:1 353152:3 5806:1 353152:1 5806:1 353152:1 5806:1 353152:1 5806:1 353152:1 5806:1 353152:1 5806:1 353152:1 5806:1 353152:3 5806:77	112	272	41.18	Cryptosporidium parvum Iowa II
312	C	353152	267	5806:15 353152:46 5806:1 353152:3 5806:1 353152:3 5806:1 353152:1 5806:1 353152:1 5806:1 353152:1 5806:1 353152:1 5806:1 353152:1 5806:13 353152:3 5806:1 353152:1 5806:2 353152:4 5806:1 353152:4 5806:32 353152:3 5806:1 353152:1 5806:1 353152:1 5806:1 353152:5 5806:1 353152:3 5806:1 353152:1 5806:1 353152:1 5806:1 353152:1 5806:1 353152:7 5806:36 353152:2 5806:12 353152:2 5806:1 353152:3 5806:1 0:9	99	222	44.59	Cryptosporidium parvum Iowa II
313	C	353152	451	0:61 353152:2 5806:6 353152:7 5806:1 353152:1 5806:1 353152:1 5806:1 353152:40 5806:1 353152:3 5806:1 353152:3 5806:1 353152:2 5806:1 353152:5 5806:1 353152:24 5806:1 353152:1 5806:1 353152:83 0:97 353152:7 5806:1 353152:25 5806:32 353152:10	214	360	59.44	Cryptosporidium parvum Iowa II
317	C	353152	793	353152:14 0:162 237895:6 5806:29 353152:3 5806:1 353152:1 5806:1 353152:5 5806:1 353152:1 5806:1 353152:9 5806:1 353152:3 5806:1 353152:6 5806:1 353152:1 5806:1 353152:3 5806:1 353152:5 5806:1 353152:9 5806:1 353152:1 5806:1 353152:5 0:308 237895:2 5806:6 353152:1 5806:1 353152:1 5806:1 353152:1 5806:1 353152:5 5806:1 353152:1 5806:1 353152:21 5806:1 353152:3 5806:1 353152:5 5806:1 353152:1 5806:…	140	749	18.69	Cryptosporidium parvum Iowa II
318	C	353152	299	0:82 5806:2 353152:3 5806:1 353152:1 5806:1 353152:1 5806:1 353152:37 5806:30 353152:1 5806:3 353152:1 5806:1 353152:1 5806:1 353152:2 5806:1 353152:3 5806:1 353152:30 5806:1 353152:1 5806:7 353152:3 5806:1 353152:1 5806:1 353152:1 5806:1 353152:3 5806:1 353152:1 5806:1 353152:7 5806:1 353152:1 5806:1 353152:3 5806:1 353152:1 5806:1 353152:1 5806:17 237895:1 0:7	103	187	55.08	Cryptosporidium parvum Iowa II
319	C	353152	777	0:80 237895:1 353152:5 5806:1 353152:3 5806:1 353152:1 5806:22 353152:3 5806:1 353152:5 5806:1 353152:1 5806:1 353152:5 5806:1 353152:1 5806:1 353152:1 5806:1 353152:3 5806:1 353152:31 0:11 237895:1 0:33 237895:7 0:3 237895:1 0:3 237895:1 0:9 237895:1 0:1 237895:1 0:1 237895:1 0:1 237895:1 0:32 237895:1 0:3 237895:1 0:1 237895:4 0:1 237895:1 0:3 237895:1 0:3 237895:1 0:7 237895:1 0:1 237895:1 0:1…	217	667	32.53	Cryptosporidium parvum Iowa II
322	C	353152	492	0:39 353152:3 5806:1 353152:1 5806:1 353152:5 5806:1 353152:1 5806:1 353152:1 5806:1 353152:1 5806:1 353152:1 5806:1 353152:1 5806:1 353152:1 5806:1 353152:1 5806:60 353152:7 5806:1 353152:2 0:328	25	423	5.91	Cryptosporidium parvum Iowa II
323	C	353152	707	0:116 5806:21 353152:1 5806:1 353152:1 5806:1 353152:1 5806:1 353152:15 5806:1 353152:1 5806:1 353152:1 5806:1 353152:1 5806:1 353152:4 5806:1 353152:1 5806:1 353152:1 5806:1 353152:1 5806:1 353152:1 5806:1 353152:1 5806:1 353152:3 5806:1 353152:1 5806:1 353152:1 5806:1 353152:1 5806:1 353152:3 5806:1 353152:3 5806:4 0:113 1257118:1 0:20 237895:17 5806:65 353152:12 0:129 93969:1 0:118	54	561	9.63	Cryptosporidium parvum Iowa II
324	C	353152	443	0:133 353152:22 5806:1 353152:5 5806:1 353152:3 5806:11 353152:1 5806:1 353152:1 5806:1 353152:3 5806:1 353152:1 5806:1 353152:24 0:203	60	280	21.43	Cryptosporidium parvum Iowa II
331	C	353152	586	0:421 353152:70 0:65	70	135	51.85	Cryptosporidium parvum Iowa II
335	C	353152	821	0:348 5806:24 353152:3 5806:1 353152:33 5806:1 353152:1 5806:1 353152:1 5806:1 353152:7 0:370	45	443	10.16	Cryptosporidium parvum Iowa II
336	C	353152	379	0:29 353152:2 5806:1 353152:3 5806:1 353152:5 5806:1 353152:1 5806:1 353152:3 5806:1 353152:3 5806:1 353152:3 5806:57 93969:2 0:1 93969:1 0:11 353151:1 0:221	20	320	6.25	Cryptosporidium parvum Iowa II
338	C	353152	325	353152:4 5806:1 353152:3 5806:1 353152:1 5806:20 353152:1 5806:1 353152:3 5806:1 353152:3 5806:1 353152:1 5806:1 353152:5 5806:1 353152:13 5806:1 353152:5 5806:1 353152:1 5806:1 353152:1 5806:1 353152:5 5806:1 353152:1 5806:59 353152:1 5806:1 353152:1 5806:1 353152:3 5806:1 353152:3 5806:1 353152:1 5806:1 353152:5 5806:1 353152:1 5806:1 353152:1 5806:1 353152:5 5806:1 353152:1 5806:59 353152:2 58…	82	291	28.18	Cryptosporidium parvum Iowa II
339	C	353152	302	5806:43 353152:7 5806:1 353152:1 5806:1 353152:1 5806:1 353152:1 5806:1 353152:7 5806:1 353152:1 5806:1 353152:3 5806:1 0:201	21	229	9.17	Cryptosporidium parvum Iowa II
34	C	353152	1091	0:241 353152:2 5806:1 353152:5 5806:1 353152:1 5806:1 353152:9 5806:1 353152:114 0:648 353152:37	168	820	20.49	Cryptosporidium parvum Iowa II
340	C	353152	566	93969:1 0:7 93969:1 0:1 93969:1 0:1 93969:1 0:11 93969:1 0:1 93969:1 0:3 93969:1 0:1 93969:7 0:38 353152:10 5806:1 353152:6 5806:42 353152:1 5806:1 353152:3 5806:1 353152:1 5806:1 353152:47 5806:1 353152:5 5806:1 353152:1 5806:1 353152:3 5806:1 353152:3 5806:1 353152:1 5806:4 353152:7 0:77 510951:1 0:238	88	535	16.45	Cryptosporidium parvum Iowa II
342	C	353152	514	0:212 353152:9 5806:9 353152:3 5806:1 353152:1 5806:1 353152:43 5806:1 353152:9 5806:1 353152:3 5806:1 353152:1 5806:1 353152:3 5806:45 0:13 5754:1 0:126	72	272	26.47	Cryptosporidium parvum Iowa II
343	C	353152	152	0:1 93969:1 0:3 93969:1 0:5 93969:1 0:9 5806:1 0:1 93969:1 0:1 93969:1 0:1 237895:1 0:1 93969:1 0:3 237895:1 0:5 237895:14 5806:31 353152:5 5806:1 353152:32	37	121	30.58	Cryptosporidium parvum Iowa II
345	C	353152	161	353152:7 5806:1 353152:7 5806:1 353152:1 5806:44 353152:1 5806:1 353152:1 5806:1 353152:3 5806:1 353152:3 5806:1 353152:1 5806:1 353152:5 5806:1 353152:5 5806:1 353152:3 5806:1 353152:1 5806:4 353152:3 5806:1 353152:1 5806:1 353152:1 5806:1 353152:1 5806:1 353152:1 5806:1 353152:1 5806:1 353152:5 5806:1 353152:1 5806:1 353152:1 5806:1 353152:3 5806:1 353152:3 5806:4	52	124	41.94	Cryptosporidium parvum Iowa II
346	C	353152	833	5806:63 353152:17 5806:1 353152:20 5806:1 353152:3 5806:1 353152:15 5806:1 353152:1 5806:1 353152:3 5806:1 353152:3 5806:151 353152:1 5806:1 353152:1 5806:1 353152:1 5806:1 353152:1 5806:21 353152:2 5806:55 353152:3 5806:1 353152:3 5806:1 353152:5 5806:1 353152:7 5806:1 353152:39 5806:1 353152:1 5806:1 353152:1 5806:1 353152:1 5806:1 353152:1 5806:1 353152:3 5806:1 353152:2 5806:1 353152:1 5806:1…	179	740	24.19	Cryptosporidium parvum Iowa II
347	C	353152	302	353152:1 5806:11 353152:3 5806:1 353152:5 5806:1 353152:1 5806:1 353152:1 5806:1 353152:17 5806:1 353152:3 5806:1 353152:1 5806:1 353152:1 5806:1 353152:3 5806:1 353152:1 5806:1 353152:1 5806:1 353152:20 5806:1 353152:5 5806:1 353152:5 5806:1 353152:3 5806:1 353152:1 5806:19 93969:1 0:1 93969:1 0:1 93969:1 0:1 93969:1 0:1 93969:1 0:3 93969:1 0:24 5806:12 353152:5 5806:1 353152:1 5806:1 353152:5 5…	153	271	56.46	Cryptosporidium parvum Iowa II
348	C	353152	250	0:71 353152:4 5806:1 353152:3 5806:1 353152:10 5806:1 353152:1 5806:1 353152:13 5806:1 353152:1 5806:1 353152:6 5806:30 353152:3 5806:1 353152:3 5806:1 353152:1 5806:1 353152:3 5806:1 353152:3 5806:1 353152:1 5806:1 353152:1 5806:1 353152:9 5806:5 353152:3 5806:1 353152:35	100	149	67.11	Cryptosporidium parvum Iowa II
349	C	353152	314	353152:1 5806:2 353152:3 5806:1 353152:1 5806:1 353152:10 5806:4 353152:1 5806:12 353152:8 0:118 5806:8 237895:1 5806:1 237895:1 5806:1 237895:1 5806:1 237895:1 0:1 237895:1 0:1 237895:1 0:1 237895:1 0:3 237895:1 0:3 237895:1 0:3 237895:1 0:1 237895:1 0:1 237895:1 0:3 237895:1 0:3 237895:1 0:1 237895:5 0:1 237895:1 0:3 237895:1 0:1 237895:1 0:9 237895:1 0:53	23	283	8.13	Cryptosporidium parvum Iowa II
350	C	353152	249	0:42 353152:17 5806:1 353152:1 5806:1 353152:1 5806:1 353152:3 5806:1 353152:1 5806:1 353152:1 5806:4 353152:29 5806:1 353152:1 5806:1 353152:1 5806:1 353152:1 5806:1 353152:1 5806:1 353152:31 0:75	88	177	49.72	Cryptosporidium parvum Iowa II
351	C	353152	238	0:73 353152:91 5806:1 353152:1 5806:1 353152:1 5806:1 353152:1 5806:1 353152:1 5806:1 353152:1 5806:34	96	135	71.11	Cryptosporidium parvum Iowa II
359	C	353152	888	0:54 93969:1 0:1 5806:1 0:28 237895:1 0:3 237895:18 353151:7 0:3 353151:1 0:47 93969:1 0:109 93969:1 0:58 353152:29 5806:8 353152:1 5806:1 353152:76 0:239 5806:1 353152:3 5806:1 353152:1 5806:1 353152:1 5806:1 353152:1 5806:1 353152:52 5806:1 353152:1 5806:1 353152:5 5806:1 353152:1 5806:1 353152:3 5806:2 0:63 5806:28	174	804	21.64	Cryptosporidium parvum Iowa II
36	C	353152	688	0:1 237895:7 0:1 237895:1 0:3 237895:1 0:1 237895:1 0:215 353152:29 5806:1 353152:9 5806:1 353152:3 5806:1 353152:1 5806:1 353152:1 5806:28 353152:42 5806:1 353152:1 5806:20 353152:1 5806:1 353152:52 5806:1 353152:11 0:51 353152:2 5806:12 353152:3 5806:1 353152:1 5806:1 353152:149 0:2	305	657	46.42	Cryptosporidium parvum Iowa II
37	C	353152	849	0:294 5806:1 237895:1 5806:1 237895:1 5806:1 237895:3 5806:55 353152:5 5806:1 353152:1 5806:1 353152:1 5806:1 353152:1 5806:1 353152:1 5806:1 353152:3 5806:1 353152:3 5806:1 353152:10 5806:1 353152:5 0:158 237895:1 0:3 237895:1 0:1 237895:1 0:3 237895:2 0:21 353152:9 5806:1 353152:1 5806:1 353152:3 5806:1 353152:3 5806:1 353152:3 5806:53 0:157	49	525	9.33	Cryptosporidium parvum Iowa II
370	C	353152	293	0:49 93969:1 0:1 93969:1 0:1 93969:1 0:34 5806:75 353152:20 0:80	20	214	9.35	Cryptosporidium parvum Iowa II
375	C	353152	254	93969:5 0:38 353152:88 5806:1 353152:8 5806:1 353152:5 5806:1 353152:3 237895:1 0:1 237895:1 0:33 237895:1 0:1 237895:31 0:1 237895:1 0:1 237895:1 0:1	104	219	47.49	Cryptosporidium parvum Iowa II
376	C	353152	472	0:217 353152:124 0:101	124	225	55.11	Cryptosporidium parvum Iowa II
378	C	353152	751	0:16 353152:72 5806:1 353152:3 5806:1 353152:1 5806:17 353152:11 0:91 5806:1 353152:14 5806:1 353152:24 5806:1 353152:1 5806:15 353152:1 5806:1 353152:5 5806:1 353152:1 5806:1 353152:9 5806:1 353152:1 5806:1 353152:1 5806:1 353152:3 5806:1 353152:38 5806:1 353152:19 0:36 237895:1 0:1 237895:1 0:1 237895:1 0:1 237895:1 0:1 237895:1 0:1 237895:1 0:1 237895:16 5806:1 237895:1 5806:1 237895:1 5806:1 …	204	705	28.94	Cryptosporidium parvum Iowa II
379	C	353152	873	0:3 353152:1 0:3 353152:1 0:7 353152:1 0:1 353152:1 0:8 237895:1 353152:1 0:1 353152:1 5806:1 353152:1 5806:1 353152:1 5806:15 353152:3 5806:1 353152:1 5806:1 353152:2 0:183 353152:79 5806:1 353152:1 5806:1 353152:11 5806:1 353152:1 5806:1 353152:1 5806:1 353152:3 5806:1 353152:3 5806:10 353152:1 5806:1 353152:7 5806:1 353152:13 5806:1 353152:1 5806:1 353152:6 5806:1 353152:1 5806:1 353152:3 0:1 …	209	840	24.88	Cryptosporidium parvum Iowa II
386	C	353152	453	0:141 353152:24 5806:1 353152:5 5806:35 353152:2 5806:1 353152:1 5806:1 353152:1 5806:1 353152:28 5806:1 353152:1 5806:1 353152:1 5806:1 0:177	63	282	22.34	Cryptosporidium parvum Iowa II
39	C	353152	210	0:85 353152:5 5806:1 353152:3 5806:14 353152:45 5806:1 353152:26	79	95	83.16	Cryptosporidium parvum Iowa II
391	C	353152	99	353152:2 5806:1 353152:13 0:53	13	67	19.4	Cryptosporidium parvum Iowa II
395	C	353152	227	353152:16 5806:1 353152:6 5806:1 353152:5 5806:1 353152:3 5806:1 353152:1 5806:1 353152:1 5806:1 353152:1 5806:1 353152:3 5806:42 353152:1 5806:1 353152:1 5806:1 353152:3 5806:1 353152:1 5806:1 353152:3 5806:1 353152:21 5806:1 353152:1 5806:1 353152:9 0:65	60	181	33.15	Cryptosporidium parvum Iowa II
396	C	353152	100	353152:1 5806:25 353152:1 5806:1 353152:3 5806:1 353152:1 5806:1 353152:5 5806:1 353152:3 5806:1 353152:3 5806:1 353152:1 5806:1 353152:1 5806:1 353152:1 5806:1 353152:1 5806:1 353152:1 5806:12 353152:1	22	69	31.88	Cryptosporidium parvum Iowa II
401	C	353152	381	5806:4 353152:1 5806:1 353152:5 5806:1 353152:1 5806:1 353152:1 5806:1 353152:17 5806:1 353152:4 5806:1 353152:1 5806:34 353152:1 5806:1 353152:1 5806:1 353152:3 5806:1 353152:1 5806:1 353152:3 0:37 5806:80 353152:1 5806:2 353152:4 5806:1 353152:1 5806:2 353152:1 5806:1 353152:1 5806:4 353152:1 5806:1 353152:1 5806:1 353152:1 5806:1 353152:1 5806:1 353152:3 5806:1 353152:7 5806:1 353152:1 5806:1 …	85	347	24.5	Cryptosporidium parvum Iowa II
402	C	353152	348	0:14 367775:1 0:78 353152:3 5806:1 353152:5 5806:1 353152:1 5806:1 353152:1 5806:1 353152:1 5806:55 353152:9 5806:1 0:145	20	304	6.58	Cryptosporidium parvum Iowa II
403	C	353152	466	0:22 237895:1 0:5 237895:7 5806:1 237895:1 5806:1 237895:20 5806:1 237895:1 5806:1 237895:1 5806:1 237895:1 5806:1 237895:1 5806:1 237895:1 5806:1 237895:1 5806:52 237895:7 5806:1 237895:1 5806:1 237895:3 5806:1 237895:15 5806:1 237895:3 5806:1 237895:5 5806:1 237895:3 5806:1 237895:10 5806:11 353152:7 5806:1 353152:1 5806:1 353152:1 5806:8 353152:5 5806:1 353152:3 5806:1 353152:3 5806:1 353152:5…	86	414	20.77	Cryptosporidium parvum Iowa II
404	C	353152	1316	0:35 5806:93 237895:5 5806:1 237895:12 0:1 237895:1 0:1 237895:1 0:1 237895:1 0:20 93969:1 0:3 93969:1 0:9 93969:1 0:3 93969:1 0:23 93969:1 0:1 93969:1 0:1 93969:1 0:1 93969:1 0:5 93969:1 0:1 93969:2 0:118 353152:2 5806:1 353152:1 5806:1 353152:1 5806:11 353152:1 5806:1 353152:5 5806:1 353152:9 5806:1 353152:3 5806:1 353152:5 5806:1 353152:3 5806:23 0:388 93969:1 0:1 93969:1 0:13 93969:1 0:1 9396…	67	1251	5.36	Cryptosporidium parvum Iowa II
408	C	353152	471	353152:4 5806:39 353152:1 5806:1 353152:1 5806:1 353152:1 5806:1 353152:5 5806:1 353152:5 5806:1 353152:3 5806:1 353152:7 5806:1 353152:1 5806:40 353152:3 5806:1 353152:5 5806:1 353152:1 5806:1 353152:22 5806:1 353152:1 5806:1 353152:3 5806:1 353152:10 5806:1 353152:1 5806:1 353152:1 5806:1 353152:7 5806:1 353152:5 5806:1 353152:3 5806:45 237895:3 0:56 93969:1 0:3 93969:1 0:33 237895:7 5806:1 237…	125	437	28.6	Cryptosporidium parvum Iowa II
409	C	353152	529	0:252 93969:1 0:42 93969:1 0:1 93969:1 0:23 93969:1 0:3 93969:1 0:1 93969:1 0:1 93969:1 0:3 93969:12 0:1 93969:1 0:2 353152:15 5806:1 353152:13 5806:1 353152:1 5806:1 353152:1 5806:1 353152:1 5806:1 353152:3 5806:1 353152:3 5806:1 353152:9 5806:1 353152:3 5806:14 353152:3 5806:1 353152:1 5806:1 353152:5 5806:1 353152:11 5806:1 353152:5 5806:1 353152:1 5806:10 353152:3 5806:1 353152:1 5806:1 35315…	97	247	39.27	Cryptosporidium parvum Iowa II
410	C	353152	350	0:58 237895:3 0:1 237895:1 0:7 237895:1 0:1 237895:1 0:27 237895:5 5806:10 353152:1 5806:1 353152:3 5806:1 353152:7 5806:1 353152:3 5806:1 353152:3 5806:1 353152:1 5806:1 353152:1 5806:1 353152:1 5806:1 353152:1 5806:1 353152:1 5806:21 353152:1 5806:1 353152:1 5806:1 353152:3 5806:1 353152:3 5806:1 0:114 353152:27	57	262	21.76	Cryptosporidium parvum Iowa II
412	C	353152	743	0:142 5806:2 353152:1 5806:1 353152:5 5806:1 353152:5 5806:1 353152:7 5806:1 353152:1 5806:1 353152:1 5806:1 353152:3 5806:1 353152:1 5806:25 353152:1 5806:1 353152:1 5806:1 353152:35 5806:32 93969:2 0:1 93969:1 0:1 93969:1 0:436	61	571	10.68	Cryptosporidium parvum Iowa II
419	C	353152	759	0:55 353152:88 0:196 5806:130 93969:1 0:5 93969:1 0:1 93969:1 0:251	88	674	13.06	Cryptosporidium parvum Iowa II
42	C	353152	399	0:33 93969:1 0:5 93969:1 0:44 93969:1 0:1 93969:1 0:1 93969:1 0:1 93969:1 0:1 93969:1 0:137 93969:1 0:2 353152:7 5806:1 353152:32 5806:17 353152:5 5806:1 353152:1 5806:1 353152:1 5806:1 353152:1 5806:1 353152:1 5806:1 353152:3 5806:1 353152:3 5806:1 353152:18 5806:35 353152:1 5806:1 353152:2	75	336	22.32	Cryptosporidium parvum Iowa II
421	C	353152	816	0:633 353152:27 5806:49 353152:1 0:57 353152:19	47	153	30.72	Cryptosporidium parvum Iowa II
428	C	353152	293	0:86 353152:3 5806:1 353152:11 5806:1 353152:5 5806:2 353152:1 5806:1 353152:5 5806:1 353152:3 5806:1 353152:1 5806:1 353152:1 5806:1 353152:3 5806:1 353152:1 5806:1 353152:1 5806:1 353152:1 5806:39 353152:3 5806:1 353152:5 5806:1 353152:22 5806:1 353152:5 5806:1 353152:13 5806:1 353152:2 0:7 237895:1 0:6 237895:1 0:20	86	177	48.59	Cryptosporidium parvum Iowa II
430	C	353152	405	0:245 353152:10 5806:17 353152:7 5806:1 353152:1 5806:1 353152:1 5806:1 353152:5 5806:1 353152:1 5806:1 353152:83	108	130	83.08	Cryptosporidium parvum Iowa II
432	C	353152	150	0:112 353152:1 5806:1 353152:1 5806:1 353152:4	6	8	75	Cryptosporidium parvum Iowa II
433	C	353152	146	353152:27 5806:1 353152:3 5806:1 353152:5 5806:1 353152:12 5806:1 353152:32 0:33	52	89	58.43	Cryptosporidium parvum Iowa II
437	C	353152	114	0:49 353152:35	35	35	100	Cryptosporidium parvum Iowa II
438	C	353152	371	0:119 353152:18 5806:1 353152:1 5806:1 353152:1 5806:1 353152:1 5806:1 353152:3 5806:1 353152:1 5806:1 353152:1 5806:98 353152:3 5806:1 353152:1 5806:1 353152:7 5806:1 353152:5 5806:1 353152:9 5806:1 353152:1 5806:1 353152:2 5806:1 353152:2 5806:4 353152:2 5806:2 353152:3 5806:1 353152:3 5806:1 353152:1 5806:1 353152:1 5806:1 353152:5 5806:1 353152:1 5806:1 353152:1 5806:1 353152:1 5806:1 0:23	74	222	33.33	Cryptosporidium parvum Iowa II
439	C	353152	164	5806:17 353152:3 5806:1 353152:5 5806:1 353152:7 5806:1 353152:3 5806:1 353152:3 5806:1 353152:5 5806:86	26	117	22.22	Cryptosporidium parvum Iowa II
444	C	353152	326	0:18 237895:1 0:9 237895:1 0:1 237895:1 0:5 237895:2 0:150 353152:1 5806:1 353152:1 5806:1 353152:1 5806:43 353152:7 5806:1 353152:1 5806:1 353152:30 5806:1 353152:1 5806:1 353152:5 5806:1 353152:1 0:10	48	278	17.27	Cryptosporidium parvum Iowa II
446	C	353152	792	0:170 353152:89 0:285 353152:101 0:97 353152:20	210	592	35.47	Cryptosporidium parvum Iowa II
45	C	353152	1156	0:199 353152:8 5806:1 353152:3 5806:1 353152:11 5806:1 353152:5 5806:1 353152:1 5806:1 353152:1 5806:1 353152:1 5806:1 353152:7 5806:105 353152:1 5806:1 353152:7 5806:1 353152:48 5806:1 353152:5 5806:1 353152:3 5806:1 353152:1 5806:1 353152:3 5806:1 353152:1 5806:27 237895:3 0:672	106	927	11.43	Cryptosporidium parvum Iowa II
452	C	353152	3241	0:20 578460:1 0:883 353152:3 0:1 353152:1 0:5 353152:1 0:1 353152:1 0:3 353152:1 0:3 353152:1 0:1 353152:1 0:44 353152:1 0:1 353152:1 0:15 5806:1 0:18 5806:1 0:3 93969:1 0:10 353152:1 0:7 353152:1 0:1 353152:1 0:1 353152:1 0:5 353152:1 0:19 353152:1 0:1 353152:1 0:1 353152:1 0:1 353152:2 0:7 353152:1 0:3 353152:1 0:1 353152:1 0:40 353152:1 0:3 353152:1 0:8 353152:1 0:5 353152:1 0:3 353152:1 0:5 3…	512	3191	16.05	Cryptosporidium parvum Iowa II
453	C	353152	745	0:108 353152:123 0:36 353152:59 5806:1 353152:1 5806:1 353152:5 5806:1 353152:8 2759:1 353152:1 5806:1 353152:37 5806:1 353152:5 5806:1 353152:5 5806:1 353152:1 5806:1 353152:3 5806:1 353152:1 5806:6 353152:3 5806:1 353152:15 0:287	267	607	43.99	Cryptosporidium parvum Iowa II
454	C	353152	460	0:318 353152:94 0:18	94	112	83.93	Cryptosporidium parvum Iowa II
455	C	353152	1765	0:78 353152:117 0:726 353152:73 0:741	190	1657	11.47	Cryptosporidium parvum Iowa II
47	C	353152	547	0:34 237895:1 0:1 237895:1 0:3 237895:1 0:3 237895:9 0:1 237895:1 0:1 237895:1 0:5 237895:1 0:3 237895:1 0:15 237895:1 0:14 237895:1 0:1 237895:1 0:13 237895:1 0:3 237895:1 0:1 237895:1 0:5 237895:1 0:3 237895:1 0:300 353152:87	87	483	18.01	Cryptosporidium parvum Iowa II
54	C	353152	1314	5806:1 353152:1 5806:1 353152:1 5806:1 353152:1 5806:1 353152:9 5806:1 353152:3 5806:1 353152:3 5806:2 353152:1 5806:1 353152:22 0:37 5806:1 353152:1 5806:1 353152:3 5806:39 353152:2 5806:1 353152:1 5806:1 353152:1 5806:1 353152:1 5806:1 353152:1 5806:1 353152:1 5806:1 353152:3 5806:31 0:83 93969:1 0:1 93969:1 0:1 93969:8 0:1 93969:1 0:1 93969:1 0:5 93969:1 0:1 93969:1 0:1 93969:1 0:11 93969:1 0:…	108	1283	8.42	Cryptosporidium parvum Iowa II
55	C	353152	401	0:92 353152:18 5806:1 353152:1 5806:13 353152:5 5806:1 353152:3 5806:1 353152:3 5806:1 353152:13 5806:1 353152:3 5806:1 353152:1 5806:1 353152:7 5806:2 353152:3 5806:1 353152:5 5806:1 353152:1 5806:1 353152:1 5806:1 353152:3 5806:1 353152:3 5806:1 353152:7 5806:1 353152:1 5806:41 353152:3 5806:1 353152:3 5806:1 353152:9 5806:1 353152:1 5806:1 353152:1 5806:1 353152:1 5806:1 353152:7 5806:99 35315…	104	279	37.28	Cryptosporidium parvum Iowa II
56	C	353152	249	0:51 353152:83 0:38 353152:13 5806:1 353152:1 5806:1 353152:1 5806:1 353152:1 5806:1 353152:1 5806:1 353152:5 5806:19 353152:1	106	168	63.1	Cryptosporidium parvum Iowa II
6	C	353152	1055	0:179 353152:82 0:39 353152:1 5806:1 353152:2 5806:1 353152:1 5806:1 353152:1 5806:1 353152:1 5806:1 353152:3 5806:1 353152:1 5806:1 353152:15 5806:1 353152:9 5806:1 353152:1 5806:1 353152:2 5806:1 353152:1 5806:1 353152:28 5806:1 353152:1 5806:1 353152:1 5806:1 353152:1 5806:1 353152:3 5806:1 353152:1 5806:8 353152:5 5806:1 353152:1 5806:1 353152:11 5806:1 353152:5 5806:1 353152:3 5806:1 353152:…	476	846	56.26	Cryptosporidium parvum Iowa II
62	C	353152	321	0:166 353152:42 5806:1 353152:73 0:9	115	125	92	Cryptosporidium parvum Iowa II
63	C	353152	287	0:54 5806:29 353152:21 5806:1 353152:1 5806:1 353152:5 5806:1 353152:1 5806:30 353152:3 5806:1 353152:5 5806:1 353152:3 5806:1 353152:3 5806:1 353152:9 5806:1 353152:1 5806:1 353152:1 5806:17 353152:1 5806:1 353152:1 5806:1 353152:1 5806:1 353152:17 5806:1 353152:1 5806:1 353152:5 5806:4 353152:3 5806:1 353152:1 5806:1 353152:3 5806:1 353152:1 5806:1 353152:1 5806:1 353152:1 0:2 237895:1 0:12	89	203	43.84	Cryptosporidium parvum Iowa II
65	C	353152	218	0:46 747676:1 0:36 353152:11 5806:1 353152:1 5806:1 353152:3 5806:1 353152:9 5806:1 353152:1 5806:1 353152:5 5806:1 353152:5 5806:1 353152:3 5806:1 353152:21 5806:1 353152:3 5806:2 353152:1 5806:1 353152:3 5806:1 353152:3 5806:1 353152:1 5806:1 353152:6 0:14	76	142	53.52	Cryptosporidium parvum Iowa II
68	C	353152	1120	0:154 353152:14 5806:50 353152:1 5806:1 353152:1 5806:1 353152:3 5806:1 353152:3 5806:1 353152:1 5806:1 353152:17 5806:1 353152:2 0:179 353152:7 5806:1 353152:5 5806:1 353152:1 5806:1 353152:3 5806:1 353152:1 5806:1 353152:103 5806:1 353152:3 5806:1 353152:3 0:65 237895:1 0:1 237895:24 0:359 237895:1 0:1 237895:1 0:1 237895:1 0:7 237895:16 5806:1 237895:38 0:9	168	936	17.95	Cryptosporidium parvum Iowa II
71	C	353152	474	0:196 578461:1 0:190 237895:1 0:3 237895:1 0:1 237895:1 0:5 237895:1 0:1 237895:1 0:3 237895:6 0:1 237895:1 0:5 353152:26	26	248	10.48	Cryptosporidium parvum Iowa II
77	C	353152	351	353152:3 5806:1 353152:1 5806:1 353152:7 5806:1 353152:1 5806:1 353152:1 5806:61 0:129 353152:80 0:34	90	318	28.3	Cryptosporidium parvum Iowa II
79	C	353152	452	0:2 353152:5 5806:1 353152:13 5806:1 353152:1 5806:1 353152:21 5806:1 353152:16 5806:1 353152:19 5806:1 353152:1 5806:1 353152:1 5806:1 353152:1 5806:1 353152:9 5806:1 353152:1 5806:1 353152:42 0:279	130	420	30.95	Cryptosporidium parvum Iowa II
8	C	353152	1183	353152:1 0:111 353152:1 5806:1 353152:1 5806:1 353152:5 5806:1 353152:1 5806:1 353152:9 5806:1 353152:1 5806:33 353152:7 5806:1 353152:1 5806:1 353152:3 5806:1 353152:3 5806:1 353152:3 5806:1 353152:1 5806:1 353152:1 5806:1 353152:1 5806:1 353152:1 5806:1 353152:86 5806:1 353152:7 5806:1 353152:1 5806:1 353152:5 5806:13 353152:3 5806:1 353152:1 5806:1 353152:1 5806:1 353152:5 5806:1 353152:7 5806…	195	1152	16.93	Cryptosporidium parvum Iowa II
80	C	353152	294	0:60 353152:1 5806:1 353152:7 5806:1 353152:14 5806:1 353152:3 5806:1 353152:1 5806:1 353152:36 5806:1 353152:1 5806:6 353152:1 5806:1 353152:27 0:36 353152:5 5806:1 353152:1 5806:1 353152:1 5806:1 353152:9 5806:45	107	204	52.45	Cryptosporidium parvum Iowa II
81	C	353152	230	353152:1 5806:9 353152:9 5806:1 353152:3 5806:1 353152:7 5806:1 353152:1 5806:1 353152:1 5806:1 353152:1 5806:1 353152:3 5806:1 353152:7 5806:1 353152:45 5806:1 353152:3 5806:1 353152:1 5806:4 353152:1 5806:1 353152:1 5806:1 353152:1 0:2 237895:1 0:3 237895:1 0:83	84	199	42.21	Cryptosporidium parvum Iowa II
83	C	353152	206	0:10 353152:3 5806:1 353152:1 5806:1 353152:9 5806:1 353152:1 5806:1 353152:3 5806:1 353152:1 5806:50 0:93	18	166	10.84	Cryptosporidium parvum Iowa II
86	C	353152	357	0:65 353152:4 5806:1 353152:5 5806:23 353152:1 5806:1 353152:1 5806:1 353152:9 5806:1 353152:3 5806:1 353152:3 5806:15 353152:5 5806:1 353152:1 5806:1 353152:3 5806:1 353152:1 5806:1 353152:9 5806:1 353152:1 5806:1 353152:1 5806:1 353152:5 5806:1 353152:3 5806:1 353152:1 5806:1 353152:1 5806:1 353152:1 5806:1 353152:1 5806:1 353152:1 5806:10 353152:1 5806:1 353152:1 5806:1 353152:3 5806:1 353152:…	119	262	45.42	Cryptosporidium parvum Iowa II
89	C	353152	941	0:160 237895:20 0:3 237895:1 0:1 237895:1 0:1 237895:1 0:1 237895:1 0:1 237895:1 0:5 237895:1 0:1 237895:1 0:1 237895:1 0:5 237895:1 0:1 237895:1 0:1 237895:4 0:1 237895:1 0:1 237895:1 0:1 237895:1 0:1 237895:1 0:3 237895:1 0:7 237895:1 0:1 237895:1 0:1 237895:1 0:7 93969:7 5806:1 93969:5 5806:1 93969:1 237895:1 0:1 237895:1 0:1 237895:1 93969:1 0:2 237895:1 0:2 93969:1 237895:1 5806:1 237895:3 5…	121	751	16.11	Cryptosporidium parvum Iowa II
90	C	353152	247	5806:1 353152:1 5806:1 353152:7 5806:1 353152:3 5806:1 353152:42 5806:1 353152:1 5806:1 353152:3 5806:1 353152:1 5806:1 353152:1 5806:2 353152:10 0:25 93969:1 0:3 93969:1 0:8 5806:15 353152:3 5806:1 353152:3 5806:1 353152:1 5806:1 353152:3 5806:1 353152:17 5806:46 353152:1 5806:1 353152:6	103	216	47.69	Cryptosporidium parvum Iowa II
92	C	353152	1044	353152:14 5806:52 353152:1 5806:1 353152:3 5806:1 353152:3 5806:1 353152:1 5806:1 353152:15 5806:1 353152:1 5806:1 353152:20 5806:1 353152:3 5806:1 353152:1 5806:1 0:94 353152:5 5806:1 353152:1 5806:1 353152:1 5806:1 353152:11 5806:1 353152:3 5806:1 353152:1 5806:1 353152:1 5806:1 353152:1 5806:35 353152:3 5806:1 353152:19 5806:1 353152:1 5806:1 353152:1 5806:1 353152:3 5806:1 353152:1 5806:24 35…	304	1000	30.4	Cryptosporidium parvum Iowa II
95	C	353152	393	0:122 237895:5 0:1 237895:1 0:39 5806:49 353152:2 5806:2 353152:2 5806:1 353152:1 5806:5 353152:1 5806:1 353152:2 5806:1 353152:2 5806:15 0:38 353152:73	83	241	34.44	Cryptosporidium parvum Iowa II
99	C	353152	800	0:16 5806:36 353152:1 5806:1 353152:1 5806:1 353152:1 5806:1 353152:1 5806:1 353152:1 5806:1 353152:1 5806:1 353152:1 5806:1 353152:1 5806:1 353152:1 5806:1 353152:1 5806:1 353152:1 5806:1 353152:1 5806:1 353152:1 5806:1 353152:1 5806:1 353152:1 5806:1 353152:1 5806:72 0:288 353152:1 5806:1 353152:1 5806:1 353152:3 5806:66 353152:32 5806:3 353152:1 5806:3 353152:1 5806:1 353152:5 5806:1 353152:7 …	81	754	10.74	Cryptosporidium parvum Iowa II
					total count	187	39	confidence >=50
							148	confidence<50
173	C	353152	112	353152:82	0	0	0		Cryptosporidium parvum Iowa II
207	C	353152	171	353152:141	0	0	0		Cryptosporidium parvum Iowa II
217	C	5806	249	5806:114 353152:1 0:104	0	105	0		Cryptosporidium
229	C	353152	329	353152:25 0:274	0	274	0		Cryptosporidium parvum Iowa II
239	C	5806	516	5806:10 237895:2 0:109 353151:5 0:1 353151:1 0:1 353151:1 0:3 353151:1 0:1 353151:1 0:1 353151:1 0:1 353151:1 0:75 353151:1 0:7 353151:1 0:7 93969:1 0:100 93969:1 0:1 93969:1 0:1 93969:1 0:39 93969:1 0:11 93969:1 0:1 93969:1 0:1 93969:1 0:3 93969:8 0:3 93969:1 0:1 93969:1 0:76	0	476	0		Cryptosporidium
246	C	353152	183	353152:12 0:141	0	141	0		Cryptosporidium parvum Iowa II
284	C	353152	115	353152:85	0	0	0		Cryptosporidium parvum Iowa II
288	C	5806	296	5806:26 353152:9 0:144 93969:1 0:1 93969:2 0:41 93969:1 0:41	0	240	0		Cryptosporidium
384	C	353152	148	353152:58 0:60	0	60	0		Cryptosporidium parvum Iowa II
399	C	353152	148	353152:26 0:92	0	92	0		Cryptosporidium parvum Iowa II
406	C	353152	159	353152:49 0:50 93969:1 0:3 93969:1 0:1 93969:1 0:1 93969:1 0:5 93969:1 0:1 93969:1 0:13	0	80	0		Cryptosporidium parvum Iowa II
61	C	5806	147	5806:15 93969:2 0:1 93969:1 0:98	0	102	0		Cryptosporidium
82	C	93969	99	93969:5 0:64	0	64	0		Cryptosporidium meleagridis
94	C	5806	248	353152:8 0:99 93969:5 0:5 93969:1 0:100	0	210	0		Cryptosporidium
					count	14
